# Supplementary material for: A bead-based western for high-throughput cellular signal transduction analyses
Source: Nat Commun. 2016 Sep 23;7:12852. doi: 10.1038/ncomms12852 (PMC5036152; doi:10.1038/ncomms12852)
Supplement: Supplementary Data 1 — List of employed antibodies [file ncomms12852-s2.xlsx]

## Sheet: AK Liste für Paper (4)
Antigen	P-Sites	Species	Provider	Product #	Dilution Factor	Reliability score
14-3-3 sigma		gt	R&D	AF4424	200	2
14-3-3 zeta delta		rb	Cell Signaling	9639	200	1
4E-BP1		rb	Epitomics	1557-1	1000	2
4E-BP1 - phospho	Ser65	rb	Cell Signaling	9451	1000	2
ABL2		rb	Epitomics	ab134134 /5431-1	100	2
ABL2 (phosphorylated) antibody		rb	Biorbyt	orb34396	1000	7
AHR		sheep	R&D	AF6697	200	6
Akt		rb	Cell Signaling	4685	200	1
Akt		rb	Cell Signaling	4691	200	2
Akt		rb	Cell Signaling	9272	1000	2
Akt - phospho	Thr308	rb	Cell Signaling	9275	100	2
Akt - phospho	Ser473	rb	Cell Signaling	4060	100	4
Alcohol dehydrogenase beta subunit (Aldh1A1)		rb	Epitomics	2052-1	2000	1
AMPK alpha		rb	Cell Signaling	2532	200	6
AMPK alpha - phospho	Thr172	rb	Cell Signaling	2535	200	1
Anti-Folate Binding Protein (Folate Receptor, FOLR1)		rb	Epitomics	ab125030	200	6
Anti-SIK3		rb	Epitomics	ab88495	200	6
Arginase-1		rb	Cell Signaling	9819	200	6
ASK1		rb	Cell Signaling	8662	200	5
ASK1 Phospho	Thr845	rb	Cell Signaling	3765	100	2
ASK1 Phospho	Ser83	rb	Cell Signaling	3761	100	6
ASL (argininosuccinate lyase)		rb	Atlas/Sigma	HPA016646	200	2
ATF3		rb	Sigma	HPA001562	100	2
ATM		rb	Cell Signaling	2873	100	1
ATM - phospho	Ser1981	rb	Cell Signaling	5883	100	6
ATM - phospho	Ser 1981	ms	Millipore	MAB3806	200	7
Aurora A - phospho	Thr288	rb	Cell Signaling	3079	200	1
Aurora A (AIK)		rb	Cell Signaling	4718	200	2
Aurora A/B/C - phospho	Thr288/Thr232/Thr198	rb	Cell Signaling	2914	2000	1
Aurora B (AIM1)		rb	Cell Signaling	3094	200	1
Axin1		rb	Cell Signaling	3323	1000	1
Bad		rb	Cell Signaling	9292	200	2
Bad - phospho	Ser112	ms	Cell Signaling	9296	200	1
Bax		rb	Cell Signaling	2772	200	2
Bcl2		rb	Cell Signaling	2870	1000	2
Bcl-xL		rb	Cell Signaling	2764	1000	1
beta-Actin		ms	Sigma	A1978	2200	1
beta-Catenin		rb	Millipore	06-734	200	2
beta-Catenin		rb	Biosource	AHO0462	200	2
beta-Catenin - phospho	Thr41/Ser45	rb	Cell Signaling	9565	200	2
beta-Catenin - phospho	Ser552	rb	Cell Signaling	9566	200	2
beta-Catenin - phospho	Ser675	rb	Cell Signaling	9567	200	2
Bmf		rb	Cell Signaling	4692	1000	6
B-Myb (MYBL2)		gt	Sigma-Aldrich	SAB2500168	100	6
B-Myb (MYBL2) - phospho	Thr487	rb	Epitomics	2376-1	100	4
b-Raf		rb	Upstate	07-583	200	1
b-Raf - phospho	Ser445	rb	Cell Signaling	2696	100	2
BRCA1		rb	Cell Signaling	9010	200	6
BRCA1 - phospho	Ser1524	rb	Cell Signaling	9009	200	2
Calnexin		ms	Transduction Laboratories	C45520 (BD#610524)	2000	1
Caseinkinase 1 alpha		rb	Cell Signaling	2655	200	1
Caseinkinase 1 delta		ms	Abcam	ab85320	5000	1
Caseinkinase 1 epsilon		ms	Nanotools	0172-100	200	1
Caseinkinase 1 epsilon		rb	Invitrogen	487600	200	1
Caspase 3		rb	Cell Signaling	9662	200	1
Caspase 7		rb	Cell Signaling	9492	200	2
Caspase 8		ms	Cell Signaling	9746	200	2
Caspase 9		rb	Cell Signaling	9502	200	1
Caspase 9		ms	Cell Signaling	9508	1000	3
Caveolin-1		rb	Cell Signaling	3238	100	1
cdc2 - phospho	Tyr15	rb	Cell Signaling	4539	1000	1
cdc2 (CDK1)		ms	Cell Signaling	9116	2000	2
cdc37 (p50Cdc37, HSP 90 chaperone protein kinase-targeting subunit)		rb	Cell Signaling	3604	200	1
CDK6		ms	Cell Signaling	3136P	100	4
CDK6 (phospho-Tyr13) antibody		rb	Biorbyt	orb15013	200	6
CDK6 (phospho-Tyr24) antibody		rb	Biorbyt	orb15014	200	4
CDKN2A (p16-ink4a, CDK4I,p16INK4A, p16-INK4, Multiple tumor suppressor 1, MTS-1, Cyclin-dependent kinase inhibitor 2A)		rb	ProteinTech Group	10883-1-AP	100	2
CDKN2B (p15 INK4B, CDN2B, MTS2)		rb	Cell Signaling	4822	200	2
c-Jun		rb	Cell Signaling	9165	200	1
c-Jun - phospho	Ser63	rb	Cell Signaling	2361	100	1
c-Jun - phospho	Ser73	rb	Cell Signaling	9164	200	4
c-Kit		rb	abcam (Epitomics)	ab32363 (1522-1)	200	6
c-myc		rb	Cell Signaling	9402	200	2
c-myc - phospho	Thr58/Ser62	rb	Epitomics	1203-1	200	1
Cofilin		rb	Cell Signaling	5175	1000	1
Cofilin - phospho	Ser3	rb	Cell Signaling	3313	1000	1
c-Raf		rb	Cell Signaling	9422	200	1
c-Raf - phospho	Ser259	rb	Cell Signaling	9421	200	2
CREB		rb	Cell Signaling	9197	200	1
CREB - phospho	Ser133	rb	Cell Signaling	9191	200	2
CREB - phospho	Ser133	rb	Cell Signaling	9198	1000	2
Crk (p38)		rb	Epitomics	1779-1	200	1
Crk (p38) - phospho	Tyr221	rb	Epitomics	2132-1	200	4
CXCR4		rb	Calbiochem	PC389	50	6
Cyclin A		rb	abcam	ab53054	1000	6
Cyclin A2		rb	Epitomics	1547-1	200	4
Cyclin B1		ms	Cell Signaling	4135	100	2
Cyclin B1 - phospho	Ser133	rb	Cell Signaling	4133	1000	2
Cyclin D1		ms	Cell Signaling	2926	200	6
Cytokeratin - Pan (5, 6, 8, 17, 19)		ms	Dako	M0821	4000	1
Cytokeratin 18		ms	Cell Signaling	4548	200	2
Cytokeratin 7		rb	Epitomics	2181-1	2000	1
Cytokeratin 8		ms	Santa Cruz	sc52324	100	4
Cytokeratin 8 - phospho	Ser23	rb	Epitomics	2147-1	200	2
Cytokeratin 8/18		ms	Cell Signaling	4546	200	1
DFF45		ms	Transduction Laboratories	D76320 (BD #611036)	200	2
DUSP1 - phospho - (MKP-1)	Ser296/318	rb	Abcam	ab78898	200	4
DUSP1 (MKP1)		rb	Millipore	07-535	200	2
DUSP10 (MKP-5)		rb	Cell Signaling	3483	200	4
DUSP5 (VH3)		rb	Sigma	D8819	5000	6
DUSP6 (MKP3)		rb	Epitomics	2138-1	200	2
DUSP9 (MKP4, MKP-4)		rb	ProteinTech Group	14484-1-AP	200	2
Dvl2		rb	Cell Signaling	3224	1000	1
Dvl3		rb	Cell Signaling	3218	1000	6
E2F4		rb	biorbyt	orb10571	100	1
E-Cadherin		rb	Cell Signaling	3195	200	6
E-Cadherin - phospho	Ser838/Ser840	rb	Epitomics	2239-1	1000	1
EGFR		rb	Cell Signaling	4405	100	4
EGFR - phospho	Tyr992	rb	Cell Signaling	2235	100	1
EGFR - phospho	Tyr1068	rb	Cell Signaling	2234	200	4
EGFR - phospho	Tyr845	rb	Cell Signaling	2231	200	6
eIF2 alpha		rb	Cell Signaling	9722	1000	1
eIF2 alpha - phospho	Ser51	rb	Cell Signaling	3597	1000	2
eIF4E		rb	Cell Signaling	2067	1000	2
eIF4E - phospho	Ser209	rb	Cell Signaling	9741	1000	1
EphA2		rb	Cell Signaling	6997P	100	2
EphA2 Phospho	Tyr594	rb	Cell Signaling	3970	100	1
EphA2 Phospho	Ser897	rb	Cell Signaling	6347	100	4
EphA2 Phospho	Tyr588	rb	Cell Signaling	7423	200	4
EphA2 Phospho	Tyr772	rb	Cell Signaling	8244	200	6
EPHA4 (phospho-Tyr596) antibody		rb	Biorbyt	orb126908	200	6
EphA4 antibody		rb	Biorbyt	orb38212	50	7
EphB3 antibody		rb	Biorbyt	orb38239	10	6
EphB3 antibody		rb	Biorbyt	orb38240	50	7
EphB4 antibody		rb	Biorbyt	orb38241	10	6
EphB6		rb	abcam	ab70181	1000	6
EphB6 antibody		rb	Biorbyt	orb38245	50	7
Ephrin B Phospho	Tyr324/329	rb	Cell Signaling	3481	100	4
ER (Estrogen Rezeptor)		rb	Ventana	790-4325	20	2
Erk1/2		rb	Cell Signaling	4695	200	1
Erk1/2 (MAPK p44/42) - phospho	Thr202/Tyr204	rb	Cell Signaling	4370	2000	1
FAK 1		rb	Epitomics	2146-1	200	2
FAK 1 - phospho	Tyr861	rb	Epitomics	2153-1	200	2
FAK 1 - phospho	Tyr576/Tyr577	rb	Epitomics	2183-1	200	4
FTCD		rb	biorbyt	orb36816	20	2
Fyn		rb	Cell Signaling	4023P	200	2
GAPDH		rb	Abcam	ab9485	20000	2
GCN5L2		rb	Cell Signaling	3305	1000	1
GDF3		rb	Epitomics	3837-1	200	1
GLDC		rb	biorbyt	orb40195	20	6
Glucose 6 phosphatase alpha		rb	biorbyt	orb6097	50	6
Glutaminsynthetase		rb	Sigma	G2781	1000	2
GSK3 alpha/beta - phospho	Tyr279/Tyr216	rb	Epitomics	2309-1	200	1
GSK3 beta		rb	Cell Signaling	9315	200	1
GSK3 beta		rb	Cell Signaling	9332	1000	1
GSK3 beta - phospho	Ser9	rb	Cell Signaling	9336	200	1
Ha-ras		rb	Upstate	05-775	200	1
HELLS		rb	Cell Signaling	7998	100	1
Her2		rb	Dako	A0485	200	1
Her2 - phospho	Tyr877	rb	Cell Signaling	2241	200	2
Her2 - phospho	Tyr1221/Tyr1222	rb	Cell Signaling	2243	100	4
Her2 - phospho	Tyr1248	rb	Biosource	44904	200	6
HIF1 alpha		rb	Cell Signaling	3716	200	2
HIF-1beta (ARNT)		rb	Cell Signaling	3718	200	2
Histon Deacetylase 2		rb	Epitomics	1603-1	2000	1
Histon H2B - acetyl	Lys5	rb	Cell Signaling	2574	1000	1
Histon H3		rb	Cell Signaling	9715	1000	1
Histon H3 - acetyl	Lys9	rb	Cell Signaling	9671	1000	1
Histon H3 - dimethyl	Lys4	rb	Epitomics	1347-1	20000	1
Histon H3 - phospho	Ser10	rb	Cell Signaling	9701	1000	1
Histon H3 - phospho	Ser28	rb	Millipore	17-10140	200	2
Histon H4 - acetyl	Lys8	rb	Epitomics	1796-1	1000	1
HMGCS1		rb	biorbyt	orb36826	20	2
HSF 1		rb	Epitomics	2043-1	1000	1
HSF 1 - phospho	Ser326	rb	Epitomics	2092-1	1000	1
IDH1 (Isocitrate dehydrogenase [NADP] cytoplasmic)		rb	Cell Signaling	8137	200	1
IDH2		ms	abcam	ab55271	50	2
IGF1 Receptor		rb	Ventana	790-4346	2000	2
IGF1 Receptor - phospho	Tyr1161/Tyr1165/Tyr1166	rb	Millipore	ABE332	50	6
IGF1 Receptor beta (CD221)		rb	Cell Signaling	3027	200	6
IkappaB alpha		rb	Cell Signaling	9242	200	1
IkappaB alpha - phospho	Ser32	rb	Cell Signaling	9241	200	2
IKKε		rb	Cell Signaling	2905	100	2
IKKε Phospho	Ser172	rb	Cell Signaling	8766	100	6
IRAK4		rb	Cell Signaling	4363P	200	1
IRAK4 Phospho	Thr345/Ser346	rb	Cell Signaling	11927	100	1
JNK/SAPK		rb	Cell Signaling	9252	200	2
JNK/SAPK - phospho	Thr183/Tyr185	rb	Cell Signaling	4668	100	2
JNK/SAPK - phospho	Thr183/Tyr185	rb	Cell Signaling	9251	100	6
KSR1		rb	Epitomics	2234-1	1000	6
KSR1 - phospho	Ser392	rb	Cell Signaling	4951	1000	6
LATS2		rb	Cell Signaling	5888	200	4
LDHA		rb	Cell Signaling	2012	200	1
LIMK1		rb	Cell Signaling	3842	200	2
LIMK1 Phospho	Thr508 / Thr505	rb	Cell Signaling	3841	100	6
LRP6		rb	Cell Signaling	3395	1000	2
LRP6 - phospho	Ser1490	rb	Cell Signaling	2568	200	1
LRRK2		rb	Cell Signaling	5559	200	6
LRRK2 Phospho	Ser935	rb	Epitomics	ab133450 / 5099-1	100	2
LRRK2 Phospho	Ser910	rb	Epitomics	ab133449 / 5098-1	100	6
Mcl-1		rb	Cell Signaling	5453	1000	2
Mcl-1 - phospho	Ser159/Thr163	rb	Cell Signaling	4579	1000	2
MEK1		rb	Cell Signaling	9124	200	2
MEK1 - phospho	Thr292	rb	Epitomics	2233-1	50	4
MEK1/2 - phospho	Ser217/221	rb	Cell Signaling	9154	200	1
MEK2		rb	Cell Signaling	9125	1000	2
MKK3/6 - phospho	Ser189/207	rb	Cell Signaling	9236	200	2
MKK3/MKK6 Phospho	S218/T222 S207/T211	rb	RnD	AF4930	100	6
MKK4		rb	Epitomics	1658-1	1000	1
MKK4 - phospho	Ser257/Thr261	rb	Cell Signaling	9156	200	2
MKK6		rb	Epitomics	1821-1	200	1
MKK7		rb	Cell Signaling	4172	200	1
MKK7 - phospho	Ser271/Thr275	rb	Cell Signaling	4171	200	4
MLK3 - phospho	Thr277/Ser281	rb	Sigma	M6318	200	6
MLK3 ( MAP3K11)		rb	Epitomics	2000-1	5000	2
MLK3 -phospho ( MAP3K11)	Thr277/Ser281	rb	Cell Signaling	2811	200	4
Mnk1		rb	Cell Signaling	2195	200	1
Mnk1 - phospho	Thr197/202	rb	Cell Signaling	2111	200	2
MOB1		rb	Cell Signaling	3863	1000	1
MSK1 - phospho	Ser376	rb	Millipore	04-384	5000	1
mTOR		rb	Cell Signaling	2983	1000	1
mTOR - phospho	Ser2448	rb	Cell Signaling	2971	1000	2
mTOR - phospho	Ser2481	rb	Cell Signaling	2974	200	4
MUC1 (CD227)		ms	Chemicon	CBL264	100	2
Nanog		ms	Cell Signaling	4893	200	1
N-Cadherin		rb	Cell Signaling	4061	200	2
NF-κB p100/p52		rb	Cell Signaling	4882	200	1
NF-κB p105/p50		rb	Cell Signaling	3035	200	1
NF-κB p65		rb	Cell Signaling	3034	200	2
NF-κB p65		rb	Cell Signaling	4764	200	2
NF-κB p65 - phospho	Ser536	rb	Cell Signaling	3033	1000	1
NIK		rb	Cell Signaling	4994	200	4
p21/Waf1/Cip1		rb	Cell Signaling	2947	200	2
p27(Kip1) - phospho - (CDKN1B, Cyclin-dependent kinase inhibitor 1B)	Ser10	rb	Epitomics	2187-1	1000	1
p27(Kip1) (CDKN1B, Cyclin-dependent kinase inhibitor 1B)		ms	Cell Signaling	3698	200	1
p38/MAPK		rb	Cell Signaling	9212	200	2
p38/MAPK - phospho	Thr180/Tyr182	rb	Cell Signaling	9211	200	1
p53		rb	Cell Signaling	2527	1000	1
p53		rb	Cell Signaling	9282	200	1
p53 - phospho	Ser392	rb	Cell Signaling	9281	200	2
p53 - phospho	Ser46	rb	Cell Signaling	2521	200	4
p53 - phospho	Ser20	rb	Cell Signaling	9287	200	4
PAK 1/2/3		rb	Cell Signaling	2604	200	1
PAK 2		rb	Cell Signaling	2608	1000	1
PAK1/2 - phospho	Ser144/Ser141	rb	Cell Signaling	2606	200	2
PAK1/2/3 - phospho	Ser141	rb	Biosource	44-940G	1000	2
PARP		rb	Cell Signaling	9542	200	6
PARP - cleaved	Asp214	rb	Cell Signaling	9541	200	1
Paxillin		rb	abcam (Epitomics)	ab32084 (1500-1)	200	1
PCAF (KAT2B)		rb	Cell Signaling	3378	200	1
PDGF Receptor beta		rb	Cell Signaling	4564	200	2
PDK1		rb	Cell Signaling	3062	200	6
PDK1 - phospho	Ser241	rb	Cell Signaling	3061	200	1
PERK		rb	Cell Signaling	3192	1000	1
PERK - phospho	Thr980	rb	Cell Signaling	3179S	200	6
Phospho-Fyn(Tyr530) antibody		rb	Biorbyt	orb99261	200	2
PI3-kinase p110 beta		rb	Millipore	04-400	1000	1
PI3-kinase p110 subunit alpha		rb	Cell Signaling	4255	200	6
PI3-kinase p85		rb	Cell Signaling	4292	200	6
PKA C alpha		rb	Cell Signaling	4782	200	1
PKA C alpha/beta - phospho	Thr197	rb	Biosource	44-988	1000	2
PKC alpha/beta II - phospho	Thr638/641	rb	Cell Signaling	9375	200	1
PKCθ		rb	Cell Signaling	12206	100	4
PKCθ Phospho	Thr538	rb	Cell Signaling	9377P	100	1
PKN1		rb	Epitomics	2662-1	200	1
PKR		rb	Cell Signaling	2766	1000	1
PKR - phospho	Thr446	rb	Abcam	ab47377-100	1000	6
PLC gamma I		rb	Cell Signaling	2822	200	1
PLC gamma I - phospho	Tyr783	rb	Cell Signaling	2821	1000	2
PP1 alpha		rb	Millipore	06-221	200	1
PP1 alpha - phospho	Thr320	rb	Epitomics	2167-1	1000	1
PP2A C		rb	Cell Signaling	2259	200	1
PP2A C - phospho	Tyr307	rb	R&D	AF3989	200	6
PPAR alpha		rb	abcam	ab8934	400	2
PR (Progesteron Rezeptor)		ms	Neomarkers	MS-193-P1ABX	100	6
PRK2		rb	Cell Signaling	2612	200	1
PRL-1 (PTP4A1)		gt	ProSci	46-225	500	6
PTEN		rb	Cell Signaling	9552	200	2
PTEN - phospho	Ser380	rb	Cell Signaling	9551	200	6
PTPN7 (LC-PTP, HEPTP)		rb	Atlas	HPA019118	200	6
PTP-PEST (PTPN12, PTN12)		rb	Bethyl	A301-302A	1000	2
PTPRR ((PTP-SL, PTP13)		rb	Sigma	AV45387	2000	2
Pyk2 - phospho	Tyr402	rb	Cell Signaling	3291	100	6
Pyk2 / FAK 2		rb	Epitomics	1480-1	200	2
Rad51		rb	Epitomics	3161-1	2000	1
RASSF2		gt	R&D	AF5639	100	2
RKIP (PBP, PEBP, PEBP1)		rb	Cell Signaling	4742	1000	1
RPS6KB1		rb	biorbyt	orb34550	20	2
RPS6KB1 - phospho	Thr421/Ser424	rb	biorbyt	orb6615	100	6
RSK 1		rb	Upstate	06-668	200	6
RSK 1		rb	Epitomics	2004-1	50	6
RSK 1 - phospho	Thr573	rb	abcam (Epitomics)	ab62324 (2185-1)	200	1
RSK 1 (p90RSK) - phospho	Ser380	rb	Cell Signaling	9341	200	1
RSK 1/2/3		rb	Cell Signaling	9347	200	2
RSK 4		rb	Epitomics	2102-1	200	2
RSK 4 - phospho	Ser235	rb	Epitomics	2151-1	5000	1
RXR		rb	Santa Cruz	sc-553	200	2
RXR alpha		ms	R&D	PP-K8508-00	200	6
S6 Ribosomal Protein		rb	Cell Signaling	2217	200	1
S6 Ribosomal Protein - phospho	Ser240/244	rb	Cell Signaling	2215	200	1
S6 Ribosomal Protein - phospho	Ser235/236	rb	Cell Signaling	2211	200	2
SDS (serine dehydratase)		rb	Atlas/Sigma	HPA039230	200	6
SHP-2		rb	Epitomics	1609-1	100	1
SIK3 (KIAA0999) antibody		rb	Biorbyt	orb29515	50	6
Smad1		rb	Cell Signaling	6944	1000	1
Smad2 - phospho	Ser245/250/255	rb	Cell Signaling	3104	200	2
Smad2 - phospho	Ser465/467	rb	Cell Signaling	3108	200	2
Smad2/3		rb	Cell Signaling	3102	200	2
Smad3 - phospho	Ser423/425	rb	Cell Signaling	9520	200	4
Snail-1		rb	Cell Signaling	3879	200	4
SOCS3 (SOCS-3)		rb	Cell Signaling	2932	1000	1
Sox2		rb	Cell Signaling	3579	200	4
SPRY2 (Protein sprouty homolog 2)		rb	Millipore	07-524	5000	2
SPRY3 (Spry-3, Sprouty 3)		rb	Sigma	AV50519	500	2
Src		rb	Cell Signaling	2109	200	2
Src - phospho	Tyr416	rb	Cell Signaling	6943	200	1
Src - phospho	Tyr527	rb	Cell Signaling	2105	200	2
SRC-3 (NCoA3, AIB1, TRAM1)		rb	Cell Signaling	2126	200	2
SRC-3 (NCoA3, AIB1, TRAM1) - phospho	Thr24	rb	Cell Signaling	2979	200	1
Stat 1		rb	Cell Signaling	9175	200	1
STAT 1 - phospho	Tyr701	rb	Cell Signaling	9167	200	1
STAT 3		rb	Cell Signaling	4904	1000	1
STAT 3		rb	Cell Signaling	9132	200	1
STAT 3 - phospho	Ser727	rb	Cell Signaling	9134	1000	2
STAT 3 - phospho	Tyr705	ms	Cell Signaling	9138	200	2
STAT 5		rb	Cell Signaling	9310	200	1
STEP (PTPN5, PTN5)		rb	Cell Signaling	4817	100	1
Superoxiddismutase (Cu/Zn)		rb	StressGen	SOD-100	4200	1
TAK1		rb	Cell Signaling	4505	1000	2
TAK1 - phospho	Ser412	rb	Cell Signaling	9339	200	4
TAZ		rb	Cell Signaling	2149	200	2
TCF4		rb	Sigma	AV100775	200	1
TCF4		rb	Cell Signaling	2565	200	6
Thrombospondin 2		ms	BD	611150	500	2
Topoisomerase 1		rb	Abcam	ab85038	400	2
twist		rb	Santa Cruz	sc-15393	200	6
Vimentin		ms	Ventana	790-2917	200	1
Wnt3A		rb	Millipore	09-162	200	2
YAP		rb	Cell Signaling	4912	100	1
YAP - phospho	Ser127	rb	Cell Signaling	4911	100	1
		Score	Category	Description
		1	Supportive	Single band corresponding to the predictive size
		2	Supportive	Major band of predicted size, but additional bands
		3	Supportive	ingle band larger or smaller than predicted, but supportive data, such as TM regions
		4	Uncertain	No band present (blank)
		5	Uncertain	Single band differing more than 20% from predicted size
		6	Non-supportive	Weak band of predicted size but additional bands present
		7	Non-supportive	Several bands, none corresponding to the predicted size
		Scoring was performed as described in:
		Bjšrling, E. & Uhlen, M. Antibodypedia, a portal for sharing antibody and antigen validation data. Mol. Cell. Proteomics 7, 2028-37 (2008).
