# Supplementary material for: A bead-based western for high-throughput cellular signal transduction analyses
Source: Nat Commun. 2016 Sep 23;7:12852. doi: 10.1038/ncomms12852 (PMC5036152; doi:10.1038/ncomms12852)
Supplement: Supplementary Data 2 — Protein and peptide quantification and identification data for the mucoepidermoid pulmonary carcinoma cell line H292 and its Lapatinibresistent derivative [file ncomms12852-s3.xlsx]

## Sheet: Raw Peptide Data
																			Normalized abundance						Raw abundance
																			H292 Control			H292 Resistant			H292 Control			H292 Resistant
#	Retention time (min)	Charge	m/z	Measured mass	Mass error (u)	Mass error (ppm)	Score	Sequence	Modifications	Accession	All accessions (for this sequence)	Description	Use in quantitation	Max fold change	Highest mean condition	Lowest mean condition	Anova	Maximum CV	00519_A07_P003773_B00_A00_R1	00519_B07_P003774_B00_A00_R1	00519_C07_P003775_B00_A00_R1	00519_D07_P003776_B00_A00_R1	00519_E07_P003777_B00_A00_R1	00519_F07_P003778_B00_A00_R1	00519_A07_P003773_B00_A00_R1	00519_B07_P003774_B00_A00_R1	00519_C07_P003775_B00_A00_R1	00519_D07_P003776_B00_A00_R1	00519_E07_P003777_B00_A00_R1	00519_F07_P003778_B00_A00_R1
80	35.6683	3	629.329	1884.96	-0.00120946	-0.641635	94.6	KLQESTQTVQSLHGSSR		IPI00477763	IPI00477763	Tax_Id=9606 Gene_Symbol=CDC42BPB Serine/threonine-protein kinase MRCK beta|Phorbol esters/diacylglycerol binding domain (C1 domain);CNH domain;DMPK coiled coil domain like;P21-Rho-binding domain;PH domain;Protein _kinase_ domain;Protein _kinase_ C t	TRUE	1.19033	H292 Resistant	H292 Control	0.0159482	6.00504	2.16437e+06	2.30783e+06	2.35241e+06	2.76039e+06	2.83767e+06	2.52545e+06	2.14793e+06	2.10116e+06	1.81302e+06	3.05851e+06	2.83767e+06	3.02493e+06
7380	35.6683	2	943.49	1884.96	-0.000744043	-0.394725	142.1	KLQESTQTVQSLHGSSR		IPI00477763	IPI00477763	Tax_Id=9606 Gene_Symbol=CDC42BPB Serine/threonine-protein kinase MRCK beta|Phorbol esters/diacylglycerol binding domain (C1 domain);CNH domain;DMPK coiled coil domain like;P21-Rho-binding domain;PH domain;Protein _kinase_ domain;Protein _kinase_ C t	TRUE	1.65862	H292 Resistant	H292 Control	0.0426336	26.8901	68663.7	118365	110109	152659	183999	156181	68142.3	107765	84861.8	169146	183999	187070
88	111.557	3	606.667	1816.98	-0.000859424	-0.472996	72.16	DIKPDNVLLDVNGHIR		IPI00477763	IPI00477763	Tax_Id=9606 Gene_Symbol=CDC42BPB Serine/threonine-protein kinase MRCK beta|Phorbol esters/diacylglycerol binding domain (C1 domain);CNH domain;DMPK coiled coil domain like;P21-Rho-binding domain;PH domain;Protein _kinase_ domain;Protein _kinase_ C t	TRUE	1.20256	H292 Resistant	H292 Control	0.0161383	7.47602	3.5221e+06	3.08929e+06	3.11647e+06	3.94135e+06	4.00211e+06	3.75486e+06	3.49535e+06	2.81264e+06	2.40188e+06	4.36701e+06	4.00211e+06	4.49749e+06
1717	111.664	4	455.252	1816.98	-0.000689854	-0.379671	39.83	DIKPDNVLLDVNGHIR		IPI00477763	IPI00477763	Tax_Id=9606 Gene_Symbol=CDC42BPB Serine/threonine-protein kinase MRCK beta|Phorbol esters/diacylglycerol binding domain (C1 domain);CNH domain;DMPK coiled coil domain like;P21-Rho-binding domain;PH domain;Protein _kinase_ domain;Protein _kinase_ C t	TRUE	1.02397	H292 Control	H292 Resistant	0.813744	28.4844	404826	314873	371339	458897	349820	256776	401751	286676	286194	508458	349820	307561
8121	111.616	2	909.495	1816.98	-0.00384147	-2.11421	72.99	DIKPDNVLLDVNGHIR		IPI00477763	IPI00477763	Tax_Id=9606 Gene_Symbol=CDC42BPB Serine/threonine-protein kinase MRCK beta|Phorbol esters/diacylglycerol binding domain (C1 domain);CNH domain;DMPK coiled coil domain like;P21-Rho-binding domain;PH domain;Protein _kinase_ domain;Protein _kinase_ C t	TRUE	1.36823	H292 Resistant	H292 Control	0.0131028	11.1319	154209	169375	175021	256617	213599	211989	153038	154207	134890	284332	213599	253916
103	50.8308	3	467.6	1399.78	-0.000212805	-0.152028	53.31	RLEQEKLELSR		IPI00477763	IPI00477763;IPI00550263	Tax_Id=9606 Gene_Symbol=CDC42BPB Serine/threonine-protein kinase MRCK beta|Phorbol esters/diacylglycerol binding domain (C1 domain);CNH domain;DMPK coiled coil domain like;P21-Rho-binding domain;PH domain;Protein _kinase_ domain;Protein _kinase_ C t	FALSE	1.08381	H292 Resistant	H292 Control	0.137401	7.43571	1.63823e+06	1.65118e+06	1.6265e+06	1.72573e+06	1.6764e+06	1.92576e+06	1.62579e+06	1.50332e+06	1.25355e+06	1.91211e+06	1.6764e+06	2.30664e+06
2721	50.9688	4	350.952	1399.78	-0.000436533	-0.311859	35.79	RLEQEKLELSR		IPI00477763	IPI00477763;IPI00550263	Tax_Id=9606 Gene_Symbol=CDC42BPB Serine/threonine-protein kinase MRCK beta|Phorbol esters/diacylglycerol binding domain (C1 domain);CNH domain;DMPK coiled coil domain like;P21-Rho-binding domain;PH domain;Protein _kinase_ domain;Protein _kinase_ C t	FALSE	1.03969	H292 Resistant	H292 Control	0.708899	19.1901	81723.8	78284.2	56231.8	69107.2	80206.9	75507.2	81103.2	71273.8	43338.2	76570.7	80206.9	90440.9
4696	50.9688	2	700.896	1399.78	-0.00150778	-1.07716	78.83	RLEQEKLELSR		IPI00477763	IPI00477763;IPI00550263	Tax_Id=9606 Gene_Symbol=CDC42BPB Serine/threonine-protein kinase MRCK beta|Phorbol esters/diacylglycerol binding domain (C1 domain);CNH domain;DMPK coiled coil domain like;P21-Rho-binding domain;PH domain;Protein _kinase_ domain;Protein _kinase_ C t	FALSE	1.72193	H292 Resistant	H292 Control	0.00376955	15.219	81581.2	107673	86002.8	148679	165897	159398	80961.6	98030.7	66282.9	164736	165897	190923
147	85.715	2	505.752	1009.49	-0.000306553	-0.303671	37.79	LADFGSCLK		IPI00477763	IPI00477763;IPI00215958;IPI00550263	Tax_Id=9606 Gene_Symbol=CDC42BPB Serine/threonine-protein kinase MRCK beta|Phorbol esters/diacylglycerol binding domain (C1 domain);CNH domain;DMPK coiled coil domain like;P21-Rho-binding domain;PH domain;Protein _kinase_ domain;Protein _kinase_ C t	FALSE	1.11743	H292 Resistant	H292 Control	0.134099	7.97793	1.1557e+06	1.03206e+06	993831	1.11258e+06	1.27043e+06	1.1722e+06	1.14693e+06	939640	765952	1.23273e+06	1.27043e+06	1.40404e+06
154	118.966	3	625.309	1872.91	-0.000489443	-0.261328	63.17	ELEAQLDDAVAEASKER		IPI00477763	IPI00477763	Tax_Id=9606 Gene_Symbol=CDC42BPB Serine/threonine-protein kinase MRCK beta|Phorbol esters/diacylglycerol binding domain (C1 domain);CNH domain;DMPK coiled coil domain like;P21-Rho-binding domain;PH domain;Protein _kinase_ domain;Protein _kinase_ C t	TRUE	1.26393	H292 Resistant	H292 Control	0.0359122	11.5575	2.49715e+06	2.0434e+06	2.06991e+06	2.56776e+06	2.91743e+06	2.86999e+06	2.47819e+06	1.86041e+06	1.59529e+06	2.84507e+06	2.91743e+06	3.43761e+06
3290	119.017	2	937.46	1872.91	-0.000961968	-0.513623	106.91	ELEAQLDDAVAEASKER		IPI00477763	IPI00477763	Tax_Id=9606 Gene_Symbol=CDC42BPB Serine/threonine-protein kinase MRCK beta|Phorbol esters/diacylglycerol binding domain (C1 domain);CNH domain;DMPK coiled coil domain like;P21-Rho-binding domain;PH domain;Protein _kinase_ domain;Protein _kinase_ C t	TRUE	1.50106	H292 Resistant	H292 Control	0.000130326	4.38621	364319	357161	350561	544828	554550	509817	361553	325177	270179	603668	554550	610648
161	82.6548	2	488.777	975.539	-0.000106429	-0.109098	57.23	GAFGEVAVVK		IPI00477763	IPI00477763;IPI00550263	Tax_Id=9606 Gene_Symbol=CDC42BPB Serine/threonine-protein kinase MRCK beta|Phorbol esters/diacylglycerol binding domain (C1 domain);CNH domain;DMPK coiled coil domain like;P21-Rho-binding domain;PH domain;Protein _kinase_ domain;Protein _kinase_ C t	FALSE	1.35969	H292 Resistant	H292 Control	0.00402611	6.47757	1.02007e+06	951318	904083	1.20752e+06	1.33519e+06	1.36704e+06	1.01232e+06	866127	696782	1.33793e+06	1.33519e+06	1.63741e+06
168	68.56	2	522.308	1042.6	-0.000211285	-0.202652	83.78	VTASLLGAPSK		IPI00477763	IPI00477763	Tax_Id=9606 Gene_Symbol=CDC42BPB Serine/threonine-protein kinase MRCK beta|Phorbol esters/diacylglycerol binding domain (C1 domain);CNH domain;DMPK coiled coil domain like;P21-Rho-binding domain;PH domain;Protein _kinase_ domain;Protein _kinase_ C t	TRUE	1.22279	H292 Resistant	H292 Control	0.0404094	9.96516	1.29983e+06	1.17786e+06	1.06456e+06	1.34209e+06	1.48565e+06	1.50369e+06	1.28996e+06	1.07238e+06	820463	1.48704e+06	1.48565e+06	1.80109e+06
179	111.058	2	604.329	1206.64	-0.000507706	-0.420759	69.62	LILCYEIQR		IPI00477763	IPI00477763	Tax_Id=9606 Gene_Symbol=CDC42BPB Serine/threonine-protein kinase MRCK beta|Phorbol esters/diacylglycerol binding domain (C1 domain);CNH domain;DMPK coiled coil domain like;P21-Rho-binding domain;PH domain;Protein _kinase_ domain;Protein _kinase_ C t	TRUE	1.36188	H292 Resistant	H292 Control	0.00269068	7.10716	1.46717e+06	1.3022e+06	1.485e+06	2.01131e+06	1.87945e+06	1.90319e+06	1.45603e+06	1.18559e+06	1.1445e+06	2.22853e+06	1.87945e+06	2.2796e+06
180	114.887	3	484.933	1451.78	-9.27108e-05	-0.0638602	34.99	VLFYEEELVRR		IPI00477763	IPI00477763	Tax_Id=9606 Gene_Symbol=CDC42BPB Serine/threonine-protein kinase MRCK beta|Phorbol esters/diacylglycerol binding domain (C1 domain);CNH domain;DMPK coiled coil domain like;P21-Rho-binding domain;PH domain;Protein _kinase_ domain;Protein _kinase_ C t	TRUE	1.27054	H292 Resistant	H292 Control	0.0524576	11.5401	1.1221e+06	918850	1.02451e+06	1.4639e+06	1.1722e+06	1.2587e+06	1.11358e+06	836567	789592	1.622e+06	1.1722e+06	1.50764e+06
1764	114.887	2	726.895	1451.78	-0.00122893	-0.846502	46.85	VLFYEEELVRR		IPI00477763	IPI00477763	Tax_Id=9606 Gene_Symbol=CDC42BPB Serine/threonine-protein kinase MRCK beta|Phorbol esters/diacylglycerol binding domain (C1 domain);CNH domain;DMPK coiled coil domain like;P21-Rho-binding domain;PH domain;Protein _kinase_ domain;Protein _kinase_ C t	TRUE	1.47143	H292 Resistant	H292 Control	0.00269737	8.9815	354199	360499	387555	594534	500322	527026	351509	328216	298691	658743	500322	631261
188	33.8298	3	490.251	1467.73	0.000122592	0.0835246	48.02	GAGATLEHQQEISK		IPI00477763	IPI00477763	Tax_Id=9606 Gene_Symbol=CDC42BPB Serine/threonine-protein kinase MRCK beta|Phorbol esters/diacylglycerol binding domain (C1 domain);CNH domain;DMPK coiled coil domain like;P21-Rho-binding domain;PH domain;Protein _kinase_ domain;Protein _kinase_ C t	TRUE	1.06537	H292 Resistant	H292 Control	0.447921	11.3937	1.07728e+06	1.12856e+06	903278	1.14846e+06	1.1466e+06	1.01731e+06	1.0691e+06	1.0275e+06	696162	1.27249e+06	1.1466e+06	1.21851e+06
1090	33.8298	2	734.873	1467.73	-0.00105661	-0.719891	93.75	GAGATLEHQQEISK		IPI00477763	IPI00477763	Tax_Id=9606 Gene_Symbol=CDC42BPB Serine/threonine-protein kinase MRCK beta|Phorbol esters/diacylglycerol binding domain (C1 domain);CNH domain;DMPK coiled coil domain like;P21-Rho-binding domain;PH domain;Protein _kinase_ domain;Protein _kinase_ C t	TRUE	1.2957	H292 Resistant	H292 Control	0.0475348	15.8529	430689	593730	528490	683898	673150	655061	427419	540562	407310	757758	673150	784618
226	89.0679	2	475.769	949.523	8.58154e-05	0.0903773	40.24	GYLQALASK		IPI00477763	IPI00477763;IPI00329326;IPI00550263	Tax_Id=9606 Gene_Symbol=CDC42BPB Serine/threonine-protein kinase MRCK beta|Phorbol esters/diacylglycerol binding domain (C1 domain);CNH domain;DMPK coiled coil domain like;P21-Rho-binding domain;PH domain;Protein _kinase_ domain;Protein _kinase_ C t	FALSE	1.2985	H292 Resistant	H292 Control	0.00504769	6.91968	816412	757135	770113	935771	1.03674e+06	1.07073e+06	810212	689333	593530	1.03683e+06	1.03674e+06	1.28249e+06
290	85.9005	2	546.273	1090.53	-0.000695998	-0.638218	48.51	MTEELEALR		IPI00477763	IPI00477763;IPI00329326;IPI00550263	Tax_Id=9606 Gene_Symbol=CDC42BPB Serine/threonine-protein kinase MRCK beta|Phorbol esters/diacylglycerol binding domain (C1 domain);CNH domain;DMPK coiled coil domain like;P21-Rho-binding domain;PH domain;Protein _kinase_ domain;Protein _kinase_ C t	FALSE	1.35038	H292 Resistant	H292 Control	0.00579263	8.24303	870593	791861	860948	1.05861e+06	1.23998e+06	1.10897e+06	863982	720950	663538	1.17294e+06	1.23998e+06	1.3283e+06
300	87.1429	2	342.21	682.405	-0.00030114	-0.441293	35.29	LIYFK		IPI00477763	IPI00477763;IPI00329326;IPI00550263	Tax_Id=9606 Gene_Symbol=CDC42BPB Serine/threonine-protein kinase MRCK beta|Phorbol esters/diacylglycerol binding domain (C1 domain);CNH domain;DMPK coiled coil domain like;P21-Rho-binding domain;PH domain;Protein _kinase_ domain;Protein _kinase_ C t	FALSE	1.33529	H292 Resistant	H292 Control	0.0105277	10.0816	369552	305500	320721	429973	429911	469756	366746	278142	247182	476410	429911	562664
310	104.563	3	500.935	1499.78	3.47053e-05	0.0231402	76.51	QLEDELQDLAAKK		IPI00477763	IPI00477763	Tax_Id=9606 Gene_Symbol=CDC42BPB Serine/threonine-protein kinase MRCK beta|Phorbol esters/diacylglycerol binding domain (C1 domain);CNH domain;DMPK coiled coil domain like;P21-Rho-binding domain;PH domain;Protein _kinase_ domain;Protein _kinase_ C t	TRUE	1.45169	H292 Resistant	H292 Control	0.00409107	10.3508	819994	831175	773559	1.08049e+06	1.31076e+06	1.1287e+06	813767	756743	596186	1.19718e+06	1.31076e+06	1.35193e+06
3547	104.563	2	750.898	1499.78	-0.00133387	-0.889373	94.52	QLEDELQDLAAKK		IPI00477763	IPI00477763	Tax_Id=9606 Gene_Symbol=CDC42BPB Serine/threonine-protein kinase MRCK beta|Phorbol esters/diacylglycerol binding domain (C1 domain);CNH domain;DMPK coiled coil domain like;P21-Rho-binding domain;PH domain;Protein _kinase_ domain;Protein _kinase_ C t	TRUE	1.57467	H292 Resistant	H292 Control	0.00567624	11.346	173670	211076	175173	285266	325772	270649	172351	192175	135007	316075	325772	324177
313	111.283	3	526.282	1575.83	-0.000455668	-0.289162	65.1	KLALQEFSELNER		IPI00477763	IPI00477763	Tax_Id=9606 Gene_Symbol=CDC42BPB Serine/threonine-protein kinase MRCK beta|Phorbol esters/diacylglycerol binding domain (C1 domain);CNH domain;DMPK coiled coil domain like;P21-Rho-binding domain;PH domain;Protein _kinase_ domain;Protein _kinase_ C t	TRUE	1.24714	H292 Resistant	H292 Control	0.00304004	5.78041	1.07017e+06	960273	982755	1.23428e+06	1.24516e+06	1.27843e+06	1.06204e+06	874280	757415	1.36758e+06	1.24516e+06	1.53127e+06
1887	111.283	2	788.919	1575.82	-0.00140592	-0.892183	98.15	KLALQEFSELNER		IPI00477763	IPI00477763	Tax_Id=9606 Gene_Symbol=CDC42BPB Serine/threonine-protein kinase MRCK beta|Phorbol esters/diacylglycerol binding domain (C1 domain);CNH domain;DMPK coiled coil domain like;P21-Rho-binding domain;PH domain;Protein _kinase_ domain;Protein _kinase_ C t	TRUE	1.47673	H292 Resistant	H292 Control	1.68702e-05	1.97011	407325	416875	423514	605092	609531	627914	404232	379544	326404	670441	609531	752102
341	130.797	3	667.703	2000.09	-0.00112599	-0.562971	90.67	KFNEIVAPGSVQCLAVLR		IPI00477763	IPI00477763	Tax_Id=9606 Gene_Symbol=CDC42BPB Serine/threonine-protein kinase MRCK beta|Phorbol esters/diacylglycerol binding domain (C1 domain);CNH domain;DMPK coiled coil domain like;P21-Rho-binding domain;PH domain;Protein _kinase_ domain;Protein _kinase_ C t	TRUE	1.08152	H292 Resistant	H292 Control	0.355253	9.13894	1.62155e+06	1.38075e+06	1.60103e+06	1.77224e+06	1.48709e+06	1.71925e+06	1.60924e+06	1.2571e+06	1.23392e+06	1.96364e+06	1.48709e+06	2.05928e+06
4739	130.797	2	1001.05	2000.09	-0.00107297	-0.53646	76.28	KFNEIVAPGSVQCLAVLR		IPI00477763	IPI00477763	Tax_Id=9606 Gene_Symbol=CDC42BPB Serine/threonine-protein kinase MRCK beta|Phorbol esters/diacylglycerol binding domain (C1 domain);CNH domain;DMPK coiled coil domain like;P21-Rho-binding domain;PH domain;Protein _kinase_ domain;Protein _kinase_ C t	TRUE	1.29905	H292 Resistant	H292 Control	0.0090449	8.87868	274691	286869	273258	386273	325234	372961	272605	261180	210602	427990	325234	446725
342	106.641	2	472.291	942.568	-0.000257202	-0.272873	54.77	IVILLCGR		IPI00477763	IPI00477763	Tax_Id=9606 Gene_Symbol=CDC42BPB Serine/threonine-protein kinase MRCK beta|Phorbol esters/diacylglycerol binding domain (C1 domain);CNH domain;DMPK coiled coil domain like;P21-Rho-binding domain;PH domain;Protein _kinase_ domain;Protein _kinase_ C t	TRUE	1.42813	H292 Resistant	H292 Control	0.001447	6.7834	626215	565826	645454	887822	899979	836382	621459	515156	497455	983706	899979	1.0018e+06
348	135.629	2	686.377	1370.74	-0.000986677	-0.719813	88.04	LELQSALEAEIR		IPI00477763	IPI00477763;IPI00454910	Tax_Id=9606 Gene_Symbol=CDC42BPB Serine/threonine-protein kinase MRCK beta|Phorbol esters/diacylglycerol binding domain (C1 domain);CNH domain;DMPK coiled coil domain like;P21-Rho-binding domain;PH domain;Protein _kinase_ domain;Protein _kinase_ C t	FALSE	1.6199	H292 Resistant	H292 Control	0.00073134	7.51567	1.23388e+06	1.39203e+06	1.42299e+06	2.20273e+06	2.27769e+06	2.07838e+06	1.22451e+06	1.26737e+06	1.0967e+06	2.44062e+06	2.27769e+06	2.48944e+06
13250	135.441	3	457.921	1370.74	-3.64642e-05	-0.0266018	62.73	LELQSALEAEIR		IPI00477763	IPI00477763;IPI00454910	Tax_Id=9606 Gene_Symbol=CDC42BPB Serine/threonine-protein kinase MRCK beta|Phorbol esters/diacylglycerol binding domain (C1 domain);CNH domain;DMPK coiled coil domain like;P21-Rho-binding domain;PH domain;Protein _kinase_ domain;Protein _kinase_ C t	FALSE	1.78937	H292 Resistant	H292 Control	0.0523567	36.7493	10606.5	17410.2	23118.4	31895.8	31280.6	28323.4	10526	15851.1	17817.5	35340.6	31280.6	33925.1
350	97.537	3	427.227	1278.66	-0.000419588	-0.328146	45.35	FVFKVPEEER		IPI00477763	IPI00477763	Tax_Id=9606 Gene_Symbol=CDC42BPB Serine/threonine-protein kinase MRCK beta|Phorbol esters/diacylglycerol binding domain (C1 domain);CNH domain;DMPK coiled coil domain like;P21-Rho-binding domain;PH domain;Protein _kinase_ domain;Protein _kinase_ C t	TRUE	1.24295	H292 Resistant	H292 Control	0.0311883	9.681	687354	578773	589326	710619	808573	787048	682134	526944	454197	787365	808573	942709
2645	97.537	2	640.338	1278.66	0.000235721	0.18435	67.01	FVFKVPEEER		IPI00477763	IPI00477763	Tax_Id=9606 Gene_Symbol=CDC42BPB Serine/threonine-protein kinase MRCK beta|Phorbol esters/diacylglycerol binding domain (C1 domain);CNH domain;DMPK coiled coil domain like;P21-Rho-binding domain;PH domain;Protein _kinase_ domain;Protein _kinase_ C t	TRUE	1.29527	H292 Resistant	H292 Control	0.00969489	7.47737	237629	247755	219579	283984	328927	300209	235824	225569	169231	314654	328927	359584
363	148.22	3	544.935	1631.78	-0.000682046	-0.417975	58.52	HAFFEGLNWENIR		IPI00477763	IPI00477763	Tax_Id=9606 Gene_Symbol=CDC42BPB Serine/threonine-protein kinase MRCK beta|Phorbol esters/diacylglycerol binding domain (C1 domain);CNH domain;DMPK coiled coil domain like;P21-Rho-binding domain;PH domain;Protein _kinase_ domain;Protein _kinase_ C t	TRUE	1.37632	H292 Resistant	H292 Control	0.00417333	8.17052	1.05863e+06	1.00276e+06	967152	1.50421e+06	1.27721e+06	1.38683e+06	1.05059e+06	912966	745390	1.66667e+06	1.27721e+06	1.66111e+06
2018	148.22	2	816.898	1631.78	-0.00207901	-1.27407	90.44	HAFFEGLNWENIR		IPI00477763	IPI00477763	Tax_Id=9606 Gene_Symbol=CDC42BPB Serine/threonine-protein kinase MRCK beta|Phorbol esters/diacylglycerol binding domain (C1 domain);CNH domain;DMPK coiled coil domain like;P21-Rho-binding domain;PH domain;Protein _kinase_ domain;Protein _kinase_ C t	TRUE	1.69518	H292 Resistant	H292 Control	0.00154001	11.788	437154	460648	449109	862883	693535	726843	433834	419397	346131	956074	693535	870597
369	107.068	2	436.747	871.48	7.36621e-05	0.0845253	46.23	TLDPLWK		IPI00477763	IPI00477763	Tax_Id=9606 Gene_Symbol=CDC42BPB Serine/threonine-protein kinase MRCK beta|Phorbol esters/diacylglycerol binding domain (C1 domain);CNH domain;DMPK coiled coil domain like;P21-Rho-binding domain;PH domain;Protein _kinase_ domain;Protein _kinase_ C t	TRUE	1.17811	H292 Resistant	H292 Control	0.101569	13.8439	724381	606743	554496	732763	764490	724222	718879	552409	427353	811901	764490	867457
410	28.6721	2	515.78	1029.55	-0.000351232	-0.341153	57.18	KLNEEIER		IPI00477763	IPI00477763	Tax_Id=9606 Gene_Symbol=CDC42BPB Serine/threonine-protein kinase MRCK beta|Phorbol esters/diacylglycerol binding domain (C1 domain);CNH domain;DMPK coiled coil domain like;P21-Rho-binding domain;PH domain;Protein _kinase_ domain;Protein _kinase_ C t	TRUE	1.2048	H292 Resistant	H292 Control	0.0102193	6.39839	501691	527646	530026	612814	671299	594609	497881	480395	408494	678997	671299	712209
413	117.824	3	731.719	2192.14	-0.00195524	-0.891933	70.9	IRPLNSEGTLNLLNCEPPR		IPI00477763	IPI00477763	Tax_Id=9606 Gene_Symbol=CDC42BPB Serine/threonine-protein kinase MRCK beta|Phorbol esters/diacylglycerol binding domain (C1 domain);CNH domain;DMPK coiled coil domain like;P21-Rho-binding domain;PH domain;Protein _kinase_ domain;Protein _kinase_ C t	TRUE	1.24655	H292 Resistant	H292 Control	0.00686474	6.9649	3.72065e+06	3.23802e+06	3.45418e+06	4.22116e+06	4.45968e+06	4.29932e+06	3.69239e+06	2.94806e+06	2.66216e+06	4.67704e+06	4.45968e+06	5.14963e+06
10917	117.767	2	1097.08	2192.14	-0.000461635	-0.210587	108.89	IRPLNSEGTLNLLNCEPPR		IPI00477763	IPI00477763	Tax_Id=9606 Gene_Symbol=CDC42BPB Serine/threonine-protein kinase MRCK beta|Phorbol esters/diacylglycerol binding domain (C1 domain);CNH domain;DMPK coiled coil domain like;P21-Rho-binding domain;PH domain;Protein _kinase_ domain;Protein _kinase_ C t	TRUE	1.5887	H292 Resistant	H292 Control	0.00625561	13.596	183990	203481	211148	364949	304617	281462	182593	185259	162733	404363	304617	337129
469	41.7629	2	543.242	1084.47	0.000386189	0.356109	50.9	AYAVVCDCK		IPI00477763	IPI00477763	Tax_Id=9606 Gene_Symbol=CDC42BPB Serine/threonine-protein kinase MRCK beta|Phorbol esters/diacylglycerol binding domain (C1 domain);CNH domain;DMPK coiled coil domain like;P21-Rho-binding domain;PH domain;Protein _kinase_ domain;Protein _kinase_ C t	TRUE	1.34413	H292 Resistant	H292 Control	0.000419356	4.29998	489504	521405	480793	657879	684569	662596	485786	474713	370550	728929	684569	793643
470	132.61	2	597.824	1193.63	-0.000162983	-0.136544	48.01	LFLYDLPEGK		IPI00477763	IPI00477763	Tax_Id=9606 Gene_Symbol=CDC42BPB Serine/threonine-protein kinase MRCK beta|Phorbol esters/diacylglycerol binding domain (C1 domain);CNH domain;DMPK coiled coil domain like;P21-Rho-binding domain;PH domain;Protein _kinase_ domain;Protein _kinase_ C t	TRUE	1.24059	H292 Resistant	H292 Control	0.0233167	10.3489	1.5186e+06	1.51111e+06	1.55678e+06	2.11608e+06	1.73778e+06	1.8361e+06	1.50706e+06	1.37579e+06	1.19982e+06	2.34461e+06	1.73778e+06	2.19925e+06
503	142.069	3	708.056	2121.15	-0.000876587	-0.413261	68.42	NQVVHVPLEAYDSSLPLIK		IPI00477763	IPI00477763	Tax_Id=9606 Gene_Symbol=CDC42BPB Serine/threonine-protein kinase MRCK beta|Phorbol esters/diacylglycerol binding domain (C1 domain);CNH domain;DMPK coiled coil domain like;P21-Rho-binding domain;PH domain;Protein _kinase_ domain;Protein _kinase_ C t	TRUE	1.18637	H292 Control	H292 Resistant	0.0230741	6.56852	3.66543e+06	3.36265e+06	3.22683e+06	3.04996e+06	2.77825e+06	2.81576e+06	3.63759e+06	3.06152e+06	2.48694e+06	3.37935e+06	2.77825e+06	3.37266e+06
6422	142.011	2	1061.58	2121.15	-0.00177062	-0.834745	73.06	NQVVHVPLEAYDSSLPLIK		IPI00477763	IPI00477763	Tax_Id=9606 Gene_Symbol=CDC42BPB Serine/threonine-protein kinase MRCK beta|Phorbol esters/diacylglycerol binding domain (C1 domain);CNH domain;DMPK coiled coil domain like;P21-Rho-binding domain;PH domain;Protein _kinase_ domain;Protein _kinase_ C t	TRUE	1.10836	H292 Resistant	H292 Control	0.131685	7.41979	434154	494229	437423	535246	474033	504521	430857	449971	337125	593053	474033	604304
511	39.0426	2	520.303	1038.59	-0.00108073	-1.04057	44.97	RPLGVDVQR		IPI00477763	IPI00477763	Tax_Id=9606 Gene_Symbol=CDC42BPB Serine/threonine-protein kinase MRCK beta|Phorbol esters/diacylglycerol binding domain (C1 domain);CNH domain;DMPK coiled coil domain like;P21-Rho-binding domain;PH domain;Protein _kinase_ domain;Protein _kinase_ C t	TRUE	1.20529	H292 Resistant	H292 Control	0.0125666	6.07495	755926	748307	809682	868838	980453	939642	750185	681296	624027	962671	980453	1.12548e+06
1200	38.9148	3	347.205	1038.59	-0.000209883	-0.202084	47.16	RPLGVDVQR		IPI00477763	IPI00477763	Tax_Id=9606 Gene_Symbol=CDC42BPB Serine/threonine-protein kinase MRCK beta|Phorbol esters/diacylglycerol binding domain (C1 domain);CNH domain;DMPK coiled coil domain like;P21-Rho-binding domain;PH domain;Protein _kinase_ domain;Protein _kinase_ C t	TRUE	1.13574	H292 Resistant	H292 Control	0.104232	7.80481	251417	240348	215489	255566	289669	258022	249508	218825	166078	283167	289669	309053
513	47.1541	3	354.873	1061.6	-0.00087632	-0.825473	45.8	VHQIELAPR		IPI00477763	IPI00477763	Tax_Id=9606 Gene_Symbol=CDC42BPB Serine/threonine-protein kinase MRCK beta|Phorbol esters/diacylglycerol binding domain (C1 domain);CNH domain;DMPK coiled coil domain like;P21-Rho-binding domain;PH domain;Protein _kinase_ domain;Protein _kinase_ C t	TRUE	1.0913	H292 Resistant	H292 Control	0.19083	10.0854	338754	291655	281233	333788	335097	325990	336181	265537	216748	369837	335097	390463
1053	47.1541	2	531.805	1061.6	-0.00175922	-1.65714	42.33	VHQIELAPR		IPI00477763	IPI00477763	Tax_Id=9606 Gene_Symbol=CDC42BPB Serine/threonine-protein kinase MRCK beta|Phorbol esters/diacylglycerol binding domain (C1 domain);CNH domain;DMPK coiled coil domain like;P21-Rho-binding domain;PH domain;Protein _kinase_ domain;Protein _kinase_ C t	TRUE	1.30274	H292 Resistant	H292 Control	0.000438009	3.6511	293348	314294	297879	384102	402330	393230	291121	286149	229577	425585	402330	471002
562	92.4503	3	468.918	1403.73	-0.00111372	-0.7934	58.68	QMESELEALKVK		IPI00477763	IPI00477763	Tax_Id=9606 Gene_Symbol=CDC42BPB Serine/threonine-protein kinase MRCK beta|Phorbol esters/diacylglycerol binding domain (C1 domain);CNH domain;DMPK coiled coil domain like;P21-Rho-binding domain;PH domain;Protein _kinase_ domain;Protein _kinase_ C t	TRUE	1.09396	H292 Resistant	H292 Control	0.445936	13.4042	697295	594923	557894	706834	744581	572526	691999	541648	429972	783171	744581	685759
3677	92.4503	2	702.873	1403.73	-0.00169409	-1.20684	79.64	QMESELEALKVK		IPI00477763	IPI00477763	Tax_Id=9606 Gene_Symbol=CDC42BPB Serine/threonine-protein kinase MRCK beta|Phorbol esters/diacylglycerol binding domain (C1 domain);CNH domain;DMPK coiled coil domain like;P21-Rho-binding domain;PH domain;Protein _kinase_ domain;Protein _kinase_ C t	TRUE	1.15013	H292 Resistant	H292 Control	0.243271	15.5476	203346	213404	201506	260692	255815	194565	201801	194294	155302	288847	255815	233045
616	35.1159	2	415.73	829.445	-3.12415e-05	-0.0376655	40.63	AHQFSIK		IPI00477763	IPI00477763	Tax_Id=9606 Gene_Symbol=CDC42BPB Serine/threonine-protein kinase MRCK beta|Phorbol esters/diacylglycerol binding domain (C1 domain);CNH domain;DMPK coiled coil domain like;P21-Rho-binding domain;PH domain;Protein _kinase_ domain;Protein _kinase_ C t	TRUE	1.1179	H292 Resistant	H292 Control	0.0605179	7.0951	296960	301784	310968	327307	366651	323010	294705	274759	239665	362655	366651	386895
617	96.3868	3	517.937	1550.79	0.000423569	0.273131	49.46	LCSFVDKLTAQNR		IPI00477763	IPI00477763	Tax_Id=9606 Gene_Symbol=CDC42BPB Serine/threonine-protein kinase MRCK beta|Phorbol esters/diacylglycerol binding domain (C1 domain);CNH domain;DMPK coiled coil domain like;P21-Rho-binding domain;PH domain;Protein _kinase_ domain;Protein _kinase_ C t	TRUE	1.45617	H292 Resistant	H292 Control	0.0234173	17.0909	758735	616589	543769	870659	1.01541e+06	908469	752973	561373	419086	964689	1.01541e+06	1.08814e+06
3703	96.3868	2	776.401	1550.79	-0.000549877	-0.354579	91.56	LCSFVDKLTAQNR		IPI00477763	IPI00477763	Tax_Id=9606 Gene_Symbol=CDC42BPB Serine/threonine-protein kinase MRCK beta|Phorbol esters/diacylglycerol binding domain (C1 domain);CNH domain;DMPK coiled coil domain like;P21-Rho-binding domain;PH domain;Protein _kinase_ domain;Protein _kinase_ C t	TRUE	1.41707	H292 Resistant	H292 Control	0.0114787	10.9542	257787	261230	213291	319660	373221	344850	255829	237837	164384	354183	373221	413054
625	28.7943	2	466.246	930.477	-0.000497642	-0.534825	46.75	QLVEASER		IPI00477763	IPI00477763	Tax_Id=9606 Gene_Symbol=CDC42BPB Serine/threonine-protein kinase MRCK beta|Phorbol esters/diacylglycerol binding domain (C1 domain);CNH domain;DMPK coiled coil domain like;P21-Rho-binding domain;PH domain;Protein _kinase_ domain;Protein _kinase_ C t	TRUE	1.46978	H292 Resistant	H292 Control	0.0097592	12.7234	256125	285244	260044	339479	438618	399803	254180	259701	200417	376143	438618	478876
686	33.2045	2	506.277	1010.54	-0.000647003	-0.640255	52.36	EASHVLEVK		IPI00477763	IPI00477763	Tax_Id=9606 Gene_Symbol=CDC42BPB Serine/threonine-protein kinase MRCK beta|Phorbol esters/diacylglycerol binding domain (C1 domain);CNH domain;DMPK coiled coil domain like;P21-Rho-binding domain;PH domain;Protein _kinase_ domain;Protein _kinase_ C t	TRUE	1.23951	H292 Resistant	H292 Control	0.0138362	8.2127	326991	373880	381846	449126	460192	432725	324507	340399	294291	497631	460192	518308
708	57.3231	3	416.891	1247.65	0.00109749	0.879646	52.12	LGQNGIEDFKK		IPI00477763	IPI00477763;IPI00550263	Tax_Id=9606 Gene_Symbol=CDC42BPB Serine/threonine-protein kinase MRCK beta|Phorbol esters/diacylglycerol binding domain (C1 domain);CNH domain;DMPK coiled coil domain like;P21-Rho-binding domain;PH domain;Protein _kinase_ domain;Protein _kinase_ C t	FALSE	1.11152	H292 Resistant	H292 Control	0.254407	13.0355	412377	328288	334974	369003	419165	407428	409245	298889	258167	408855	419165	488008
3102	57.3231	2	624.832	1247.65	-0.000870416	-0.697644	74.07	LGQNGIEDFKK		IPI00477763	IPI00477763;IPI00550263	Tax_Id=9606 Gene_Symbol=CDC42BPB Serine/threonine-protein kinase MRCK beta|Phorbol esters/diacylglycerol binding domain (C1 domain);CNH domain;DMPK coiled coil domain like;P21-Rho-binding domain;PH domain;Protein _kinase_ domain;Protein _kinase_ C t	FALSE	1.30866	H292 Resistant	H292 Control	0.000540275	4.33575	146035	151053	159105	196599	197650	202753	144926	137526	122623	217831	197650	242854
754	30.3484	3	423.528	1267.56	-0.000304468	-0.2402	35.69	AETACFREER		IPI00477763	IPI00477763;IPI00454910;IPI00550263	Tax_Id=9606 Gene_Symbol=CDC42BPB Serine/threonine-protein kinase MRCK beta|Phorbol esters/diacylglycerol binding domain (C1 domain);CNH domain;DMPK coiled coil domain like;P21-Rho-binding domain;PH domain;Protein _kinase_ domain;Protein _kinase_ C t	FALSE	1.12703	H292 Resistant	H292 Control	0.0165994	4.75662	311860	284608	292040	327214	342291	331865	309492	259121	225077	362553	342291	397500
755	35.6683	3	397.572	1189.69	-0.00012562	-0.10559	68.52	KVHQIELAPR		IPI00477763	IPI00477763	Tax_Id=9606 Gene_Symbol=CDC42BPB Serine/threonine-protein kinase MRCK beta|Phorbol esters/diacylglycerol binding domain (C1 domain);CNH domain;DMPK coiled coil domain like;P21-Rho-binding domain;PH domain;Protein _kinase_ domain;Protein _kinase_ C t	TRUE	1.161	H292 Resistant	H292 Control	0.196682	15.3148	248252	269324	265300	299133	351176	258615	246367	245206	204468	331439	351176	309763
9461	35.6683	2	595.853	1189.69	-0.000855013	-0.718683	63.31	KVHQIELAPR		IPI00477763	IPI00477763	Tax_Id=9606 Gene_Symbol=CDC42BPB Serine/threonine-protein kinase MRCK beta|Phorbol esters/diacylglycerol binding domain (C1 domain);CNH domain;DMPK coiled coil domain like;P21-Rho-binding domain;PH domain;Protein _kinase_ domain;Protein _kinase_ C t	TRUE	1.51965	H292 Resistant	H292 Control	0.0728833	24.1347	21843	35604.6	32686.7	41075.3	54703.4	41194.4	21677.1	32416.2	25191.9	45511.4	54703.4	49341.8
767	125.986	3	786.74	2357.2	-0.00313018	-1.32792	92.64	NKPYISWPSSGGSEPSVTVPLR		IPI00477763	IPI00477763	Tax_Id=9606 Gene_Symbol=CDC42BPB Serine/threonine-protein kinase MRCK beta|Phorbol esters/diacylglycerol binding domain (C1 domain);CNH domain;DMPK coiled coil domain like;P21-Rho-binding domain;PH domain;Protein _kinase_ domain;Protein _kinase_ C t	TRUE	1.32706	H292 Resistant	H292 Control	0.00076364	4.46551	3.42666e+06	3.31914e+06	3.23874e+06	4.60552e+06	4.43252e+06	4.21202e+06	3.40063e+06	3.02191e+06	2.49612e+06	5.10291e+06	4.43252e+06	5.04507e+06
14587	126.123	2	1179.61	2357.2	-0.000513299	-0.217758	90.16	NKPYISWPSSGGSEPSVTVPLR		IPI00477763	IPI00477763	Tax_Id=9606 Gene_Symbol=CDC42BPB Serine/threonine-protein kinase MRCK beta|Phorbol esters/diacylglycerol binding domain (C1 domain);CNH domain;DMPK coiled coil domain like;P21-Rho-binding domain;PH domain;Protein _kinase_ domain;Protein _kinase_ C t	TRUE	1.75623	H292 Resistant	H292 Control	0.00809028	18.0605	150431	208106	158873	329444	309652	269595	149289	189470	122444	365024	309652	322915
768	124.099	3	756.69	2267.05	-0.00215587	-0.950957	57.94	SFSSPTQCSHCTSLMVGLIR		IPI00477763	IPI00477763	Tax_Id=9606 Gene_Symbol=CDC42BPB Serine/threonine-protein kinase MRCK beta|Phorbol esters/diacylglycerol binding domain (C1 domain);CNH domain;DMPK coiled coil domain like;P21-Rho-binding domain;PH domain;Protein _kinase_ domain;Protein _kinase_ C t	TRUE	1.3017	H292 Resistant	H292 Control	0.0202864	11.1384	1.46644e+06	1.35705e+06	1.50546e+06	2.11928e+06	1.77292e+06	1.74278e+06	1.4553e+06	1.23553e+06	1.16027e+06	2.34816e+06	1.77292e+06	2.08746e+06
15956	124.044	2	1134.53	2267.05	-0.00109209	-0.481723	108.64	SFSSPTQCSHCTSLMVGLIR		IPI00477763	IPI00477763	Tax_Id=9606 Gene_Symbol=CDC42BPB Serine/threonine-protein kinase MRCK beta|Phorbol esters/diacylglycerol binding domain (C1 domain);CNH domain;DMPK coiled coil domain like;P21-Rho-binding domain;PH domain;Protein _kinase_ domain;Protein _kinase_ C t	TRUE	1.8393	H292 Resistant	H292 Control	0.00355576	16.3751	85423.7	78911.7	75575.3	174672	136384	130211	84774.9	71845.2	58246.4	193536	136384	155964
769	95.8836	2	598.311	1194.61	0.000312636	0.261706	65.31	NSGTCLFVAVK		IPI00477763	IPI00477763	Tax_Id=9606 Gene_Symbol=CDC42BPB Serine/threonine-protein kinase MRCK beta|Phorbol esters/diacylglycerol binding domain (C1 domain);CNH domain;DMPK coiled coil domain like;P21-Rho-binding domain;PH domain;Protein _kinase_ domain;Protein _kinase_ C t	TRUE	1.27605	H292 Resistant	H292 Control	0.00086924	4.56358	730508	739376	722541	889323	933917	974405	724961	673164	556867	985369	933917	1.16712e+06
808	82.838	3	625.677	1874.01	-0.00213805	-1.14089	51.96	TSSLLILTENENEKRK		IPI00477763	IPI00477763	Tax_Id=9606 Gene_Symbol=CDC42BPB Serine/threonine-protein kinase MRCK beta|Phorbol esters/diacylglycerol binding domain (C1 domain);CNH domain;DMPK coiled coil domain like;P21-Rho-binding domain;PH domain;Protein _kinase_ domain;Protein _kinase_ C t	TRUE	1.38354	H292 Resistant	H292 Control	0.000311877	3.9939	878752	817797	875298	1.17966e+06	1.15815e+06	1.22045e+06	872079	744563	674597	1.30706e+06	1.15815e+06	1.46183e+06
21476	82.838	2	938.012	1874.01	-0.00118661	-0.633193	61.57	TSSLLILTENENEKRK		IPI00477763	IPI00477763	Tax_Id=9606 Gene_Symbol=CDC42BPB Serine/threonine-protein kinase MRCK beta|Phorbol esters/diacylglycerol binding domain (C1 domain);CNH domain;DMPK coiled coil domain like;P21-Rho-binding domain;PH domain;Protein _kinase_ domain;Protein _kinase_ C t	TRUE	1.83368	H292 Resistant	H292 Control	0.0377454	25.8905	21161.1	35559.6	33495.4	66151	43982.1	55294.4	21000.4	32375.2	25815.1	73295.2	43982.1	66230.4
862	124.099	2	724.872	1447.73	-0.00105364	-0.727788	85.79	LALQEFSELNER		IPI00477763	IPI00477763	Tax_Id=9606 Gene_Symbol=CDC42BPB Serine/threonine-protein kinase MRCK beta|Phorbol esters/diacylglycerol binding domain (C1 domain);CNH domain;DMPK coiled coil domain like;P21-Rho-binding domain;PH domain;Protein _kinase_ domain;Protein _kinase_ C t	TRUE	1.14031	H292 Resistant	H292 Control	0.0138524	4.0302	1.09049e+06	1.01969e+06	1.02696e+06	1.16341e+06	1.166e+06	1.24791e+06	1.08221e+06	928378	791487	1.28906e+06	1.166e+06	1.49472e+06
943	76.1336	3	450.883	1349.63	-0.000394502	-0.292304	39.18	FEDKLPEDMAR		IPI00477763	IPI00477763	Tax_Id=9606 Gene_Symbol=CDC42BPB Serine/threonine-protein kinase MRCK beta|Phorbol esters/diacylglycerol binding domain (C1 domain);CNH domain;DMPK coiled coil domain like;P21-Rho-binding domain;PH domain;Protein _kinase_ domain;Protein _kinase_ C t	TRUE	1.23826	H292 Resistant	H292 Control	0.0177229	7.37002	323511	293777	329437	423898	376632	371758	321054	267469	253899	469679	376632	445284
4998	76.0793	2	675.821	1349.63	-0.000658258	-0.487733	61.42	FEDKLPEDMAR		IPI00477763	IPI00477763	Tax_Id=9606 Gene_Symbol=CDC42BPB Serine/threonine-protein kinase MRCK beta|Phorbol esters/diacylglycerol binding domain (C1 domain);CNH domain;DMPK coiled coil domain like;P21-Rho-binding domain;PH domain;Protein _kinase_ domain;Protein _kinase_ C t	TRUE	1.41034	H292 Resistant	H292 Control	0.0272469	16.5712	109550	120011	123759	197871	149455	150975	108718	109264	95381.9	219241	149455	180835
979	96.9085	3	392.227	1173.66	-0.000279059	-0.237768	40.62	ILNKWEMLK		IPI00477763	IPI00477763;IPI00550263	Tax_Id=9606 Gene_Symbol=CDC42BPB Serine/threonine-protein kinase MRCK beta|Phorbol esters/diacylglycerol binding domain (C1 domain);CNH domain;DMPK coiled coil domain like;P21-Rho-binding domain;PH domain;Protein _kinase_ domain;Protein _kinase_ C t	FALSE	1.15711	H292 Resistant	H292 Control	0.093443	9.10487	323958	284960	297706	366502	369593	312967	321497	259441	229444	406084	369593	374865
2175	96.9085	2	587.836	1173.66	-0.000988586	-0.842312	57.24	ILNKWEMLK		IPI00477763	IPI00477763;IPI00550263	Tax_Id=9606 Gene_Symbol=CDC42BPB Serine/threonine-protein kinase MRCK beta|Phorbol esters/diacylglycerol binding domain (C1 domain);CNH domain;DMPK coiled coil domain like;P21-Rho-binding domain;PH domain;Protein _kinase_ domain;Protein _kinase_ C t	FALSE	1.13779	H292 Resistant	H292 Control	0.187658	12.7834	281627	271308	266067	343404	321980	266467	279489	247012	205060	380492	321980	319168
996	196.678	3	531.644	1591.91	0.00104334	0.655403	57.14	WVGILEGLQSILHK		IPI00477763	IPI00477763	Tax_Id=9606 Gene_Symbol=CDC42BPB Serine/threonine-protein kinase MRCK beta|Phorbol esters/diacylglycerol binding domain (C1 domain);CNH domain;DMPK coiled coil domain like;P21-Rho-binding domain;PH domain;Protein _kinase_ domain;Protein _kinase_ C t	TRUE	1.76866	H292 Resistant	H292 Control	0.0232584	25.7897	567751	490468	500385	1.17544e+06	708204	872990	563439	446547	385650	1.30239e+06	708204	1.04565e+06
4638	196.678	2	796.961	1591.91	-0.000696182	-0.437326	89.16	WVGILEGLQSILHK		IPI00477763	IPI00477763	Tax_Id=9606 Gene_Symbol=CDC42BPB Serine/threonine-protein kinase MRCK beta|Phorbol esters/diacylglycerol binding domain (C1 domain);CNH domain;DMPK coiled coil domain like;P21-Rho-binding domain;PH domain;Protein _kinase_ domain;Protein _kinase_ C t	TRUE	1.93378	H292 Resistant	H292 Control	0.0179364	28.5175	217274	192329	199356	516956	299999	360635	215624	175106	153645	572787	299999	431961
1016	97.4176	3	527.631	1579.87	-0.000829952	-0.525329	35.86	KVLFYEEELVRR		IPI00477763	IPI00477763	Tax_Id=9606 Gene_Symbol=CDC42BPB Serine/threonine-protein kinase MRCK beta|Phorbol esters/diacylglycerol binding domain (C1 domain);CNH domain;DMPK coiled coil domain like;P21-Rho-binding domain;PH domain;Protein _kinase_ domain;Protein _kinase_ C t	TRUE	1.44814	H292 Resistant	H292 Control	0.00460789	9.77584	597365	590036	652432	981171	809291	873868	592829	537198	502833	1.08714e+06	809291	1.0467e+06
1030	62.0068	2	507.782	1013.55	-0.000580198	-0.572441	55.81	QLVQEELR		IPI00477763	IPI00477763	Tax_Id=9606 Gene_Symbol=CDC42BPB Serine/threonine-protein kinase MRCK beta|Phorbol esters/diacylglycerol binding domain (C1 domain);CNH domain;DMPK coiled coil domain like;P21-Rho-binding domain;PH domain;Protein _kinase_ domain;Protein _kinase_ C t	TRUE	1.2422	H292 Resistant	H292 Control	0.00653834	6.72166	271859	268498	259147	308443	352929	331769	269795	244454	199726	341754	352929	397385
1066	62.2573	3	386.869	1157.59	-0.000298859	-0.258174	47.5	EMLRDPELR		IPI00477763	IPI00477763	Tax_Id=9606 Gene_Symbol=CDC42BPB Serine/threonine-protein kinase MRCK beta|Phorbol esters/diacylglycerol binding domain (C1 domain);CNH domain;DMPK coiled coil domain like;P21-Rho-binding domain;PH domain;Protein _kinase_ domain;Protein _kinase_ C t	TRUE	1.05215	H292 Control	H292 Resistant	0.660863	20.0911	287936	248944	247424	285607	268096	191725	285749	226651	190691	316452	268096	229644
1071	109.326	2	614.848	1227.68	-0.00100626	-0.819645	76.16	AILTAAIVDADR		IPI00477763	IPI00477763	Tax_Id=9606 Gene_Symbol=CDC42BPB Serine/threonine-protein kinase MRCK beta|Phorbol esters/diacylglycerol binding domain (C1 domain);CNH domain;DMPK coiled coil domain like;P21-Rho-binding domain;PH domain;Protein _kinase_ domain;Protein _kinase_ C t	TRUE	1.52385	H292 Resistant	H292 Control	0.00214865	7.44108	486949	509699	562336	748089	768793	858767	483251	464055	433396	828881	768793	1.02861e+06
1122	72.0775	2	554.271	1106.53	-3.92816e-05	-0.0354998	77.89	MTEELEALR	[1] Oxidation (M)	IPI00477763	IPI00477763;IPI00329326;IPI00550263	Tax_Id=9606 Gene_Symbol=CDC42BPB Serine/threonine-protein kinase MRCK beta|Phorbol esters/diacylglycerol binding domain (C1 domain);CNH domain;DMPK coiled coil domain like;P21-Rho-binding domain;PH domain;Protein _kinase_ domain;Protein _kinase_ C t	FALSE	1.31021	H292 Resistant	H292 Control	0.141019	24.3208	426623	421885	401413	437678	505949	694037	423383	384105	309371	484947	505949	831302
1147	103.041	3	762.021	2283.04	-0.00248411	-1.08807	45.57	SFSSPTQCSHCTSLMVGLIR	[15] Oxidation (M)	IPI00477763	IPI00477763	Tax_Id=9606 Gene_Symbol=CDC42BPB Serine/threonine-protein kinase MRCK beta|Phorbol esters/diacylglycerol binding domain (C1 domain);CNH domain;DMPK coiled coil domain like;P21-Rho-binding domain;PH domain;Protein _kinase_ domain;Protein _kinase_ C t	TRUE	1.41666	H292 Resistant	H292 Control	0.00463606	9.05769	980866	880374	946112	1.29748e+06	1.22222e+06	1.45736e+06	973417	801536	729174	1.43761e+06	1.22222e+06	1.74559e+06
1169	49.3881	2	495.759	989.502	-0.000412834	-0.417214	59.09	DANLTLESK		IPI00477763	IPI00477763	Tax_Id=9606 Gene_Symbol=CDC42BPB Serine/threonine-protein kinase MRCK beta|Phorbol esters/diacylglycerol binding domain (C1 domain);CNH domain;DMPK coiled coil domain like;P21-Rho-binding domain;PH domain;Protein _kinase_ domain;Protein _kinase_ C t	TRUE	1.22089	H292 Resistant	H292 Control	0.0739145	12.2235	313600	296748	270172	322417	407136	345467	311218	270174	208223	357238	407136	413793
1182	81.3046	2	597.305	1192.59	0.000228302	0.191433	65.52	GCQLMATATLK		IPI00477763	IPI00477763	Tax_Id=9606 Gene_Symbol=CDC42BPB Serine/threonine-protein kinase MRCK beta|Phorbol esters/diacylglycerol binding domain (C1 domain);CNH domain;DMPK coiled coil domain like;P21-Rho-binding domain;PH domain;Protein _kinase_ domain;Protein _kinase_ C t	TRUE	1.49859	H292 Resistant	H292 Control	0.082305	25.3544	438562	408393	339806	442519	743131	592814	435231	371821	261890	490310	743131	710059
1239	114.457	2	686.851	1371.69	-0.0012644	-0.92178	90.22	QLEDELQDLAAK		IPI00477763	IPI00477763	Tax_Id=9606 Gene_Symbol=CDC42BPB Serine/threonine-protein kinase MRCK beta|Phorbol esters/diacylglycerol binding domain (C1 domain);CNH domain;DMPK coiled coil domain like;P21-Rho-binding domain;PH domain;Protein _kinase_ domain;Protein _kinase_ C t	TRUE	1.14854	H292 Resistant	H292 Control	0.227226	16.1015	539956	461369	390610	526355	573904	498437	535856	420053	301045	583200	573904	597017
1315	91.8594	4	512.998	2047.96	-0.000394979	-0.192864	34.65	HNEMEEAVGTIKDKYER		IPI00477763	IPI00477763	Tax_Id=9606 Gene_Symbol=CDC42BPB Serine/threonine-protein kinase MRCK beta|Phorbol esters/diacylglycerol binding domain (C1 domain);CNH domain;DMPK coiled coil domain like;P21-Rho-binding domain;PH domain;Protein _kinase_ domain;Protein _kinase_ C t	TRUE	1.1989	H292 Resistant	H292 Control	0.169928	16.7211	531375	557180	544898	732084	697968	528291	527340	507285	419956	811149	697968	632776
9228	91.8594	3	683.661	2047.96	-0.00217987	-1.06441	46.88	HNEMEEAVGTIKDKYER		IPI00477763	IPI00477763	Tax_Id=9606 Gene_Symbol=CDC42BPB Serine/threonine-protein kinase MRCK beta|Phorbol esters/diacylglycerol binding domain (C1 domain);CNH domain;DMPK coiled coil domain like;P21-Rho-binding domain;PH domain;Protein _kinase_ domain;Protein _kinase_ C t	TRUE	1.26196	H292 Resistant	H292 Control	0.122442	15.1364	87184.5	116244	113220	145901	140134	113565	86522.4	105835	87259.6	161658	140134	136025
1356	41.1469	2	609.34	1216.66	-0.00162024	-1.33171	90.87	VKDANLTLESK		IPI00477763	IPI00477763	Tax_Id=9606 Gene_Symbol=CDC42BPB Serine/threonine-protein kinase MRCK beta|Phorbol esters/diacylglycerol binding domain (C1 domain);CNH domain;DMPK coiled coil domain like;P21-Rho-binding domain;PH domain;Protein _kinase_ domain;Protein _kinase_ C t	TRUE	1.24416	H292 Resistant	H292 Control	0.0061368	5.9627	328236	354351	333915	401130	449632	413928	325744	322619	257350	444451	449632	495793
1401	215.385	4	861.429	3441.69	-0.00111826	-0.324917	64.48	ADTGLKLPDFQDSIFEYFNTAPLAHDLTFR		IPI00477763	IPI00477763	Tax_Id=9606 Gene_Symbol=CDC42BPB Serine/threonine-protein kinase MRCK beta|Phorbol esters/diacylglycerol binding domain (C1 domain);CNH domain;DMPK coiled coil domain like;P21-Rho-binding domain;PH domain;Protein _kinase_ domain;Protein _kinase_ C t	TRUE	1.60156	H292 Resistant	H292 Control	0.144595	41.3769	1.60668e+06	1.43631e+06	1.42718e+06	3.50175e+06	1.62371e+06	2.03381e+06	1.59448e+06	1.30769e+06	1.09994e+06	3.87994e+06	1.62371e+06	2.43605e+06
9606	215.385	3	1148.24	3441.69	-0.000743133	-0.215921	83.28	ADTGLKLPDFQDSIFEYFNTAPLAHDLTFR		IPI00477763	IPI00477763	Tax_Id=9606 Gene_Symbol=CDC42BPB Serine/threonine-protein kinase MRCK beta|Phorbol esters/diacylglycerol binding domain (C1 domain);CNH domain;DMPK coiled coil domain like;P21-Rho-binding domain;PH domain;Protein _kinase_ domain;Protein _kinase_ C t	TRUE	1.87618	H292 Resistant	H292 Control	0.0420234	36.4948	276005	250681	260003	697867	367853	410250	273908	228232	200386	773236	367853	491389
1418	67.0671	3	622.306	1863.9	-0.00418477	-2.24517	53.27	SIMQSNTLTKDEDVQR		IPI00477763	IPI00477763	Tax_Id=9606 Gene_Symbol=CDC42BPB Serine/threonine-protein kinase MRCK beta|Phorbol esters/diacylglycerol binding domain (C1 domain);CNH domain;DMPK coiled coil domain like;P21-Rho-binding domain;PH domain;Protein _kinase_ domain;Protein _kinase_ C t	TRUE	1.22944	H292 Resistant	H292 Control	0.0807191	12.7836	530779	473014	462433	621825	665052	515767	526748	430655	356400	688981	665052	617775
11167	67.0671	2	932.957	1863.9	-0.000157442	-0.0844692	141.48	SIMQSNTLTKDEDVQR		IPI00477763	IPI00477763	Tax_Id=9606 Gene_Symbol=CDC42BPB Serine/threonine-protein kinase MRCK beta|Phorbol esters/diacylglycerol binding domain (C1 domain);CNH domain;DMPK coiled coil domain like;P21-Rho-binding domain;PH domain;Protein _kinase_ domain;Protein _kinase_ C t	TRUE	1.50346	H292 Resistant	H292 Control	0.0176042	15.8024	77143.1	88750.3	89453.5	148954	126341	108609	76557.3	80802.7	68942.4	165041	126341	130089
1519	44.3516	2	571.829	1141.64	-0.00134526	-1.17835	46.95	QLVQEELRK		IPI00477763	IPI00477763	Tax_Id=9606 Gene_Symbol=CDC42BPB Serine/threonine-protein kinase MRCK beta|Phorbol esters/diacylglycerol binding domain (C1 domain);CNH domain;DMPK coiled coil domain like;P21-Rho-binding domain;PH domain;Protein _kinase_ domain;Protein _kinase_ C t	TRUE	1.49575	H292 Resistant	H292 Control	0.00274023	8.54528	197240	216889	220684	287913	319925	341681	195742	197467	170082	319007	319925	409258
1541	141.338	2	667.35	1332.69	-0.000570059	-0.427752	74.2	TMEWVQTIGLR		IPI00477763	IPI00477763	Tax_Id=9606 Gene_Symbol=CDC42BPB Serine/threonine-protein kinase MRCK beta|Phorbol esters/diacylglycerol binding domain (C1 domain);CNH domain;DMPK coiled coil domain like;P21-Rho-binding domain;PH domain;Protein _kinase_ domain;Protein _kinase_ C t	TRUE	1.55959	H292 Resistant	H292 Control	0.000331149	6.33692	418978	429130	436903	670206	709231	624650	415796	390701	336724	742587	709231	748193
1583	77.7096	3	451.243	1350.71	7.82693e-05	0.0579469	56.27	NSGTCLFVAVKR		IPI00477763	IPI00477763	Tax_Id=9606 Gene_Symbol=CDC42BPB Serine/threonine-protein kinase MRCK beta|Phorbol esters/diacylglycerol binding domain (C1 domain);CNH domain;DMPK coiled coil domain like;P21-Rho-binding domain;PH domain;Protein _kinase_ domain;Protein _kinase_ C t	TRUE	1.05349	H292 Resistant	H292 Control	0.706895	16.638	382270	313756	367419	434712	375142	310479	379367	285659	283172	481661	375142	371886
4418	77.7761	2	676.36	1350.71	-0.00244872	-1.81292	94.41	NSGTCLFVAVKR		IPI00477763	IPI00477763	Tax_Id=9606 Gene_Symbol=CDC42BPB Serine/threonine-protein kinase MRCK beta|Phorbol esters/diacylglycerol binding domain (C1 domain);CNH domain;DMPK coiled coil domain like;P21-Rho-binding domain;PH domain;Protein _kinase_ domain;Protein _kinase_ C t	TRUE	1.05375	H292 Resistant	H292 Control	0.77777	20.9284	236917	239514	277904	320737	264301	209840	235118	218065	214182	355377	264301	251342
1614	78.4896	3	397.558	1189.65	-0.000310318	-0.260848	36.92	ILNKWEMLK	[7] Oxidation (M)	IPI00477763	IPI00477763;IPI00550263	Tax_Id=9606 Gene_Symbol=CDC42BPB Serine/threonine-protein kinase MRCK beta|Phorbol esters/diacylglycerol binding domain (C1 domain);CNH domain;DMPK coiled coil domain like;P21-Rho-binding domain;PH domain;Protein _kinase_ domain;Protein _kinase_ C t	FALSE	1.65516	H292 Resistant	H292 Control	0.0700601	32.3554	143436	130470	113943	156561	194524	290868	142346	118787	87816.4	173470	194524	348395
4465	78.4896	2	595.832	1189.65	-0.00265112	-2.22848	43.47	ILNKWEMLK	[7] Oxidation (M)	IPI00477763	IPI00477763;IPI00550263	Tax_Id=9606 Gene_Symbol=CDC42BPB Serine/threonine-protein kinase MRCK beta|Phorbol esters/diacylglycerol binding domain (C1 domain);CNH domain;DMPK coiled coil domain like;P21-Rho-binding domain;PH domain;Protein _kinase_ domain;Protein _kinase_ C t	FALSE	1.67528	H292 Resistant	H292 Control	0.0367229	27.4644	101440	109166	92812.3	132025	154739	221545	100669	99390.3	71531	146284	154739	265362
1624	78.8589	3	593.635	1777.88	-0.00148368	-0.834519	51.38	FSGAVLNVPDTSDNSKK		IPI00477763	IPI00477763	Tax_Id=9606 Gene_Symbol=CDC42BPB Serine/threonine-protein kinase MRCK beta|Phorbol esters/diacylglycerol binding domain (C1 domain);CNH domain;DMPK coiled coil domain like;P21-Rho-binding domain;PH domain;Protein _kinase_ domain;Protein _kinase_ C t	TRUE	1.19377	H292 Resistant	H292 Control	0.0565768	10.7335	586519	498927	482048	615480	660275	595466	582065	454248	371518	681951	660275	713237
9725	78.7398	2	889.95	1777.88	-7.73139e-05	-0.0434865	64.17	FSGAVLNVPDTSDNSKK		IPI00477763	IPI00477763	Tax_Id=9606 Gene_Symbol=CDC42BPB Serine/threonine-protein kinase MRCK beta|Phorbol esters/diacylglycerol binding domain (C1 domain);CNH domain;DMPK coiled coil domain like;P21-Rho-binding domain;PH domain;Protein _kinase_ domain;Protein _kinase_ C t	TRUE	1.33473	H292 Resistant	H292 Control	0.00822917	8.53198	131324	144672	130211	198059	175587	168533	130327	131716	100355	219449	175587	201865
1661	97.5996	3	582.979	1745.91	-0.00181526	-1.03972	63.96	TSSLLILTENENEKR		IPI00477763	IPI00477763	Tax_Id=9606 Gene_Symbol=CDC42BPB Serine/threonine-protein kinase MRCK beta|Phorbol esters/diacylglycerol binding domain (C1 domain);CNH domain;DMPK coiled coil domain like;P21-Rho-binding domain;PH domain;Protein _kinase_ domain;Protein _kinase_ C t	TRUE	1.26201	H292 Resistant	H292 Control	0.0219307	10.3579	431283	351360	408033	490558	489718	522365	428008	319896	314474	543538	489718	625678
5406	97.537	2	873.962	1745.91	-0.00703513	-4.02948	121.96	TSSLLILTENENEKR		IPI00477763	IPI00477763	Tax_Id=9606 Gene_Symbol=CDC42BPB Serine/threonine-protein kinase MRCK beta|Phorbol esters/diacylglycerol binding domain (C1 domain);CNH domain;DMPK coiled coil domain like;P21-Rho-binding domain;PH domain;Protein _kinase_ domain;Protein _kinase_ C t	TRUE	1.26936	H292 Resistant	H292 Control	0.00206784	4.92147	215896	208929	222510	289117	263457	269127	214257	190219	171490	320342	263457	322354
1691	129.488	3	779.733	2336.18	-0.000812966	-0.347989	63.82	LTAENEKLCSFVDKLTAQNR		IPI00477763	IPI00477763	Tax_Id=9606 Gene_Symbol=CDC42BPB Serine/threonine-protein kinase MRCK beta|Phorbol esters/diacylglycerol binding domain (C1 domain);CNH domain;DMPK coiled coil domain like;P21-Rho-binding domain;PH domain;Protein _kinase_ domain;Protein _kinase_ C t	TRUE	1.08122	H292 Resistant	H292 Control	0.461396	14.5313	839051	761156	847479	1.02462e+06	776135	845722	832679	692994	653157	1.13528e+06	776135	1.01299e+06
1701	111.451	2	795.914	1589.81	-0.00149404	-0.939754	79.49	TSSLLILTENENEK		IPI00477763	IPI00477763	Tax_Id=9606 Gene_Symbol=CDC42BPB Serine/threonine-protein kinase MRCK beta|Phorbol esters/diacylglycerol binding domain (C1 domain);CNH domain;DMPK coiled coil domain like;P21-Rho-binding domain;PH domain;Protein _kinase_ domain;Protein _kinase_ C t	TRUE	1.42193	H292 Resistant	H292 Control	0.000166591	3.77275	582811	559939	558104	799883	839227	779379	578385	509796	430134	886269	839227	933523
1789	67.9978	3	450.572	1348.7	-0.000124691	-0.0924534	50.55	GCQLMATATLKR		IPI00477763	IPI00477763	Tax_Id=9606 Gene_Symbol=CDC42BPB Serine/threonine-protein kinase MRCK beta|Phorbol esters/diacylglycerol binding domain (C1 domain);CNH domain;DMPK coiled coil domain like;P21-Rho-binding domain;PH domain;Protein _kinase_ domain;Protein _kinase_ C t	TRUE	1.17256	H292 Control	H292 Resistant	0.367995	21.5016	271531	195586	252880	244351	212346	157340	269469	178071	194896	270741	212346	188458
6999	67.9978	2	675.355	1348.69	-0.000793125	-0.588068	75.71	GCQLMATATLKR		IPI00477763	IPI00477763	Tax_Id=9606 Gene_Symbol=CDC42BPB Serine/threonine-protein kinase MRCK beta|Phorbol esters/diacylglycerol binding domain (C1 domain);CNH domain;DMPK coiled coil domain like;P21-Rho-binding domain;PH domain;Protein _kinase_ domain;Protein _kinase_ C t	TRUE	1.10128	H292 Control	H292 Resistant	0.539675	26.5272	104424	104202	131251	132420	97584.5	78615.3	103631	94870.6	101156	146721	97584.5	94163.7
1848	74.6223	3	474.251	1419.73	0.00370613	2.61045	57.8	QMESELEALKVK	[2] Oxidation (M)	IPI00477763	IPI00477763	Tax_Id=9606 Gene_Symbol=CDC42BPB Serine/threonine-protein kinase MRCK beta|Phorbol esters/diacylglycerol binding domain (C1 domain);CNH domain;DMPK coiled coil domain like;P21-Rho-binding domain;PH domain;Protein _kinase_ domain;Protein _kinase_ C t	TRUE	1.69099	H292 Resistant	H292 Control	0.1483	42.2227	188966	174916	164483	176433	289512	427517	187531	159252	126768	195488	289512	512070
12092	74.6223	2	710.87	1419.73	-0.00172495	-1.21499	53.3	QMESELEALKVK	[2] Oxidation (M)	IPI00477763	IPI00477763	Tax_Id=9606 Gene_Symbol=CDC42BPB Serine/threonine-protein kinase MRCK beta|Phorbol esters/diacylglycerol binding domain (C1 domain);CNH domain;DMPK coiled coil domain like;P21-Rho-binding domain;PH domain;Protein _kinase_ domain;Protein _kinase_ C t	TRUE	1.90327	H292 Resistant	H292 Control	0.0622082	38.2315	43066.3	48067.4	47120.3	55458.9	85282.5	122394	42739.2	43762.9	36315.9	61448.4	85282.5	146601
1852	145.271	3	489.949	1466.82	-0.000417989	-0.284962	57.25	KLEQLLLDGPWR		IPI00477763	IPI00477763	Tax_Id=9606 Gene_Symbol=CDC42BPB Serine/threonine-protein kinase MRCK beta|Phorbol esters/diacylglycerol binding domain (C1 domain);CNH domain;DMPK coiled coil domain like;P21-Rho-binding domain;PH domain;Protein _kinase_ domain;Protein _kinase_ C t	TRUE	1.27387	H292 Resistant	H292 Control	0.00234508	5.89841	355405	316351	331130	432805	417903	426841	352706	288022	255204	479547	417903	511261
2705	145.271	2	734.416	1466.82	-0.00757658	-5.1653	78.53	KLEQLLLDGPWR		IPI00477763	IPI00477763	Tax_Id=9606 Gene_Symbol=CDC42BPB Serine/threonine-protein kinase MRCK beta|Phorbol esters/diacylglycerol binding domain (C1 domain);CNH domain;DMPK coiled coil domain like;P21-Rho-binding domain;PH domain;Protein _kinase_ domain;Protein _kinase_ C t	TRUE	1.4537	H292 Resistant	H292 Control	0.00041791	5.45644	497068	479023	446058	707637	674799	684934	493293	436126	343779	784061	674799	820399
1929	111.778	3	548.971	1643.89	-0.000837391	-0.509395	66.27	NRELLEEMEILKK		IPI00477763	IPI00477763	Tax_Id=9606 Gene_Symbol=CDC42BPB Serine/threonine-protein kinase MRCK beta|Phorbol esters/diacylglycerol binding domain (C1 domain);CNH domain;DMPK coiled coil domain like;P21-Rho-binding domain;PH domain;Protein _kinase_ domain;Protein _kinase_ C t	TRUE	1.40456	H292 Resistant	H292 Control	0.00267686	8.00217	366701	366359	346020	519502	536550	459577	363916	333551	266680	575608	536550	550471
9009	111.664	4	411.98	1643.89	-0.000504151	-0.306681	36.41	NRELLEEMEILKK		IPI00477763	IPI00477763	Tax_Id=9606 Gene_Symbol=CDC42BPB Serine/threonine-protein kinase MRCK beta|Phorbol esters/diacylglycerol binding domain (C1 domain);CNH domain;DMPK coiled coil domain like;P21-Rho-binding domain;PH domain;Protein _kinase_ domain;Protein _kinase_ C t	TRUE	1.25846	H292 Resistant	H292 Control	0.315276	27.5828	40725.7	47789	47667.5	71103.3	60227	40049.8	40416.4	43509.5	36737.6	78782.4	60227	47970.8
1947	102.964	3	688.28	2061.82	0.000255198	0.123773	69.3	QGYACEVCSFACHVSCK		IPI00477763	IPI00477763	Tax_Id=9606 Gene_Symbol=CDC42BPB Serine/threonine-protein kinase MRCK beta|Phorbol esters/diacylglycerol binding domain (C1 domain);CNH domain;DMPK coiled coil domain like;P21-Rho-binding domain;PH domain;Protein _kinase_ domain;Protein _kinase_ C t	TRUE	1.37247	H292 Resistant	H292 Control	8.92525e-05	3.21277	718337	685391	675903	962518	953028	938687	712881	624014	520923	1.06647e+06	953028	1.12434e+06
44345	103.268	2	1031.92	2061.82	-0.000466695	-0.226352	87.52	QGYACEVCSFACHVSCK		IPI00477763	IPI00477763	Tax_Id=9606 Gene_Symbol=CDC42BPB Serine/threonine-protein kinase MRCK beta|Phorbol esters/diacylglycerol binding domain (C1 domain);CNH domain;DMPK coiled coil domain like;P21-Rho-binding domain;PH domain;Protein _kinase_ domain;Protein _kinase_ C t	TRUE	3.06327	H292 Resistant	H292 Control	0.00131447	22.8124	10202.1	14836.2	16173.8	42414.4	41006.7	42822.7	10124.6	13507.6	12465.3	46995.1	41006.7	51292.1
2005	144.902	3	754.369	2260.09	-0.00520235	-2.30183	55.28	AYAVVCDCKLFLYDLPEGK		IPI00477763	IPI00477763	Tax_Id=9606 Gene_Symbol=CDC42BPB Serine/threonine-protein kinase MRCK beta|Phorbol esters/diacylglycerol binding domain (C1 domain);CNH domain;DMPK coiled coil domain like;P21-Rho-binding domain;PH domain;Protein _kinase_ domain;Protein _kinase_ C t	TRUE	1.443	H292 Control	H292 Resistant	0.127812	31.4344	790123	546209	688371	637470	382834	382812	784122	497296	530532	706316	382834	458524
2031	143.634	2	937.003	1871.99	-0.000426999	-0.228099	87.06	FNEIVAPGSVQCLAVLR		IPI00477763	IPI00477763	Tax_Id=9606 Gene_Symbol=CDC42BPB Serine/threonine-protein kinase MRCK beta|Phorbol esters/diacylglycerol binding domain (C1 domain);CNH domain;DMPK coiled coil domain like;P21-Rho-binding domain;PH domain;Protein _kinase_ domain;Protein _kinase_ C t	TRUE	1.35547	H292 Resistant	H292 Control	0.0028287	5.82554	610641	614320	552774	851878	792413	765378	606004	559308	426026	943880	792413	916753
2037	139.251	3	782.728	2345.16	-0.00203666	-0.86845	76.48	FQFPSHVTDVSEEAKDLIQR		IPI00477763	IPI00477763	Tax_Id=9606 Gene_Symbol=CDC42BPB Serine/threonine-protein kinase MRCK beta|Phorbol esters/diacylglycerol binding domain (C1 domain);CNH domain;DMPK coiled coil domain like;P21-Rho-binding domain;PH domain;Protein _kinase_ domain;Protein _kinase_ C t	TRUE	1.51673	H292 Resistant	H292 Control	0.00298143	8.10462	748948	685710	643632	1.06355e+06	959893	1.12876e+06	743261	624304	496051	1.17841e+06	959893	1.352e+06
2092	31.665	2	346.673	691.332	0.000126094	0.182393	43.94	LDMSAR		IPI00477763	IPI00477763;IPI00329326;IPI00550263	Tax_Id=9606 Gene_Symbol=CDC42BPB Serine/threonine-protein kinase MRCK beta|Phorbol esters/diacylglycerol binding domain (C1 domain);CNH domain;DMPK coiled coil domain like;P21-Rho-binding domain;PH domain;Protein _kinase_ domain;Protein _kinase_ C t	FALSE	1.30431	H292 Resistant	H292 Control	0.0373814	13.9974	57620.3	55677.3	61156.2	74313.5	87147	66080.6	57182.7	50691.3	47133.4	82339.3	87147	79149.9
2256	152.302	2	670.373	1338.73	0.00223291	1.66793	68.28	LEQLLLDGPWR		IPI00477763	IPI00477763	Tax_Id=9606 Gene_Symbol=CDC42BPB Serine/threonine-protein kinase MRCK beta|Phorbol esters/diacylglycerol binding domain (C1 domain);CNH domain;DMPK coiled coil domain like;P21-Rho-binding domain;PH domain;Protein _kinase_ domain;Protein _kinase_ C t	TRUE	1.62531	H292 Resistant	H292 Control	0.0146687	19.3617	377385	264150	286815	471578	557473	479807	374519	240496	221050	522508	557473	574702
2329	105.853	2	526.758	1051.5	-6.3201e-05	-0.0601055	53.72	LADFGSCLK	[N-term] Acetyl (N-term)	IPI00477763	IPI00477763;IPI00215958;IPI00550263	Tax_Id=9606 Gene_Symbol=CDC42BPB Serine/threonine-protein kinase MRCK beta|Phorbol esters/diacylglycerol binding domain (C1 domain);CNH domain;DMPK coiled coil domain like;P21-Rho-binding domain;PH domain;Protein _kinase_ domain;Protein _kinase_ C t	FALSE	1.37659	H292 Resistant	H292 Control	0.00199563	7.35537	150563	140393	162608	206051	204310	214009	149419	127821	125323	228305	204310	256335
14280	108.225	2	526.757	1051.5	-0.00079932	-0.760171	39.53	LADFGSCLK	[N-term] Acetyl (N-term)	IPI00477763	IPI00477763;IPI00215958;IPI00550263	Tax_Id=9606 Gene_Symbol=CDC42BPB Serine/threonine-protein kinase MRCK beta|Phorbol esters/diacylglycerol binding domain (C1 domain);CNH domain;DMPK coiled coil domain like;P21-Rho-binding domain;PH domain;Protein _kinase_ domain;Protein _kinase_ C t	FALSE	1.483	H292 Resistant	H292 Control	0.0115507	14.1014	19921	21115.6	25866	30457.9	35347	33411.5	19769.7	19224.7	19935.1	33747.3	35347	40019.6
2362	79.8621	3	622.645	1864.91	-0.00349109	-1.87198	54.1	SKFSGAVLNVPDTSDNSK		IPI00477763	IPI00477763	Tax_Id=9606 Gene_Symbol=CDC42BPB Serine/threonine-protein kinase MRCK beta|Phorbol esters/diacylglycerol binding domain (C1 domain);CNH domain;DMPK coiled coil domain like;P21-Rho-binding domain;PH domain;Protein _kinase_ domain;Protein _kinase_ C t	TRUE	1.16381	H292 Resistant	H292 Control	0.0915341	10.2285	409237	370363	393301	402110	489655	473270	406129	337197	303119	445537	489655	566872
2376	55.9056	2	561.794	1121.57	-0.00083067	-0.740628	48.65	SIMQSNTLTK		IPI00477763	IPI00477763	Tax_Id=9606 Gene_Symbol=CDC42BPB Serine/threonine-protein kinase MRCK beta|Phorbol esters/diacylglycerol binding domain (C1 domain);CNH domain;DMPK coiled coil domain like;P21-Rho-binding domain;PH domain;Protein _kinase_ domain;Protein _kinase_ C t	TRUE	1.0153	H292 Resistant	H292 Control	0.958475	17.6107	183287	182600	167988	175247	214866	151928	181895	166248	129469	194173	214866	181976
2413	69.7746	3	665.344	1993.01	-0.00211312	-1.06026	55.7	SKFSGAVLNVPDTSDNSKK		IPI00477763	IPI00477763	Tax_Id=9606 Gene_Symbol=CDC42BPB Serine/threonine-protein kinase MRCK beta|Phorbol esters/diacylglycerol binding domain (C1 domain);CNH domain;DMPK coiled coil domain like;P21-Rho-binding domain;PH domain;Protein _kinase_ domain;Protein _kinase_ C t	TRUE	1.02209	H292 Control	H292 Resistant	0.854831	13.2662	512241	632530	663676	607555	557091	604718	508351	575887	511499	673170	557091	724318
36290	69.8371	2	997.512	1993.01	-0.00167129	-0.838577	85.64	SKFSGAVLNVPDTSDNSKK		IPI00477763	IPI00477763	Tax_Id=9606 Gene_Symbol=CDC42BPB Serine/threonine-protein kinase MRCK beta|Phorbol esters/diacylglycerol binding domain (C1 domain);CNH domain;DMPK coiled coil domain like;P21-Rho-binding domain;PH domain;Protein _kinase_ domain;Protein _kinase_ C t	TRUE	1.6072	H292 Resistant	H292 Control	0.0843121	26.4168	11916.9	20458.4	16126.5	32967.4	20418.9	24565.7	11826.4	18626.3	12428.8	36527.9	20418.9	29424.3
2437	44.404	3	611.971	1832.89	-0.00212058	-1.15696	63.32	QLRDKEEEMEVATQK		IPI00477763	IPI00477763	Tax_Id=9606 Gene_Symbol=CDC42BPB Serine/threonine-protein kinase MRCK beta|Phorbol esters/diacylglycerol binding domain (C1 domain);CNH domain;DMPK coiled coil domain like;P21-Rho-binding domain;PH domain;Protein _kinase_ domain;Protein _kinase_ C t	TRUE	1.3901	H292 Resistant	H292 Control	0.00438722	6.99642	203760	232755	213310	316478	309748	277093	202213	211912	164399	350657	309748	331896
24391	44.404	2	917.454	1832.89	-0.000497692	-0.271533	62.63	QLRDKEEEMEVATQK		IPI00477763	IPI00477763	Tax_Id=9606 Gene_Symbol=CDC42BPB Serine/threonine-protein kinase MRCK beta|Phorbol esters/diacylglycerol binding domain (C1 domain);CNH domain;DMPK coiled coil domain like;P21-Rho-binding domain;PH domain;Protein _kinase_ domain;Protein _kinase_ C t	TRUE	2.42335	H292 Resistant	H292 Control	0.00466927	23.0129	10217.6	15543.6	15953.7	30636.6	32491.4	37961.8	10140	14151.7	12295.6	33945.3	32491.4	45469.8
2487	57.4573	3	415.566	1243.68	6.57494e-05	0.0528669	49.99	LEQEKLELSR		IPI00477763	IPI00477763;IPI00550263	Tax_Id=9606 Gene_Symbol=CDC42BPB Serine/threonine-protein kinase MRCK beta|Phorbol esters/diacylglycerol binding domain (C1 domain);CNH domain;DMPK coiled coil domain like;P21-Rho-binding domain;PH domain;Protein _kinase_ domain;Protein _kinase_ C t	FALSE	1.25718	H292 Resistant	H292 Control	0.0805367	13.3671	116934	100710	89710.6	113135	137264	136001	116045	91691.5	69140.5	125353	137264	162899
2546	96.9085	3	574.277	1719.81	0.000113939	0.0662511	72.21	FQFPSHVTDVSEEAK		IPI00477763	IPI00477763	Tax_Id=9606 Gene_Symbol=CDC42BPB Serine/threonine-protein kinase MRCK beta|Phorbol esters/diacylglycerol binding domain (C1 domain);CNH domain;DMPK coiled coil domain like;P21-Rho-binding domain;PH domain;Protein _kinase_ domain;Protein _kinase_ C t	TRUE	1.34172	H292 Resistant	H292 Control	0.000945921	4.81291	314717	326327	305910	402140	425671	442736	312327	297104	235766	445571	425671	530299
2569	46.6411	3	627.638	1879.89	-0.00196955	-1.04769	48.78	SIMQSNTLTKDEDVQR	[3] Oxidation (M)	IPI00477763	IPI00477763	Tax_Id=9606 Gene_Symbol=CDC42BPB Serine/threonine-protein kinase MRCK beta|Phorbol esters/diacylglycerol binding domain (C1 domain);CNH domain;DMPK coiled coil domain like;P21-Rho-binding domain;PH domain;Protein _kinase_ domain;Protein _kinase_ C t	TRUE	1.4207	H292 Resistant	H292 Control	0.0477097	21.4308	250412	247275	244044	294449	322689	436639	248511	225132	188086	326249	322689	522996
20923	46.6411	2	940.954	1879.89	-0.000751872	-0.399954	107.37	SIMQSNTLTKDEDVQR	[3] Oxidation (M)	IPI00477763	IPI00477763	Tax_Id=9606 Gene_Symbol=CDC42BPB Serine/threonine-protein kinase MRCK beta|Phorbol esters/diacylglycerol binding domain (C1 domain);CNH domain;DMPK coiled coil domain like;P21-Rho-binding domain;PH domain;Protein _kinase_ domain;Protein _kinase_ C t	TRUE	1.95131	H292 Resistant	H292 Control	0.00995294	24.7436	31120.5	30922.6	34577.1	51557.3	56396.1	80582.5	30884.2	28153.5	26648.7	57125.4	56396.1	96519.9
2672	55.517	3	424.582	1270.72	-0.000689721	-0.542778	39.18	KLNEEIERLK		IPI00477763	IPI00477763	Tax_Id=9606 Gene_Symbol=CDC42BPB Serine/threonine-protein kinase MRCK beta|Phorbol esters/diacylglycerol binding domain (C1 domain);CNH domain;DMPK coiled coil domain like;P21-Rho-binding domain;PH domain;Protein _kinase_ domain;Protein _kinase_ C t	TRUE	1.59311	H292 Control	H292 Resistant	0.033813	20.0127	157546	104838	140052	97798.3	78806.9	76005.4	156350	95449.5	107939	108360	78806.9	91037.6
2740	110.663	3	540.915	1619.72	-0.000377067	-0.232797	60.58	DLEHSLQMEAYER		IPI00477763	IPI00477763	Tax_Id=9606 Gene_Symbol=CDC42BPB Serine/threonine-protein kinase MRCK beta|Phorbol esters/diacylglycerol binding domain (C1 domain);CNH domain;DMPK coiled coil domain like;P21-Rho-binding domain;PH domain;Protein _kinase_ domain;Protein _kinase_ C t	TRUE	1.17462	H292 Resistant	H292 Control	0.193406	14.9262	275600	243636	244843	320684	328989	247828	273507	221818	188702	355318	328989	296843
5351	110.723	2	810.869	1619.72	-0.000887231	-0.547766	85.27	DLEHSLQMEAYER		IPI00477763	IPI00477763	Tax_Id=9606 Gene_Symbol=CDC42BPB Serine/threonine-protein kinase MRCK beta|Phorbol esters/diacylglycerol binding domain (C1 domain);CNH domain;DMPK coiled coil domain like;P21-Rho-binding domain;PH domain;Protein _kinase_ domain;Protein _kinase_ C t	TRUE	1.15145	H292 Resistant	H292 Control	0.286648	16.4394	252226	238762	219475	299884	297230	220947	250310	217381	169151	332271	297230	264645
2827	27.5608	3	345.846	1034.52	-0.000433589	-0.419122	40.47	SQKLDMSAR		IPI00477763	IPI00477763	Tax_Id=9606 Gene_Symbol=CDC42BPB Serine/threonine-protein kinase MRCK beta|Phorbol esters/diacylglycerol binding domain (C1 domain);CNH domain;DMPK coiled coil domain like;P21-Rho-binding domain;PH domain;Protein _kinase_ domain;Protein _kinase_ C t	TRUE	1.06818	H292 Resistant	H292 Control	0.647655	16.9984	44184.7	40431.6	49759.4	51716.6	53320.4	38500.3	43849.1	36811	38349.9	57301.9	53320.4	46114.9
5468	27.5608	2	518.266	1034.52	-0.00123735	-1.19607	45.07	SQKLDMSAR		IPI00477763	IPI00477763	Tax_Id=9606 Gene_Symbol=CDC42BPB Serine/threonine-protein kinase MRCK beta|Phorbol esters/diacylglycerol binding domain (C1 domain);CNH domain;DMPK coiled coil domain like;P21-Rho-binding domain;PH domain;Protein _kinase_ domain;Protein _kinase_ C t	TRUE	1.26305	H292 Resistant	H292 Control	0.190814	19.0056	31046.5	35868.5	41803.4	49334.9	52124.8	35857.1	30810.7	32656.4	32218.1	54663	52124.8	42948.9
2939	155.162	3	994.128	2979.36	-0.00124538	-0.418003	74.02	NLEAPYIPDVSSPSDTSNFDVDDDVLR		IPI00477763	IPI00477763	Tax_Id=9606 Gene_Symbol=CDC42BPB Serine/threonine-protein kinase MRCK beta|Phorbol esters/diacylglycerol binding domain (C1 domain);CNH domain;DMPK coiled coil domain like;P21-Rho-binding domain;PH domain;Protein _kinase_ domain;Protein _kinase_ C t	TRUE	1.38245	H292 Resistant	H292 Control	0.0493778	16.8007	592276	507275	583239	872594	826374	627407	587778	461849	449506	966834	826374	751494
2971	35.3913	2	451.732	901.45	-7.74406e-05	-0.0859066	59.72	LNEEIER		IPI00477763	IPI00477763;IPI00014312	Tax_Id=9606 Gene_Symbol=CDC42BPB Serine/threonine-protein kinase MRCK beta|Phorbol esters/diacylglycerol binding domain (C1 domain);CNH domain;DMPK coiled coil domain like;P21-Rho-binding domain;PH domain;Protein _kinase_ domain;Protein _kinase_ C t	FALSE	1.301	H292 Resistant	H292 Control	0.0512261	13.593	74416.2	83676.6	68880.9	90936.9	113878	90477.2	73851.1	76183.3	53086.9	100758	113878	108372
3016	90.2203	2	825.902	1649.79	-0.000536271	-0.325054	74.74	FSGAVLNVPDTSDNSK		IPI00477763	IPI00477763	Tax_Id=9606 Gene_Symbol=CDC42BPB Serine/threonine-protein kinase MRCK beta|Phorbol esters/diacylglycerol binding domain (C1 domain);CNH domain;DMPK coiled coil domain like;P21-Rho-binding domain;PH domain;Protein _kinase_ domain;Protein _kinase_ C t	TRUE	1.18366	H292 Resistant	H292 Control	0.00959123	6.15258	452862	443471	446307	525965	564061	499204	449423	403758	343972	582769	564061	597936
3035	41.9543	3	586.63	1756.87	-0.00151227	-0.860775	56.67	LQESTQTVQSLHGSSR		IPI00477763	IPI00477763	Tax_Id=9606 Gene_Symbol=CDC42BPB Serine/threonine-protein kinase MRCK beta|Phorbol esters/diacylglycerol binding domain (C1 domain);CNH domain;DMPK coiled coil domain like;P21-Rho-binding domain;PH domain;Protein _kinase_ domain;Protein _kinase_ C t	TRUE	1.05703	H292 Resistant	H292 Control	0.467348	12.1292	210773	178189	167598	195234	206094	186973	209173	162232	129168	216319	206094	223952
19074	41.9543	2	879.442	1756.87	-8.37972e-05	-0.0476969	130.09	LQESTQTVQSLHGSSR		IPI00477763	IPI00477763	Tax_Id=9606 Gene_Symbol=CDC42BPB Serine/threonine-protein kinase MRCK beta|Phorbol esters/diacylglycerol binding domain (C1 domain);CNH domain;DMPK coiled coil domain like;P21-Rho-binding domain;PH domain;Protein _kinase_ domain;Protein _kinase_ C t	TRUE	1.33679	H292 Resistant	H292 Control	0.0179203	9.79803	26835.6	30367.8	31687.8	36385.1	43917	38526.9	26631.8	27648.4	24422	40314.6	43917	46146.7
3043	84.3334	3	479.261	1434.76	-0.00184157	-1.28354	34.31	RFVFKVPEEER		IPI00477763	IPI00477763	Tax_Id=9606 Gene_Symbol=CDC42BPB Serine/threonine-protein kinase MRCK beta|Phorbol esters/diacylglycerol binding domain (C1 domain);CNH domain;DMPK coiled coil domain like;P21-Rho-binding domain;PH domain;Protein _kinase_ domain;Protein _kinase_ C t	TRUE	1.13342	H292 Resistant	H292 Control	0.0939101	8.66881	179748	151362	170697	188386	181050	199322	178383	137807	131557	208731	181050	238743
3170	58.5889	2	729.388	1456.76	-0.00166886	-1.14559	40.66	QLEDTVALRQER		IPI00477763	IPI00477763	Tax_Id=9606 Gene_Symbol=CDC42BPB Serine/threonine-protein kinase MRCK beta|Phorbol esters/diacylglycerol binding domain (C1 domain);CNH domain;DMPK coiled coil domain like;P21-Rho-binding domain;PH domain;Protein _kinase_ domain;Protein _kinase_ C t	TRUE	1.51407	H292 Resistant	H292 Control	0.0025562	9.14279	188856	226744	206488	309831	298557	333498	187422	206439	159142	343292	298557	399457
3223	70.8063	2	522.788	1043.56	-0.000396372	-0.379827	55.39	QLEDTVALR		IPI00477763	IPI00477763	Tax_Id=9606 Gene_Symbol=CDC42BPB Serine/threonine-protein kinase MRCK beta|Phorbol esters/diacylglycerol binding domain (C1 domain);CNH domain;DMPK coiled coil domain like;P21-Rho-binding domain;PH domain;Protein _kinase_ domain;Protein _kinase_ C t	TRUE	1.44474	H292 Resistant	H292 Control	0.00189821	6.61952	91883	94587	83198.4	121643	132931	135025	91185.2	86116.7	64121.5	134781	132931	161731
3350	98.4263	3	400.909	1199.71	-0.000433125	-0.361026	54.34	EKIVILLCGR		IPI00477763	IPI00477763	Tax_Id=9606 Gene_Symbol=CDC42BPB Serine/threonine-protein kinase MRCK beta|Phorbol esters/diacylglycerol binding domain (C1 domain);CNH domain;DMPK coiled coil domain like;P21-Rho-binding domain;PH domain;Protein _kinase_ domain;Protein _kinase_ C t	TRUE	1.27578	H292 Resistant	H292 Control	0.115364	17.0244	99397.2	82720.2	116625	136459	109036	135633	98642.3	75312.6	89883.4	151197	109036	162458
4576	98.2605	2	600.859	1199.7	-0.0016511	-1.37625	42.62	EKIVILLCGR		IPI00477763	IPI00477763	Tax_Id=9606 Gene_Symbol=CDC42BPB Serine/threonine-protein kinase MRCK beta|Phorbol esters/diacylglycerol binding domain (C1 domain);CNH domain;DMPK coiled coil domain like;P21-Rho-binding domain;PH domain;Protein _kinase_ domain;Protein _kinase_ C t	TRUE	1.22294	H292 Control	H292 Resistant	0.0226994	9.4653	219500	213278	226267	198278	164984	175640	217834	194178	174385	219692	164984	210378
3372	132.61	3	506.273	1515.8	-0.000341845	-0.225521	68.82	NRELLEEMEILK		IPI00477763	IPI00477763	Tax_Id=9606 Gene_Symbol=CDC42BPB Serine/threonine-protein kinase MRCK beta|Phorbol esters/diacylglycerol binding domain (C1 domain);CNH domain;DMPK coiled coil domain like;P21-Rho-binding domain;PH domain;Protein _kinase_ domain;Protein _kinase_ C t	TRUE	1.51928	H292 Resistant	H292 Control	0.00396446	10.7414	136972	123390	123326	218398	181591	182941	135932	112340	95048.4	241984	181591	219123
5387	132.61	2	758.906	1515.8	9.31506e-05	0.0614532	65.07	NRELLEEMEILK		IPI00477763	IPI00477763	Tax_Id=9606 Gene_Symbol=CDC42BPB Serine/threonine-protein kinase MRCK beta|Phorbol esters/diacylglycerol binding domain (C1 domain);CNH domain;DMPK coiled coil domain like;P21-Rho-binding domain;PH domain;Protein _kinase_ domain;Protein _kinase_ C t	TRUE	1.66748	H292 Resistant	H292 Control	0.00192689	11.7139	176697	165962	163225	318987	258664	265901	175355	151100	125799	353437	258664	318490
3421	34.4246	3	447.933	1340.78	-0.00030123	-0.224668	39.74	AKQLVQEELRK		IPI00477763	IPI00477763	Tax_Id=9606 Gene_Symbol=CDC42BPB Serine/threonine-protein kinase MRCK beta|Phorbol esters/diacylglycerol binding domain (C1 domain);CNH domain;DMPK coiled coil domain like;P21-Rho-binding domain;PH domain;Protein _kinase_ domain;Protein _kinase_ C t	TRUE	1.02715	H292 Resistant	H292 Control	0.631685	7.77648	92137.6	81511.5	94593.6	95316.4	93467.9	86740.5	91437.9	74212.1	72903.8	105610	93467.9	103896
3458	81.4123	3	453.935	1358.78	-0.00023114	-0.170108	40.25	EILMLKDKLEK		IPI00477763	IPI00477763	Tax_Id=9606 Gene_Symbol=CDC42BPB Serine/threonine-protein kinase MRCK beta|Phorbol esters/diacylglycerol binding domain (C1 domain);CNH domain;DMPK coiled coil domain like;P21-Rho-binding domain;PH domain;Protein _kinase_ domain;Protein _kinase_ C t	TRUE	1.31195	H292 Resistant	H292 Control	0.0175165	10.8011	141147	128868	133413	179488	193764	156023	140075	117328	102822	198872	193764	186881
14406	81.4123	2	680.398	1358.78	-0.00273208	-2.01068	51.67	EILMLKDKLEK		IPI00477763	IPI00477763	Tax_Id=9606 Gene_Symbol=CDC42BPB Serine/threonine-protein kinase MRCK beta|Phorbol esters/diacylglycerol binding domain (C1 domain);CNH domain;DMPK coiled coil domain like;P21-Rho-binding domain;PH domain;Protein _kinase_ domain;Protein _kinase_ C t	FALSE	1.34878	H292 Resistant	H292 Control	0.137894	20.3137	31934	46263.3	39013.3	63393.5	52714.2	41984.1	31691.5	42120.4	30067.8	70240	52714.2	50287.6
3488	121.61	2	675.347	1348.68	-0.00152647	-1.13182	62.16	TMEWVQTIGLR	[2] Oxidation (M)	IPI00477763	IPI00477763	Tax_Id=9606 Gene_Symbol=CDC42BPB Serine/threonine-protein kinase MRCK beta|Phorbol esters/diacylglycerol binding domain (C1 domain);CNH domain;DMPK coiled coil domain like;P21-Rho-binding domain;PH domain;Protein _kinase_ domain;Protein _kinase_ C t	TRUE	1.9523	H292 Resistant	H292 Control	0.0211543	30.8346	159216	164574	165039	236528	290866	426945	158007	149837	127196	262073	290866	511385
3522	100.664	3	455.255	1362.74	-0.00134028	-0.983519	41.19	RLILCYEIQR		IPI00477763	IPI00477763	Tax_Id=9606 Gene_Symbol=CDC42BPB Serine/threonine-protein kinase MRCK beta|Phorbol esters/diacylglycerol binding domain (C1 domain);CNH domain;DMPK coiled coil domain like;P21-Rho-binding domain;PH domain;Protein _kinase_ domain;Protein _kinase_ C t	TRUE	1.27776	H292 Resistant	H292 Control	0.0825863	13.3412	105045	81740.5	89814.9	134107	116577	102745	104247	74420.6	69220.9	148590	116577	123066
4895	100.664	2	682.379	1362.74	-0.0014252	-1.04583	66.22	RLILCYEIQR		IPI00477763	IPI00477763	Tax_Id=9606 Gene_Symbol=CDC42BPB Serine/threonine-protein kinase MRCK beta|Phorbol esters/diacylglycerol binding domain (C1 domain);CNH domain;DMPK coiled coil domain like;P21-Rho-binding domain;PH domain;Protein _kinase_ domain;Protein _kinase_ C t	TRUE	1.05719	H292 Resistant	H292 Control	0.660362	16.3759	196990	190975	223115	254496	186082	205447	195494	173873	171956	281982	186082	246080
3525	139.305	4	770.133	3076.5	-0.00250492	-0.81421	45.67	NHHVHLYPWSSLDGAEGSFDIKLPETK		IPI00477763	IPI00477763	Tax_Id=9606 Gene_Symbol=CDC42BPB Serine/threonine-protein kinase MRCK beta|Phorbol esters/diacylglycerol binding domain (C1 domain);CNH domain;DMPK coiled coil domain like;P21-Rho-binding domain;PH domain;Protein _kinase_ domain;Protein _kinase_ C t	TRUE	1.38141	H292 Resistant	H292 Control	0.276781	37.6777	606319	549750	506495	1.08002e+06	513255	703416	601714	500520	390359	1.19666e+06	513255	842536
29017	139.111	3	1026.51	3076.5	-0.00776797	-2.52493	72.29	NHHVHLYPWSSLDGAEGSFDIKLPETK		IPI00477763	IPI00477763	Tax_Id=9606 Gene_Symbol=CDC42BPB Serine/threonine-protein kinase MRCK beta|Phorbol esters/diacylglycerol binding domain (C1 domain);CNH domain;DMPK coiled coil domain like;P21-Rho-binding domain;PH domain;Protein _kinase_ domain;Protein _kinase_ C t	TRUE	1.88823	H292 Resistant	H292 Control	0.213354	62.7345	51130.5	70965.2	54602	191057	61968.7	80621.4	50742.2	64610.2	42082.1	211690	61968.7	96566.6
3541	45.8141	3	455.904	1364.69	-0.00057142	-0.418718	40.97	GCQLMATATLKR	[5] Oxidation (M)	IPI00477763	IPI00477763	Tax_Id=9606 Gene_Symbol=CDC42BPB Serine/threonine-protein kinase MRCK beta|Phorbol esters/diacylglycerol binding domain (C1 domain);CNH domain;DMPK coiled coil domain like;P21-Rho-binding domain;PH domain;Protein _kinase_ domain;Protein _kinase_ C t	TRUE	1.14503	H292 Control	H292 Resistant	0.0192592	6.11898	190038	168172	178301	155817	155717	157025	188595	153112	137418	172645	155717	188081
16656	45.8141	2	683.352	1364.69	-0.000761635	-0.558101	70.59	GCQLMATATLKR	[5] Oxidation (M)	IPI00477763	IPI00477763	Tax_Id=9606 Gene_Symbol=CDC42BPB Serine/threonine-protein kinase MRCK beta|Phorbol esters/diacylglycerol binding domain (C1 domain);CNH domain;DMPK coiled coil domain like;P21-Rho-binding domain;PH domain;Protein _kinase_ domain;Protein _kinase_ C t	TRUE	1.23793	H292 Resistant	H292 Control	0.0148695	8.35202	36938.9	38642	43331.5	49868.6	46919.5	50417.3	36658.4	35181.6	33395.9	55254.4	46919.5	60388.7
3568	23.2855	2	505.745	1009.48	-8.70821e-05	-0.0862646	35.12	RAETACFR		IPI00477763	IPI00477763;IPI00454910;IPI00550263	Tax_Id=9606 Gene_Symbol=CDC42BPB Serine/threonine-protein kinase MRCK beta|Phorbol esters/diacylglycerol binding domain (C1 domain);CNH domain;DMPK coiled coil domain like;P21-Rho-binding domain;PH domain;Protein _kinase_ domain;Protein _kinase_ C t	FALSE	1.21318	H292 Resistant	H292 Control	0.0182421	7.59852	65555.3	67170.5	61799.9	73888.2	85368.1	76739.3	65057.5	61155.4	47629.6	81868	85368.1	91916.7
3681	38.4871	2	556.276	1110.54	-0.000262991	-0.236814	44.09	AMLFDENKK	[2] Oxidation (M)	IPI00477763	IPI00477763	Tax_Id=9606 Gene_Symbol=CDC42BPB Serine/threonine-protein kinase MRCK beta|Phorbol esters/diacylglycerol binding domain (C1 domain);CNH domain;DMPK coiled coil domain like;P21-Rho-binding domain;PH domain;Protein _kinase_ domain;Protein _kinase_ C t	TRUE	1.58919	H292 Resistant	H292 Control	0.12677	37.2532	88713.6	93869.8	91538.8	96188.3	136197	203247	88039.8	85463.7	70549.5	106577	136197	243445
3853	48.0495	3	643.331	1926.97	-0.00333936	-1.73295	72.31	KLQESTQTVQSLHGSSR	[N-term] Acetyl (N-term)	IPI00477763	IPI00477763	Tax_Id=9606 Gene_Symbol=CDC42BPB Serine/threonine-protein kinase MRCK beta|Phorbol esters/diacylglycerol binding domain (C1 domain);CNH domain;DMPK coiled coil domain like;P21-Rho-binding domain;PH domain;Protein _kinase_ domain;Protein _kinase_ C t	TRUE	1.22894	H292 Resistant	H292 Control	0.0276599	8.66359	162394	172543	192335	216095	229416	202473	161161	157092	148233	239433	229416	242518
13841	55.9056	3	643.331	1926.97	-0.00365217	-1.89529	69.94	KLQESTQTVQSLHGSSR	[N-term] Acetyl (N-term)	IPI00477763	IPI00477763	Tax_Id=9606 Gene_Symbol=CDC42BPB Serine/threonine-protein kinase MRCK beta|Phorbol esters/diacylglycerol binding domain (C1 domain);CNH domain;DMPK coiled coil domain like;P21-Rho-binding domain;PH domain;Protein _kinase_ domain;Protein _kinase_ C t	TRUE	1.1682	H292 Resistant	H292 Control	0.0797259	9.67076	51356.4	42873.7	50478.7	55422.3	60184	53442.1	50966.3	39034.3	38904.2	61407.8	60184	64011.7
3899	207.094	3	771.416	2311.23	0.000131051	0.0567019	54.32	DKYVAEFLEWAKPFTQLVK		IPI00477763	IPI00477763	Tax_Id=9606 Gene_Symbol=CDC42BPB Serine/threonine-protein kinase MRCK beta|Phorbol esters/diacylglycerol binding domain (C1 domain);CNH domain;DMPK coiled coil domain like;P21-Rho-binding domain;PH domain;Protein _kinase_ domain;Protein _kinase_ C t	TRUE	1.01087	H292 Resistant	H292 Control	0.637478	73.7635	415765	488791	465726	69779.2	629741	685657	412608	445020	358938	77315.3	629741	821265
5701	205.623	3	771.415	2311.22	-0.000993558	-0.429884	57.04	DKYVAEFLEWAKPFTQLVK		IPI00477763	IPI00477763	Tax_Id=9606 Gene_Symbol=CDC42BPB Serine/threonine-protein kinase MRCK beta|Phorbol esters/diacylglycerol binding domain (C1 domain);CNH domain;DMPK coiled coil domain like;P21-Rho-binding domain;PH domain;Protein _kinase_ domain;Protein _kinase_ C t	TRUE	20.7625	H292 Resistant	H292 Control	0.392153	131.864	18958.6	31840.9	10697.3	1.06259e+06	3838.63	210403	18814.6	28989.6	8244.48	1.17735e+06	3838.63	252016
7623	207.094	4	578.813	2311.22	-0.00159479	-0.690019	42.07	DKYVAEFLEWAKPFTQLVK		IPI00477763	IPI00477763	Tax_Id=9606 Gene_Symbol=CDC42BPB Serine/threonine-protein kinase MRCK beta|Phorbol esters/diacylglycerol binding domain (C1 domain);CNH domain;DMPK coiled coil domain like;P21-Rho-binding domain;PH domain;Protein _kinase_ domain;Protein _kinase_ C t	TRUE	1.03874	H292 Control	H292 Resistant	0.563892	78.3546	140123	148893	160122	13794.2	205662	212930	139059	135559	123407	15284	205662	255043
11917	206.148	4	578.813	2311.22	-0.0027466	-1.18838	39.59	DKYVAEFLEWAKPFTQLVK		IPI00477763	IPI00477763	Tax_Id=9606 Gene_Symbol=CDC42BPB Serine/threonine-protein kinase MRCK beta|Phorbol esters/diacylglycerol binding domain (C1 domain);CNH domain;DMPK coiled coil domain like;P21-Rho-binding domain;PH domain;Protein _kinase_ domain;Protein _kinase_ C t	TRUE	13.2163	H292 Resistant	H292 Control	0.329017	123.349	7882.54	15549.6	7973.44	330211	3456.38	81399.5	7822.68	14157.1	6145.18	365874	3456.38	97498.5
3967	56.3838	2	605.301	1208.59	-0.00115257	-0.95365	86.14	GCQLMATATLK	[5] Oxidation (M)	IPI00477763	IPI00477763	Tax_Id=9606 Gene_Symbol=CDC42BPB Serine/threonine-protein kinase MRCK beta|Phorbol esters/diacylglycerol binding domain (C1 domain);CNH domain;DMPK coiled coil domain like;P21-Rho-binding domain;PH domain;Protein _kinase_ domain;Protein _kinase_ C t	TRUE	1.7546	H292 Resistant	H292 Control	0.120541	41.2665	168987	162699	133595	165192	262080	389112	167704	148129	102962	183033	262080	466070
3976	145.683	2	623.834	1245.65	0.000729094	0.585311	47.22	ELLEEMEILK		IPI00477763	IPI00477763	Tax_Id=9606 Gene_Symbol=CDC42BPB Serine/threonine-protein kinase MRCK beta|Phorbol esters/diacylglycerol binding domain (C1 domain);CNH domain;DMPK coiled coil domain like;P21-Rho-binding domain;PH domain;Protein _kinase_ domain;Protein _kinase_ C t	TRUE	1.71119	H292 Resistant	H292 Control	9.04803e-05	5.21787	128558	134154	134049	231292	234812	212827	127581	122141	103312	256272	234812	254920
4052	133.702	4	598.59	2390.33	-0.00235673	-0.985942	43.58	LRNQVVHVPLEAYDSSLPLIK		IPI00477763	IPI00477763	Tax_Id=9606 Gene_Symbol=CDC42BPB Serine/threonine-protein kinase MRCK beta|Phorbol esters/diacylglycerol binding domain (C1 domain);CNH domain;DMPK coiled coil domain like;P21-Rho-binding domain;PH domain;Protein _kinase_ domain;Protein _kinase_ C t	TRUE	1.06575	H292 Resistant	H292 Control	0.68784	18.6316	212442	175556	208016	246361	168789	220055	210829	159835	160319	272967	168789	263577
4312	40.0146	2	416.205	830.396	0.000126268	0.152057	47.24	LPEDMAR		IPI00477763	IPI00477763;IPI00550263	Tax_Id=9606 Gene_Symbol=CDC42BPB Serine/threonine-protein kinase MRCK beta|Phorbol esters/diacylglycerol binding domain (C1 domain);CNH domain;DMPK coiled coil domain like;P21-Rho-binding domain;PH domain;Protein _kinase_ domain;Protein _kinase_ C t	FALSE	1.03242	H292 Resistant	H292 Control	0.991151	30.7467	63387	66232.7	60980.9	68759.8	83990.5	44029.6	62905.6	60301.6	46998.4	76185.8	83990.5	52737.7
4321	125.658	3	531.94	1592.8	-0.000913783	-0.573697	47.48	LCSFVDKLTAQNR	[N-term] Acetyl (N-term)	IPI00477763	IPI00477763	Tax_Id=9606 Gene_Symbol=CDC42BPB Serine/threonine-protein kinase MRCK beta|Phorbol esters/diacylglycerol binding domain (C1 domain);CNH domain;DMPK coiled coil domain like;P21-Rho-binding domain;PH domain;Protein _kinase_ domain;Protein _kinase_ C t	TRUE	1.62581	H292 Resistant	H292 Control	0.00857352	15.8746	84055.3	93283.5	98132.3	131733	176245	139886	83417	84929.9	75631.2	145960	176245	167552
16017	118.785	3	531.94	1592.8	-0.00136775	-0.858711	44.41	LCSFVDKLTAQNR	[N-term] Acetyl (N-term)	IPI00477763	IPI00477763	Tax_Id=9606 Gene_Symbol=CDC42BPB Serine/threonine-protein kinase MRCK beta|Phorbol esters/diacylglycerol binding domain (C1 domain);CNH domain;DMPK coiled coil domain like;P21-Rho-binding domain;PH domain;Protein _kinase_ domain;Protein _kinase_ C t	TRUE	1.74289	H292 Resistant	H292 Control	0.0135157	20.9366	21637.9	20826.9	14395.3	34896	33479.6	30725.6	21473.6	18961.9	11094.5	38664.7	33479.6	36802.5
4468	105.79	4	588.067	2348.24	-0.00116533	-0.496258	37.94	RIRPLNSEGTLNLLNCEPPR		IPI00477763	IPI00477763	Tax_Id=9606 Gene_Symbol=CDC42BPB Serine/threonine-protein kinase MRCK beta|Phorbol esters/diacylglycerol binding domain (C1 domain);CNH domain;DMPK coiled coil domain like;P21-Rho-binding domain;PH domain;Protein _kinase_ domain;Protein _kinase_ C t	TRUE	1.28159	H292 Resistant	H292 Control	0.0769613	13.9362	334122	253787	284576	425535	342849	349784	331584	231061	219324	471493	342849	418964
4575	20.1273	3	740.985	2219.93	-0.0018161	-0.818088	55.78	HSTPSNSSNPSGPPSPNSPHR	[15] Phospho (ST)	IPI00477763	IPI00477763	Tax_Id=9606 Gene_Symbol=CDC42BPB Serine/threonine-protein kinase MRCK beta|Phorbol esters/diacylglycerol binding domain (C1 domain);CNH domain;DMPK coiled coil domain like;P21-Rho-binding domain;PH domain;Protein _kinase_ domain;Protein _kinase_ C t	TRUE	1.93263	H292 Resistant	H292 Control	0.00466059	18.0232	107129	148397	150246	242197	266681	275329	106315	135108	115796	268354	266681	329783
4637	116.946	2	794.889	1587.76	0.000167627	0.105574	96.83	ELEAQLDDAVAEASK		IPI00477763	IPI00477763	Tax_Id=9606 Gene_Symbol=CDC42BPB Serine/threonine-protein kinase MRCK beta|Phorbol esters/diacylglycerol binding domain (C1 domain);CNH domain;DMPK coiled coil domain like;P21-Rho-binding domain;PH domain;Protein _kinase_ domain;Protein _kinase_ C t	TRUE	1.7652	H292 Resistant	H292 Control	1.75061e-05	3.36577	245703	260956	247007	431722	451382	447265	243837	237588	190369	478348	451382	535725
4672	76.7486	3	554.303	1659.89	9.69925e-05	0.0584332	60.85	NRELLEEMEILKK	[8] Oxidation (M)	IPI00477763	IPI00477763	Tax_Id=9606 Gene_Symbol=CDC42BPB Serine/threonine-protein kinase MRCK beta|Phorbol esters/diacylglycerol binding domain (C1 domain);CNH domain;DMPK coiled coil domain like;P21-Rho-binding domain;PH domain;Protein _kinase_ domain;Protein _kinase_ C t	TRUE	1.57873	H292 Resistant	H292 Control	0.0406217	25.6365	93459.7	102449	102401	124507	144436	202008	92749.9	93275	78920.8	137954	144436	241960
4770	51.8098	2	527.282	1052.55	-0.00065014	-0.617681	58.41	EASHVLEVK	[N-term] Acetyl (N-term)	IPI00477763	IPI00477763	Tax_Id=9606 Gene_Symbol=CDC42BPB Serine/threonine-protein kinase MRCK beta|Phorbol esters/diacylglycerol binding domain (C1 domain);CNH domain;DMPK coiled coil domain like;P21-Rho-binding domain;PH domain;Protein _kinase_ domain;Protein _kinase_ C t	TRUE	1.36417	H292 Resistant	H292 Control	0.00167246	6.29809	62026.2	66149	62617.2	82279.5	92845.8	85147.5	61555.2	60225.3	48259.5	91165.6	92845.8	101988
5113	124.269	3	458.923	1373.75	-0.000297626	-0.216653	42.57	ELLEEMEILKK		IPI00477763	IPI00477763	Tax_Id=9606 Gene_Symbol=CDC42BPB Serine/threonine-protein kinase MRCK beta|Phorbol esters/diacylglycerol binding domain (C1 domain);CNH domain;DMPK coiled coil domain like;P21-Rho-binding domain;PH domain;Protein _kinase_ domain;Protein _kinase_ C t	TRUE	1.45054	H292 Resistant	H292 Control	1.91416e-05	2.47945	60062.9	57773.8	57381.6	85788	83801.8	84571.7	59606.7	52600.2	44224.3	95053	83801.8	101298
8482	124.269	2	687.881	1373.75	-0.000923575	-0.672304	45.5	ELLEEMEILKK		IPI00477763	IPI00477763	Tax_Id=9606 Gene_Symbol=CDC42BPB Serine/threonine-protein kinase MRCK beta|Phorbol esters/diacylglycerol binding domain (C1 domain);CNH domain;DMPK coiled coil domain like;P21-Rho-binding domain;PH domain;Protein _kinase_ domain;Protein _kinase_ C t	TRUE	1.50004	H292 Resistant	H292 Control	8.55851e-05	3.2957	69247.8	73546.9	69814.9	107451	108592	102881	68721.9	66960.7	53806.7	119055	108592	123228
5183	92.6723	2	373.728	745.441	-0.000107496	-0.144205	48.52	EILMLK		IPI00477763	IPI00477763	Tax_Id=9606 Gene_Symbol=CDC42BPB Serine/threonine-protein kinase MRCK beta|Phorbol esters/diacylglycerol binding domain (C1 domain);CNH domain;DMPK coiled coil domain like;P21-Rho-binding domain;PH domain;Protein _kinase_ domain;Protein _kinase_ C t	FALSE	1.62302	H292 Resistant	H292 Control	0.0122142	18.2145	42415.7	40723.3	36876.1	59939.6	78432.7	56415	42093.5	37076.5	28420.6	66413	78432.7	67572.7
5286	31.0286	2	427.695	853.376	0.000584611	0.685057	37.96	AETACFR		IPI00477763	IPI00477763;IPI00454910;IPI00550263	Tax_Id=9606 Gene_Symbol=CDC42BPB Serine/threonine-protein kinase MRCK beta|Phorbol esters/diacylglycerol binding domain (C1 domain);CNH domain;DMPK coiled coil domain like;P21-Rho-binding domain;PH domain;Protein _kinase_ domain;Protein _kinase_ C t	FALSE	1.10305	H292 Resistant	H292 Control	0.189041	9.85988	46981.8	39520.3	40064.2	44155.8	49101.3	46352.4	46625	35981.2	30877.8	48924.6	49101.3	55519.9
5404	28.7943	2	569.792	1137.57	-0.00124662	-1.09586	68.95	SIMQSNTLTK	[3] Oxidation (M)	IPI00477763	IPI00477763	Tax_Id=9606 Gene_Symbol=CDC42BPB Serine/threonine-protein kinase MRCK beta|Phorbol esters/diacylglycerol binding domain (C1 domain);CNH domain;DMPK coiled coil domain like;P21-Rho-binding domain;PH domain;Protein _kinase_ domain;Protein _kinase_ C t	TRUE	1.32758	H292 Resistant	H292 Control	0.156172	24.1403	93110	102575	90580.3	93934.4	131607	154498	92402.9	93389.4	69810.7	104079	131607	185054
5683	24.9159	3	617.303	1848.89	-0.00225053	-1.21723	37.29	QLRDKEEEMEVATQK	[9] Oxidation (M)	IPI00477763	IPI00477763	Tax_Id=9606 Gene_Symbol=CDC42BPB Serine/threonine-protein kinase MRCK beta|Phorbol esters/diacylglycerol binding domain (C1 domain);CNH domain;DMPK coiled coil domain like;P21-Rho-binding domain;PH domain;Protein _kinase_ domain;Protein _kinase_ C t	TRUE	1.73763	H292 Resistant	H292 Control	0.0112981	19.1478	60323.4	67546.6	72826.2	96142.1	112429	140165	59865.3	61497.8	56127.6	106525	112429	167887
5739	50.4706	4	351.945	1403.75	-0.000327355	-0.2332	39.78	RLGQNGIEDFKK		IPI00477763	IPI00477763	Tax_Id=9606 Gene_Symbol=CDC42BPB Serine/threonine-protein kinase MRCK beta|Phorbol esters/diacylglycerol binding domain (C1 domain);CNH domain;DMPK coiled coil domain like;P21-Rho-binding domain;PH domain;Protein _kinase_ domain;Protein _kinase_ C t	TRUE	1.50308	H292 Resistant	H292 Control	0.00344512	9.96084	45199.6	37119.8	40290.2	65582.4	59379.8	59330.1	44856.4	33795.7	31051.9	72665.3	59379.8	71064.3
11908	50.4706	2	702.883	1403.75	-0.000814896	-0.580513	60.7	RLGQNGIEDFKK		IPI00477763	IPI00477763	Tax_Id=9606 Gene_Symbol=CDC42BPB Serine/threonine-protein kinase MRCK beta|Phorbol esters/diacylglycerol binding domain (C1 domain);CNH domain;DMPK coiled coil domain like;P21-Rho-binding domain;PH domain;Protein _kinase_ domain;Protein _kinase_ C t	TRUE	1.51242	H292 Resistant	H292 Control	0.0201019	16.9093	32090	44859.4	42026.9	57580.9	56670.6	65690.8	31846.3	40842.2	32390.4	63799.6	56670.6	78683
5755	67.4951	3	481.603	1441.79	-0.000826807	-0.573459	41.74	RLEQEKLELSR	[N-term] Acetyl (N-term)	IPI00477763	IPI00477763;IPI00550263	Tax_Id=9606 Gene_Symbol=CDC42BPB Serine/threonine-protein kinase MRCK beta|Phorbol esters/diacylglycerol binding domain (C1 domain);CNH domain;DMPK coiled coil domain like;P21-Rho-binding domain;PH domain;Protein _kinase_ domain;Protein _kinase_ C t	FALSE	1.38945	H292 Resistant	H292 Control	0.00228205	6.69765	62498.7	56075.1	63609.3	84509.6	80418.4	88206.5	62024	51053.6	49024.1	93636.6	80418.4	105652
6015	31.3618	3	449.261	1344.76	-0.000149666	-0.111295	42.16	KVKDANLTLESK		IPI00477763	IPI00477763	Tax_Id=9606 Gene_Symbol=CDC42BPB Serine/threonine-protein kinase MRCK beta|Phorbol esters/diacylglycerol binding domain (C1 domain);CNH domain;DMPK coiled coil domain like;P21-Rho-binding domain;PH domain;Protein _kinase_ domain;Protein _kinase_ C t	TRUE	1.52126	H292 Control	H292 Resistant	0.0399459	19.9928	63732.6	52520.4	71157.4	50544.4	36243	36407	63248.6	47817.1	54841.4	56003.1	36243	43607.5
6122	96.9085	3	589.297	1764.87	0.0016579	0.93939	35.72	MTEELEALRSSSLGSR		IPI00477763	IPI00477763	Tax_Id=9606 Gene_Symbol=CDC42BPB Serine/threonine-protein kinase MRCK beta|Phorbol esters/diacylglycerol binding domain (C1 domain);CNH domain;DMPK coiled coil domain like;P21-Rho-binding domain;PH domain;Protein _kinase_ domain;Protein _kinase_ C t	TRUE	1.5488	H292 Control	H292 Resistant	0.0933448	29.3588	218118	123276	153582	127353	95732.8	96500.2	216462	112237	118367	141107	95732.8	115586
6333	60.5471	3	715.291	2142.85	-0.00215392	-1.00517	61.99	SMSDPDQDFDKEPDSDSTK		IPI00477763	IPI00477763	Tax_Id=9606 Gene_Symbol=CDC42BPB Serine/threonine-protein kinase MRCK beta|Phorbol esters/diacylglycerol binding domain (C1 domain);CNH domain;DMPK coiled coil domain like;P21-Rho-binding domain;PH domain;Protein _kinase_ domain;Protein _kinase_ C t	TRUE	1.51966	H292 Resistant	H292 Control	0.00670942	11.4944	145115	179953	176612	265612	264476	232292	144013	163838	136116	294298	264476	278235
6499	24.3905	3	583.635	1747.88	-0.00140217	-0.802211	62.79	KEVHDSESHQLALQK		IPI00477763	IPI00477763	Tax_Id=9606 Gene_Symbol=CDC42BPB Serine/threonine-protein kinase MRCK beta|Phorbol esters/diacylglycerol binding domain (C1 domain);CNH domain;DMPK coiled coil domain like;P21-Rho-binding domain;PH domain;Protein _kinase_ domain;Protein _kinase_ C t	TRUE	1.55501	H292 Resistant	H292 Control	0.010188	12.8316	42052.1	53237.1	52794.8	75612.1	85103	69556.7	41732.7	48469.7	40689.3	83778.1	85103	83313.5
7004	83.9906	2	543.312	1084.61	-0.00236038	-2.17625	65.66	VTASLLGAPSK	[N-term] Acetyl (N-term)	IPI00477763	IPI00477763	Tax_Id=9606 Gene_Symbol=CDC42BPB Serine/threonine-protein kinase MRCK beta|Phorbol esters/diacylglycerol binding domain (C1 domain);CNH domain;DMPK coiled coil domain like;P21-Rho-binding domain;PH domain;Protein _kinase_ domain;Protein _kinase_ C t	TRUE	1.27246	H292 Resistant	H292 Control	0.0777834	12.9323	45817.6	50533.5	57802.4	56392	66586.7	73174.7	45469.6	46008.2	44548.7	62482.3	66586.7	87647.1
7023	99.3945	3	546.247	1635.72	8.41769e-05	0.0514617	51.9	DLEHSLQMEAYER	[8] Oxidation (M)	IPI00477763	IPI00477763	Tax_Id=9606 Gene_Symbol=CDC42BPB Serine/threonine-protein kinase MRCK beta|Phorbol esters/diacylglycerol binding domain (C1 domain);CNH domain;DMPK coiled coil domain like;P21-Rho-binding domain;PH domain;Protein _kinase_ domain;Protein _kinase_ C t	TRUE	1.66008	H292 Resistant	H292 Control	0.0903256	33.4387	70420.7	58840.3	62026.6	69606.5	107616	140331	69885.9	53571.2	47804.3	77123.9	107616	168085
9683	98.4263	3	546.249	1635.72	0.00436044	2.66576	39.59	DLEHSLQMEAYER	[8] Oxidation (M)	IPI00477763	IPI00477763	Tax_Id=9606 Gene_Symbol=CDC42BPB Serine/threonine-protein kinase MRCK beta|Phorbol esters/diacylglycerol binding domain (C1 domain);CNH domain;DMPK coiled coil domain like;P21-Rho-binding domain;PH domain;Protein _kinase_ domain;Protein _kinase_ C t	TRUE	1.39724	H292 Resistant	H292 Control	0.142467	29.4979	56331.9	47715.1	50268	55815.7	63895.7	95903.4	55904.1	43442.2	38741.9	61843.7	63895.7	114871
13766	99.3433	2	818.869	1635.72	0.00419527	2.56479	73.97	DLEHSLQMEAYER	[8] Oxidation (M)	IPI00477763	IPI00477763	Tax_Id=9606 Gene_Symbol=CDC42BPB Serine/threonine-protein kinase MRCK beta|Phorbol esters/diacylglycerol binding domain (C1 domain);CNH domain;DMPK coiled coil domain like;P21-Rho-binding domain;PH domain;Protein _kinase_ domain;Protein _kinase_ C t	TRUE	1.57601	H292 Resistant	H292 Control	0.0383393	23.3589	64811.7	53122.2	55540.7	72989.6	85842	114567	64319.5	48365.1	42805.6	80872.4	85842	137226
7210	86.9733	3	670.316	2007.93	0.0031178	1.55275	64.42	DKEEEMEVATQKVDAMR		IPI00477763	IPI00477763	Tax_Id=9606 Gene_Symbol=CDC42BPB Serine/threonine-protein kinase MRCK beta|Phorbol esters/diacylglycerol binding domain (C1 domain);CNH domain;DMPK coiled coil domain like;P21-Rho-binding domain;PH domain;Protein _kinase_ domain;Protein _kinase_ C t	TRUE	1.14345	H292 Resistant	H292 Control	0.418096	20.5986	185738	196960	168462	245337	223103	161786	184328	179322	129834	271833	223103	193783
7266	36.0998	2	718.832	1435.65	-0.000738416	-0.514343	74.97	DKEEEMEVATQK		IPI00477763	IPI00477763	Tax_Id=9606 Gene_Symbol=CDC42BPB Serine/threonine-protein kinase MRCK beta|Phorbol esters/diacylglycerol binding domain (C1 domain);CNH domain;DMPK coiled coil domain like;P21-Rho-binding domain;PH domain;Protein _kinase_ domain;Protein _kinase_ C t	TRUE	1.62854	H292 Resistant	H292 Control	0.0173773	21.207	49606.4	74160	56136	92212.3	106961	93805.6	49229.7	67519	43264.4	102171	106961	112358
7686	61.8188	2	811.895	1621.78	-0.0018661	-1.15065	65.76	DGAPQVCPIPPEQSK		IPI00477763	IPI00477763	Tax_Id=9606 Gene_Symbol=CDC42BPB Serine/threonine-protein kinase MRCK beta|Phorbol esters/diacylglycerol binding domain (C1 domain);CNH domain;DMPK coiled coil domain like;P21-Rho-binding domain;PH domain;Protein _kinase_ domain;Protein _kinase_ C t	TRUE	1.3872	H292 Resistant	H292 Control	0.000806742	5.17812	335274	356671	338824	448131	490572	491178	332728	324731	261133	496529	490572	588323
7856	109.494	3	668.007	2001	-0.00229274	-1.1458	92.5	KELEAQLDDAVAEASKER		IPI00477763	IPI00477763	Tax_Id=9606 Gene_Symbol=CDC42BPB Serine/threonine-protein kinase MRCK beta|Phorbol esters/diacylglycerol binding domain (C1 domain);CNH domain;DMPK coiled coil domain like;P21-Rho-binding domain;PH domain;Protein _kinase_ domain;Protein _kinase_ C t	TRUE	1.07129	H292 Resistant	H292 Control	0.0762323	4.34564	115336	107331	106830	117071	121042	114872	114460	97719.2	82334.2	129714	121042	137591
7867	172.526	3	1281.26	3840.76	-0.000973798	-0.253543	36.49	AQELMWPAAPVACSCSPTHVTVYSEYGVDVFDVR		IPI00477763	IPI00477763	Tax_Id=9606 Gene_Symbol=CDC42BPB Serine/threonine-protein kinase MRCK beta|Phorbol esters/diacylglycerol binding domain (C1 domain);CNH domain;DMPK coiled coil domain like;P21-Rho-binding domain;PH domain;Protein _kinase_ domain;Protein _kinase_ C t	TRUE	1.93073	H292 Resistant	H292 Control	0.0603739	41.8097	305470	382616	309505	951766	477115	497201	303150	348353	238537	1.05456e+06	477115	595536
7985	130.851	3	715.38	2143.12	-0.00235563	-1.09916	34.74	FNEIVAPGSVQCLAVLRDR		IPI00477763	IPI00477763	Tax_Id=9606 Gene_Symbol=CDC42BPB Serine/threonine-protein kinase MRCK beta|Phorbol esters/diacylglycerol binding domain (C1 domain);CNH domain;DMPK coiled coil domain like;P21-Rho-binding domain;PH domain;Protein _kinase_ domain;Protein _kinase_ C t	TRUE	1.47847	H292 Control	H292 Resistant	0.115005	23.8346	157146	100422	158082	112940	75118.3	93077	155953	91429.5	121835	125137	75118.3	111486
8134	125.828	3	524.298	1569.87	-0.000612346	-0.390061	58.49	LELQSALEAEIRAK		IPI00477763	IPI00477763;IPI00454910	Tax_Id=9606 Gene_Symbol=CDC42BPB Serine/threonine-protein kinase MRCK beta|Phorbol esters/diacylglycerol binding domain (C1 domain);CNH domain;DMPK coiled coil domain like;P21-Rho-binding domain;PH domain;Protein _kinase_ domain;Protein _kinase_ C t	FALSE	2.91675	H292 Control	H292 Resistant	0.0133531	33.8921	163221	92520.8	126671	59547.4	41358.3	30203.3	161981	84235.5	97626.1	65978.5	41358.3	36176.9
8479	48.9651	3	405.235	1212.68	-0.000195787	-0.16145	43.78	AKQLVQEELR		IPI00477763	IPI00477763	Tax_Id=9606 Gene_Symbol=CDC42BPB Serine/threonine-protein kinase MRCK beta|Phorbol esters/diacylglycerol binding domain (C1 domain);CNH domain;DMPK coiled coil domain like;P21-Rho-binding domain;PH domain;Protein _kinase_ domain;Protein _kinase_ C t	TRUE	1.04531	H292 Resistant	H292 Control	0.602095	10.9331	30399.9	24514.6	28868.3	30289.5	30884.4	26405	30169.1	22319.3	22249	33560.7	30884.4	31627.4
14502	48.9651	2	607.347	1212.68	-0.00257059	-2.11975	52.75	AKQLVQEELR		IPI00477763	IPI00477763	Tax_Id=9606 Gene_Symbol=CDC42BPB Serine/threonine-protein kinase MRCK beta|Phorbol esters/diacylglycerol binding domain (C1 domain);CNH domain;DMPK coiled coil domain like;P21-Rho-binding domain;PH domain;Protein _kinase_ domain;Protein _kinase_ C t	TRUE	1.27335	H292 Resistant	H292 Control	0.0315232	12.6819	24246.7	23208.8	24225.1	29092.1	34773	27409.5	24062.6	21130.4	18670.4	32234	34773	32830.5
8758	67.31	2	552.812	1103.61	-1.29046e-05	-0.011693	35.9	VHQIELAPR	[N-term] Acetyl (N-term)	IPI00477763	IPI00477763	Tax_Id=9606 Gene_Symbol=CDC42BPB Serine/threonine-protein kinase MRCK beta|Phorbol esters/diacylglycerol binding domain (C1 domain);CNH domain;DMPK coiled coil domain like;P21-Rho-binding domain;PH domain;Protein _kinase_ domain;Protein _kinase_ C t	TRUE	1.57	H292 Resistant	H292 Control	0.00390072	10.6385	45616.2	48301	55859.4	83153.1	71563	80433.3	45269.7	43975.6	43051.1	92133.5	71563	96341.3
8988	24.3318	2	546.724	1091.43	-0.000666323	-0.610503	35.6	EHSENFCK	[N-term] Acetyl (N-term)	IPI00477763	IPI00477763	Tax_Id=9606 Gene_Symbol=CDC42BPB Serine/threonine-protein kinase MRCK beta|Phorbol esters/diacylglycerol binding domain (C1 domain);CNH domain;DMPK coiled coil domain like;P21-Rho-binding domain;PH domain;Protein _kinase_ domain;Protein _kinase_ C t	TRUE	1.95797	H292 Resistant	H292 Control	0.00645495	21.0977	13305.1	18584.7	20374.8	34411.9	35397.2	32523.5	13204.1	16920.5	15702.9	38128.3	35397.2	38956
9128	45.9408	3	720.623	2158.85	-0.00263086	-1.21864	63.08	SMSDPDQDFDKEPDSDSTK	[2] Oxidation (M)	IPI00477763	IPI00477763	Tax_Id=9606 Gene_Symbol=CDC42BPB Serine/threonine-protein kinase MRCK beta|Phorbol esters/diacylglycerol binding domain (C1 domain);CNH domain;DMPK coiled coil domain like;P21-Rho-binding domain;PH domain;Protein _kinase_ domain;Protein _kinase_ C t	TRUE	1.55044	H292 Resistant	H292 Control	0.0759431	26.7973	83752.9	108043	86741.1	106238	142283	183334	83116.8	98367.5	66851.9	117712	142283	219594
9170	53.8416	2	683.819	1365.62	-0.000639654	-0.468397	47	FEDKLPEDMAR	[9] Oxidation (M)	IPI00477763	IPI00477763	Tax_Id=9606 Gene_Symbol=CDC42BPB Serine/threonine-protein kinase MRCK beta|Phorbol esters/diacylglycerol binding domain (C1 domain);CNH domain;DMPK coiled coil domain like;P21-Rho-binding domain;PH domain;Protein _kinase_ domain;Protein _kinase_ C t	TRUE	1.67778	H292 Resistant	H292 Control	0.0582581	30.6011	57236.3	75653.2	71749.5	88695	100319	154325	56801.6	68878.5	55297.7	98274	100319	184848
9185	32.9275	2	810.899	1619.78	-0.00690318	-4.26177	52.4	EVHDSESHQLALQK		IPI00477763	IPI00477763	Tax_Id=9606 Gene_Symbol=CDC42BPB Serine/threonine-protein kinase MRCK beta|Phorbol esters/diacylglycerol binding domain (C1 domain);CNH domain;DMPK coiled coil domain like;P21-Rho-binding domain;PH domain;Protein _kinase_ domain;Protein _kinase_ C t	TRUE	1.86113	H292 Resistant	H292 Control	0.0381841	26.5375	49135.7	75583	84865.9	99876.1	144861	145328	48762.5	68814.5	65406.7	110663	144861	174070
9343	148.718	2	707.383	1412.75	-0.000431791	-0.305638	94.99	LELQSALEAEIR	[N-term] Acetyl (N-term)	IPI00477763	IPI00477763;IPI00454910	Tax_Id=9606 Gene_Symbol=CDC42BPB Serine/threonine-protein kinase MRCK beta|Phorbol esters/diacylglycerol binding domain (C1 domain);CNH domain;DMPK coiled coil domain like;P21-Rho-binding domain;PH domain;Protein _kinase_ domain;Protein _kinase_ C t	FALSE	2.23928	H292 Resistant	H292 Control	0.0051584	26.4243	39638.9	45632.7	64959.7	106885	112790	116735	39337.9	41546.3	50064.8	118428	112790	139823
22535	158.603	2	707.382	1412.75	-0.0019546	-1.38354	72.84	LELQSALEAEIR	[N-term] Acetyl (N-term)	IPI00477763	IPI00477763;IPI00454910	Tax_Id=9606 Gene_Symbol=CDC42BPB Serine/threonine-protein kinase MRCK beta|Phorbol esters/diacylglycerol binding domain (C1 domain);CNH domain;DMPK coiled coil domain like;P21-Rho-binding domain;PH domain;Protein _kinase_ domain;Protein _kinase_ C t	FALSE	2.58511	H292 Resistant	H292 Control	0.00135499	21.5412	15900	10710.6	11716.7	32385.8	34364.1	32330.5	15779.3	9751.45	9030.15	35883.4	34364.1	38724.8
9372	213.794	4	703.349	2809.37	-0.00131799	-0.469141	39	ESVAHWEAQIAEIIQWVSDEKDAR		IPI00477763	IPI00477763	Tax_Id=9606 Gene_Symbol=CDC42BPB Serine/threonine-protein kinase MRCK beta|Phorbol esters/diacylglycerol binding domain (C1 domain);CNH domain;DMPK coiled coil domain like;P21-Rho-binding domain;PH domain;Protein _kinase_ domain;Protein _kinase_ C t	TRUE	210.992	H292 Resistant	H292 Control	0.947981	173.053	857.164	1170.21	140.578	457155	0	266.948	850.655	1065.42	108.344	506527	0	319.744
17037	213.702	3	937.462	2809.37	-0.00202843	-0.722023	74.5	ESVAHWEAQIAEIIQWVSDEKDAR		IPI00477763	IPI00477763	Tax_Id=9606 Gene_Symbol=CDC42BPB Serine/threonine-protein kinase MRCK beta|Phorbol esters/diacylglycerol binding domain (C1 domain);CNH domain;DMPK coiled coil domain like;P21-Rho-binding domain;PH domain;Protein _kinase_ domain;Protein _kinase_ C t	TRUE	203.266	H292 Resistant	H292 Control	0.319741	172.251	1121.09	286.814	229.642	331635	738.325	483.664	1112.58	261.129	176.986	367451	738.325	579.323
77810	214.546	3	937.796	2810.37	0.999802	355.881	56.15	ESVAHWEAQIAEIIQWVSDEKDAR		IPI00477763	IPI00477763	Tax_Id=9606 Gene_Symbol=CDC42BPB Serine/threonine-protein kinase MRCK beta|Phorbol esters/diacylglycerol binding domain (C1 domain);CNH domain;DMPK coiled coil domain like;P21-Rho-binding domain;PH domain;Protein _kinase_ domain;Protein _kinase_ C t	TRUE	1.64859	H292 Resistant	H292 Control	0.660733	147.204	7205.73	586.747	220.088	1600.54	0	11608.9	7151.01	534.203	169.623	1773.39	0	13904.9
9782	201.856	3	1204.95	3611.84	-0.00148939	-0.412363	51.71	STQPGVIASQVLDLRDDEFSVSSVLASDVIHATR		IPI00477763	IPI00477763	Tax_Id=9606 Gene_Symbol=CDC42BPB Serine/threonine-protein kinase MRCK beta|Phorbol esters/diacylglycerol binding domain (C1 domain);CNH domain;DMPK coiled coil domain like;P21-Rho-binding domain;PH domain;Protein _kinase_ domain;Protein _kinase_ C t	TRUE	1.40269	H292 Control	H292 Resistant	0.393832	83.9294	374236	311681	352456	10939.5	399072	330262	371394	283770	271640	12121	399072	395581
18645	200.236	3	1204.95	3611.84	-0.000838726	-0.232215	61.22	STQPGVIASQVLDLRDDEFSVSSVLASDVIHATR		IPI00477763	IPI00477763	Tax_Id=9606 Gene_Symbol=CDC42BPB Serine/threonine-protein kinase MRCK beta|Phorbol esters/diacylglycerol binding domain (C1 domain);CNH domain;DMPK coiled coil domain like;P21-Rho-binding domain;PH domain;Protein _kinase_ domain;Protein _kinase_ C t	TRUE	166.626	H292 Resistant	H292 Control	0.188808	152.236	3849.24	1608.82	0	834361	813.753	74277.4	3820	1464.75	0	924471	813.753	88967.9
10492	177.783	3	574.341	1720	-0.00278205	-1.61747	71.39	KWVGILEGLQSILHK		IPI00477763	IPI00477763	Tax_Id=9606 Gene_Symbol=CDC42BPB Serine/threonine-protein kinase MRCK beta|Phorbol esters/diacylglycerol binding domain (C1 domain);CNH domain;DMPK coiled coil domain like;P21-Rho-binding domain;PH domain;Protein _kinase_ domain;Protein _kinase_ C t	TRUE	2.36145	H292 Resistant	H292 Control	0.65637	150.363	106760	5813.44	8188.13	260045	16276.2	8851.4	105949	5292.84	6310.64	288130	16276.2	10602
10545	112.226	3	475.597	1423.77	-0.000523879	-0.367952	47.47	KVLFYEEELVR		IPI00477763	IPI00477763	Tax_Id=9606 Gene_Symbol=CDC42BPB Serine/threonine-protein kinase MRCK beta|Phorbol esters/diacylglycerol binding domain (C1 domain);CNH domain;DMPK coiled coil domain like;P21-Rho-binding domain;PH domain;Protein _kinase_ domain;Protein _kinase_ C t	TRUE	1.5393	H292 Resistant	H292 Control	0.0124742	17.2241	44394.7	38745.4	31295.5	57547.9	59297.1	59305.5	44057.5	35275.8	24119.6	63763	59297.1	71034.8
23877	112.169	2	712.892	1423.77	-0.00133514	-0.937751	70.3	KVLFYEEELVR		IPI00477763	IPI00477763	Tax_Id=9606 Gene_Symbol=CDC42BPB Serine/threonine-protein kinase MRCK beta|Phorbol esters/diacylglycerol binding domain (C1 domain);CNH domain;DMPK coiled coil domain like;P21-Rho-binding domain;PH domain;Protein _kinase_ domain;Protein _kinase_ C t	TRUE	1.93931	H292 Resistant	H292 Control	0.000213437	8.2202	18631.7	21737.3	19298.4	38901.1	39873.3	36939.2	18490.2	19790.7	14873.4	43102.3	39873.3	44244.9
10599	70.1868	2	597.29	1192.57	0.000754438	0.632618	55.09	QMESELEALK	[2] Oxidation (M)	IPI00477763	IPI00477763	Tax_Id=9606 Gene_Symbol=CDC42BPB Serine/threonine-protein kinase MRCK beta|Phorbol esters/diacylglycerol binding domain (C1 domain);CNH domain;DMPK coiled coil domain like;P21-Rho-binding domain;PH domain;Protein _kinase_ domain;Protein _kinase_ C t	TRUE	1.81488	H292 Resistant	H292 Control	0.0993033	40.5603	40899.3	42286.3	42035.8	44975.1	75859.6	106427	40588.7	38499.6	32397.3	49832.4	75859.6	127476
11040	106.468	2	631.831	1261.65	-0.000915568	-0.725693	39.14	ELLEEMEILK	[6] Oxidation (M)	IPI00477763	IPI00477763	Tax_Id=9606 Gene_Symbol=CDC42BPB Serine/threonine-protein kinase MRCK beta|Phorbol esters/diacylglycerol binding domain (C1 domain);CNH domain;DMPK coiled coil domain like;P21-Rho-binding domain;PH domain;Protein _kinase_ domain;Protein _kinase_ C t	TRUE	1.62279	H292 Resistant	H292 Control	0.0437152	21.7115	29090.3	22811.1	21638.1	29809.5	44961.2	44568.8	28869.4	20768.3	16676.6	33028.9	44961.2	53383.5
11745	107.002	2	619.316	1236.62	0.000604786	0.489065	50.5	NSGTCLFVAVK	[N-term] Acetyl (N-term)	IPI00477763	IPI00477763	Tax_Id=9606 Gene_Symbol=CDC42BPB Serine/threonine-protein kinase MRCK beta|Phorbol esters/diacylglycerol binding domain (C1 domain);CNH domain;DMPK coiled coil domain like;P21-Rho-binding domain;PH domain;Protein _kinase_ domain;Protein _kinase_ C t	TRUE	1.4162	H292 Resistant	H292 Control	0.0026675	7.69158	43517.4	40816.7	47535.7	61827.3	59400.9	65525.8	43186.9	37161.5	36636	68504.6	59400.9	78485.3
11866	56.874	3	688.993	2063.96	-3.21984e-05	-0.0156003	57.03	HNEMEEAVGTIKDKYER	[4] Oxidation (M)	IPI00477763	IPI00477763	Tax_Id=9606 Gene_Symbol=CDC42BPB Serine/threonine-protein kinase MRCK beta|Phorbol esters/diacylglycerol binding domain (C1 domain);CNH domain;DMPK coiled coil domain like;P21-Rho-binding domain;PH domain;Protein _kinase_ domain;Protein _kinase_ C t	TRUE	1.87432	H292 Resistant	H292 Control	0.0131148	22.5992	34947.7	44357.3	42416.9	63125.5	69466.9	95552.8	34682.3	40385.1	32691	69943	69466.9	114451
11929	197.864	3	690.375	2068.1	-0.00152423	-0.737017	48.28	YVAEFLEWAKPFTQLVK		IPI00477763	IPI00477763	Tax_Id=9606 Gene_Symbol=CDC42BPB Serine/threonine-protein kinase MRCK beta|Phorbol esters/diacylglycerol binding domain (C1 domain);CNH domain;DMPK coiled coil domain like;P21-Rho-binding domain;PH domain;Protein _kinase_ domain;Protein _kinase_ C t	TRUE	1.92559	H292 Resistant	H292 Control	0.015553	23.8581	75410.5	83630.3	68103.6	175961	107746	153679	74837.8	76141.2	52487.9	194964	107746	184074
12143	165.356	2	618.829	1235.64	-0.000797311	-0.645259	48.84	LFLYDLPEGK	[N-term] Acetyl (N-term)	IPI00477763	IPI00477763	Tax_Id=9606 Gene_Symbol=CDC42BPB Serine/threonine-protein kinase MRCK beta|Phorbol esters/diacylglycerol binding domain (C1 domain);CNH domain;DMPK coiled coil domain like;P21-Rho-binding domain;PH domain;Protein _kinase_ domain;Protein _kinase_ C t	TRUE	1.78836	H292 Resistant	H292 Control	0.0144092	21.7006	37168.9	44076.1	56858.3	70956.9	89011.8	87009.8	36886.6	40129	43821.1	78620.2	89011.8	104218
30287	179.304	2	618.829	1235.64	-0.000605598	-0.490107	35.6	LFLYDLPEGK	[N-term] Acetyl (N-term)	IPI00477763	IPI00477763	Tax_Id=9606 Gene_Symbol=CDC42BPB Serine/threonine-protein kinase MRCK beta|Phorbol esters/diacylglycerol binding domain (C1 domain);CNH domain;DMPK coiled coil domain like;P21-Rho-binding domain;PH domain;Protein _kinase_ domain;Protein _kinase_ C t	TRUE	2.49934	H292 Resistant	H292 Control	0.00648688	28.0744	5282.02	8280.57	9461.56	20809	18528.3	18207.9	5241.91	7539.04	7292.08	23056.4	18528.3	21809.1
12747	135.573	3	639.316	1914.93	0.0102038	5.32858	51.57	ELEAQLDDAVAEASKER	[N-term] Acetyl (N-term)	IPI00477763	IPI00477763	Tax_Id=9606 Gene_Symbol=CDC42BPB Serine/threonine-protein kinase MRCK beta|Phorbol esters/diacylglycerol binding domain (C1 domain);CNH domain;DMPK coiled coil domain like;P21-Rho-binding domain;PH domain;Protein _kinase_ domain;Protein _kinase_ C t	TRUE	1.34364	H292 Resistant	H292 Control	0.122115	22.5006	58268.9	57619.5	60605.3	90887.4	87662.1	58594.8	57826.4	52459.6	46708.9	100703	87662.1	70183.6
13201	165.417	3	1286.59	3856.75	-0.00262805	-0.681414	39.28	AQELMWPAAPVACSCSPTHVTVYSEYGVDVFDVR	[5] Oxidation (M)	IPI00477763	IPI00477763	Tax_Id=9606 Gene_Symbol=CDC42BPB Serine/threonine-protein kinase MRCK beta|Phorbol esters/diacylglycerol binding domain (C1 domain);CNH domain;DMPK coiled coil domain like;P21-Rho-binding domain;PH domain;Protein _kinase_ domain;Protein _kinase_ C t	TRUE	1.75694	H292 Resistant	H292 Control	0.0464975	29.4238	200457	251707	234336	519260	282694	404185	198935	229167	180604	575339	282694	484123
13255	109.382	3	482.922	1445.74	-0.000596773	-0.412779	48.11	QMESELEALKVK	[N-term] Acetyl (N-term)	IPI00477763	IPI00477763	Tax_Id=9606 Gene_Symbol=CDC42BPB Serine/threonine-protein kinase MRCK beta|Phorbol esters/diacylglycerol binding domain (C1 domain);CNH domain;DMPK coiled coil domain like;P21-Rho-binding domain;PH domain;Protein _kinase_ domain;Protein _kinase_ C t	TRUE	1.05089	H292 Resistant	H292 Control	0.915384	28.5955	27626.2	23746.3	24064.5	32522.1	28782.4	17971.2	27416.4	21619.8	18546.7	36034.5	28782.4	21525.5
13334	71.0541	2	645.837	1289.66	-0.00164398	-1.27474	78.74	LGQNGIEDFKK	[N-term] Acetyl (N-term)	IPI00477763	IPI00477763;IPI00550263	Tax_Id=9606 Gene_Symbol=CDC42BPB Serine/threonine-protein kinase MRCK beta|Phorbol esters/diacylglycerol binding domain (C1 domain);CNH domain;DMPK coiled coil domain like;P21-Rho-binding domain;PH domain;Protein _kinase_ domain;Protein _kinase_ C t	FALSE	1.25358	H292 Resistant	H292 Control	0.0440728	12.889	27255.7	28405.6	34462.9	38037	39562.4	35378.4	27048.7	25861.8	26560.7	42145	39562.4	42375.5
13616	59.8426	2	630.345	1258.68	-0.0012252	-0.973405	63.26	VKDANLTLESK	[N-term] Acetyl (N-term)	IPI00477763	IPI00477763	Tax_Id=9606 Gene_Symbol=CDC42BPB Serine/threonine-protein kinase MRCK beta|Phorbol esters/diacylglycerol binding domain (C1 domain);CNH domain;DMPK coiled coil domain like;P21-Rho-binding domain;PH domain;Protein _kinase_ domain;Protein _kinase_ C t	TRUE	1.35346	H292 Resistant	H292 Control	0.00476335	7.73426	32851.7	29743.9	34708.8	42574.7	46460.8	42662.3	32602.2	27080.3	26750.3	47172.7	46460.8	51099.9
14023	141.639	3	793.736	2378.19	-0.0029049	-1.22148	61.76	LTAENEKLCSFVDKLTAQNR	[N-term] Acetyl (N-term)	IPI00477763	IPI00477763	Tax_Id=9606 Gene_Symbol=CDC42BPB Serine/threonine-protein kinase MRCK beta|Phorbol esters/diacylglycerol binding domain (C1 domain);CNH domain;DMPK coiled coil domain like;P21-Rho-binding domain;PH domain;Protein _kinase_ domain;Protein _kinase_ C t	TRUE	1.51293	H292 Resistant	H292 Control	0.0299954	23.0209	55526.2	53701.3	79670.6	100947	90470.3	94372	55104.5	48892.3	61402.6	111849	90470.3	113037
14144	111.778	3	514.939	1541.79	0.000157044	0.101858	53.45	QLEDELQDLAAKK	[N-term] Acetyl (N-term)	IPI00477763	IPI00477763	Tax_Id=9606 Gene_Symbol=CDC42BPB Serine/threonine-protein kinase MRCK beta|Phorbol esters/diacylglycerol binding domain (C1 domain);CNH domain;DMPK coiled coil domain like;P21-Rho-binding domain;PH domain;Protein _kinase_ domain;Protein _kinase_ C t	TRUE	1.4974	H292 Resistant	H292 Control	0.00299809	8.13355	22337.2	25478	26060.9	37198.2	39259.3	34164.5	22167.6	23196.5	20085.3	41215.5	39259.3	40921.5
14503	84.2185	3	551.943	1652.81	-0.00113922	-0.689262	43.64	LTAENEKLCSFVDK		IPI00477763	IPI00477763	Tax_Id=9606 Gene_Symbol=CDC42BPB Serine/threonine-protein kinase MRCK beta|Phorbol esters/diacylglycerol binding domain (C1 domain);CNH domain;DMPK coiled coil domain like;P21-Rho-binding domain;PH domain;Protein _kinase_ domain;Protein _kinase_ C t	TRUE	1.98278	H292 Resistant	H292 Control	0.129798	45.5296	14251.9	23581.9	21771	21082.9	40170.5	56930	14143.6	21470.1	16779	23359.8	40170.5	68189.5
14613	46.4119	2	586.835	1171.66	-0.000316331	-0.269987	51.51	QLVEASERLK		IPI00477763	IPI00477763	Tax_Id=9606 Gene_Symbol=CDC42BPB Serine/threonine-protein kinase MRCK beta|Phorbol esters/diacylglycerol binding domain (C1 domain);CNH domain;DMPK coiled coil domain like;P21-Rho-binding domain;PH domain;Protein _kinase_ domain;Protein _kinase_ C t	TRUE	1.34578	H292 Control	H292 Resistant	0.0519738	14.3166	30691.4	24050.7	31596.7	24176.1	19915.9	20063.2	30458.3	21897	24351.8	26787	19915.9	24031.3
14680	63.3653	3	548.266	1641.78	-0.00123873	-0.754507	44.03	ERHNEMEEAVGTIK		IPI00477763	IPI00477763	Tax_Id=9606 Gene_Symbol=CDC42BPB Serine/threonine-protein kinase MRCK beta|Phorbol esters/diacylglycerol binding domain (C1 domain);CNH domain;DMPK coiled coil domain like;P21-Rho-binding domain;PH domain;Protein _kinase_ domain;Protein _kinase_ C t	TRUE	1.27318	H292 Resistant	H292 Control	0.067542	12.5998	34270.8	41880.9	36478.1	51025.3	51521.9	40851	34010.6	38130.4	28113.9	56535.9	51521.9	48930.4
14819	177.506	4	636.082	2540.3	-0.00178951	-0.704447	39.62	FYIGEMVLAIDSIHQLHYVHR		IPI00477763	IPI00477763	Tax_Id=9606 Gene_Symbol=CDC42BPB Serine/threonine-protein kinase MRCK beta|Phorbol esters/diacylglycerol binding domain (C1 domain);CNH domain;DMPK coiled coil domain like;P21-Rho-binding domain;PH domain;Protein _kinase_ domain;Protein _kinase_ C t	TRUE	4.62511	H292 Resistant	H292 Control	0.318346	122.809	56465	27135.2	12230.8	355374	19682.5	68171.7	56036.2	24705.2	9426.33	393754	19682.5	81654.6
51580	176.94	3	847.773	2540.3	-0.00228691	-0.900252	71.89	FYIGEMVLAIDSIHQLHYVHR		IPI00477763	IPI00477763	Tax_Id=9606 Gene_Symbol=CDC42BPB Serine/threonine-protein kinase MRCK beta|Phorbol esters/diacylglycerol binding domain (C1 domain);CNH domain;DMPK coiled coil domain like;P21-Rho-binding domain;PH domain;Protein _kinase_ domain;Protein _kinase_ C t	TRUE	6.77604	H292 Resistant	H292 Control	0.184368	125.612	11227.4	5899.5	2414.86	107868	6998.16	17548.7	11142.1	5371.19	1861.14	119518	6998.16	21019.5
14951	76.6841	2	560.785	1119.56	-0.000169	-0.150952	53.48	LGQNGIEDFK		IPI00477763	IPI00477763;IPI00550263	Tax_Id=9606 Gene_Symbol=CDC42BPB Serine/threonine-protein kinase MRCK beta|Phorbol esters/diacylglycerol binding domain (C1 domain);CNH domain;DMPK coiled coil domain like;P21-Rho-binding domain;PH domain;Protein _kinase_ domain;Protein _kinase_ C t	FALSE	1.71216	H292 Resistant	H292 Control	0.0220382	18.3549	17346.4	14754	11956.6	20909.5	29746.3	24777	17214.7	13432.8	9215.05	23167.7	29746.3	29677.4
15131	118.494	2	567.28	1132.54	0.00110291	0.973831	56.39	MTEELEALR	[N-term] Acetyl (N-term)	IPI00477763	IPI00477763;IPI00329326;IPI00550263	Tax_Id=9606 Gene_Symbol=CDC42BPB Serine/threonine-protein kinase MRCK beta|Phorbol esters/diacylglycerol binding domain (C1 domain);CNH domain;DMPK coiled coil domain like;P21-Rho-binding domain;PH domain;Protein _kinase_ domain;Protein _kinase_ C t	FALSE	1.47058	H292 Resistant	H292 Control	0.0311626	21.4713	26517.8	24212	35919	40952.6	44913.4	41557.9	26316.4	22043.8	27683	45375.5	44913.4	49777.1
15616	85.5335	2	509.782	1017.55	-0.000220229	-0.21643	37.97	GAFGEVAVVK	[N-term] Acetyl (N-term)	IPI00477763	IPI00477763;IPI00550263	Tax_Id=9606 Gene_Symbol=CDC42BPB Serine/threonine-protein kinase MRCK beta|Phorbol esters/diacylglycerol binding domain (C1 domain);CNH domain;DMPK coiled coil domain like;P21-Rho-binding domain;PH domain;Protein _kinase_ domain;Protein _kinase_ C t	FALSE	1.11649	H292 Resistant	H292 Control	0.228411	10.3506	26873.3	31890.2	28777	36371.7	31448.8	29917.9	26669.2	29034.4	22178.6	40299.8	31448.8	35835
15750	31.1586	2	568.273	1134.53	0.00465442	4.10252	34.95	VDAMRQEMR		IPI00477763	IPI00477763	Tax_Id=9606 Gene_Symbol=CDC42BPB Serine/threonine-protein kinase MRCK beta|Phorbol esters/diacylglycerol binding domain (C1 domain);CNH domain;DMPK coiled coil domain like;P21-Rho-binding domain;PH domain;Protein _kinase_ domain;Protein _kinase_ C t	TRUE	1.12192	H292 Resistant	H292 Control	0.496493	21.296	22992.8	24056.2	26433.8	32778.2	28465.3	21198.6	22818.1	21902	20372.7	36318.2	28465.3	25391.2
16161	73.3024	3	627.652	1879.93	-0.00167006	-0.888362	47.68	AMLFDENKKLTAENEK		IPI00477763	IPI00477763	Tax_Id=9606 Gene_Symbol=CDC42BPB Serine/threonine-protein kinase MRCK beta|Phorbol esters/diacylglycerol binding domain (C1 domain);CNH domain;DMPK coiled coil domain like;P21-Rho-binding domain;PH domain;Protein _kinase_ domain;Protein _kinase_ C t	TRUE	1.2001	H292 Control	H292 Resistant	0.292223	21.0086	39472.2	29056.6	29528	33694.8	25210.5	22802	39172.4	26454.6	22757.4	37333.8	25210.5	27311.7
16213	92.1596	2	766.902	1531.79	-0.00150799	-0.984459	59.49	NRELLEEMEILK	[8] Oxidation (M)	IPI00477763	IPI00477763	Tax_Id=9606 Gene_Symbol=CDC42BPB Serine/threonine-protein kinase MRCK beta|Phorbol esters/diacylglycerol binding domain (C1 domain);CNH domain;DMPK coiled coil domain like;P21-Rho-binding domain;PH domain;Protein _kinase_ domain;Protein _kinase_ C t	TRUE	1.86527	H292 Resistant	H292 Control	0.0302664	29.0818	28887.8	39465.3	32294.2	49128.1	55320.3	83286.1	28668.5	35931.2	24889.4	54433.9	55320.3	99758.2
16474	34.7558	2	687.321	1372.63	-0.00152486	-1.1109	77.07	HNEMEEAVGTIK	[4] Oxidation (M)	IPI00477763	IPI00477763	Tax_Id=9606 Gene_Symbol=CDC42BPB Serine/threonine-protein kinase MRCK beta|Phorbol esters/diacylglycerol binding domain (C1 domain);CNH domain;DMPK coiled coil domain like;P21-Rho-binding domain;PH domain;Protein _kinase_ domain;Protein _kinase_ C t	TRUE	1.57661	H292 Resistant	H292 Control	0.0423008	24.9698	18903.5	21573	19488.7	24412.5	30155.8	39973.6	18760	19641.1	15020	27049	30155.8	47879.5
16493	105.228	3	668.008	2001	0.000140025	0.0699777	37.14	ELEAQLDDAVAEASKERK		IPI00477763	IPI00477763	Tax_Id=9606 Gene_Symbol=CDC42BPB Serine/threonine-protein kinase MRCK beta|Phorbol esters/diacylglycerol binding domain (C1 domain);CNH domain;DMPK coiled coil domain like;P21-Rho-binding domain;PH domain;Protein _kinase_ domain;Protein _kinase_ C t	TRUE	1.00931	H292 Control	H292 Resistant	0.919227	17.86	59355.5	48756.2	45941.2	59573.1	51614.1	41444.6	58904.7	44390.1	35407.1	66006.9	51614.1	49641.4
16705	25.2479	2	584.327	1166.64	-0.000609257	-0.522232	36	REASHVLEVK		IPI00477763	IPI00477763	Tax_Id=9606 Gene_Symbol=CDC42BPB Serine/threonine-protein kinase MRCK beta|Phorbol esters/diacylglycerol binding domain (C1 domain);CNH domain;DMPK coiled coil domain like;P21-Rho-binding domain;PH domain;Protein _kinase_ domain;Protein _kinase_ C t	TRUE	1.33511	H292 Resistant	H292 Control	0.0614245	17.7004	16889.2	17379.9	19220.3	19942	28298	23174.2	16761	15823.5	14813.2	22095.7	28298	27757.5
17083	53.1013	2	472.738	943.462	0.00129633	1.37401	44.73	LNEEIER	[N-term] Acetyl (N-term)	IPI00477763	IPI00477763;IPI00014312	Tax_Id=9606 Gene_Symbol=CDC42BPB Serine/threonine-protein kinase MRCK beta|Phorbol esters/diacylglycerol binding domain (C1 domain);CNH domain;DMPK coiled coil domain like;P21-Rho-binding domain;PH domain;Protein _kinase_ domain;Protein _kinase_ C t	TRUE	1.83947	H292 Resistant	H292 Control	0.00831958	15.1225	8755.31	10912	11855.1	16130.5	20564	21290	8688.82	9934.83	9136.79	17872.6	20564	25500.7
17147	52.6178	3	411.575	1231.7	0.000356754	0.289643	43.57	KVHQIELAPR	[N-term] Acetyl (N-term)	IPI00477763	IPI00477763	Tax_Id=9606 Gene_Symbol=CDC42BPB Serine/threonine-protein kinase MRCK beta|Phorbol esters/diacylglycerol binding domain (C1 domain);CNH domain;DMPK coiled coil domain like;P21-Rho-binding domain;PH domain;Protein _kinase_ domain;Protein _kinase_ C t	TRUE	1.4165	H292 Resistant	H292 Control	0.0373687	20.1561	13210.7	9003.62	10152.2	15982.6	14385.2	15479.5	13110.4	8197.35	7824.37	17708.7	14385.2	18541
17275	165.159	2	755.423	1508.83	-0.00277101	-1.83652	68.72	KLEQLLLDGPWR	[N-term] Acetyl (N-term)	IPI00477763	IPI00477763	Tax_Id=9606 Gene_Symbol=CDC42BPB Serine/threonine-protein kinase MRCK beta|Phorbol esters/diacylglycerol binding domain (C1 domain);CNH domain;DMPK coiled coil domain like;P21-Rho-binding domain;PH domain;Protein _kinase_ domain;Protein _kinase_ C t	TRUE	1.51118	H292 Resistant	H292 Control	0.00275916	8.44926	48423.8	45958.8	54113.5	80822.1	70775.8	72806.3	48056	41843.1	41705.6	89550.8	70775.8	87205.8
17320	113.209	3	783.411	2347.21	-0.0100745	-4.2921	45.41	EVHDSESHQLALQKEILMLK		IPI00477763	IPI00477763	Tax_Id=9606 Gene_Symbol=CDC42BPB Serine/threonine-protein kinase MRCK beta|Phorbol esters/diacylglycerol binding domain (C1 domain);CNH domain;DMPK coiled coil domain like;P21-Rho-binding domain;PH domain;Protein _kinase_ domain;Protein _kinase_ C t	TRUE	1.80354	H292 Resistant	H292 Control	0.00557366	17.0816	39501.9	42031.3	36984.7	83077.3	71912.4	58762.8	39201.9	38267.4	28504.4	92049.6	71912.4	70384.7
17462	123.521	3	540.285	1617.83	-0.00266191	-1.64535	45.73	KLALQEFSELNER	[N-term] Acetyl (N-term)	IPI00477763	IPI00477763	Tax_Id=9606 Gene_Symbol=CDC42BPB Serine/threonine-protein kinase MRCK beta|Phorbol esters/diacylglycerol binding domain (C1 domain);CNH domain;DMPK coiled coil domain like;P21-Rho-binding domain;PH domain;Protein _kinase_ domain;Protein _kinase_ C t	TRUE	1.32676	H292 Resistant	H292 Control	0.0989861	25.8779	20887.7	20151.5	31310.3	32583	32031.7	31375.8	20729.1	18347	24131	36101.9	32031.7	37581.3
17717	104.618	3	639.68	1916.02	-0.00198101	-1.03392	44.48	TSSLLILTENENEKRK	[N-term] Acetyl (N-term)	IPI00477763	IPI00477763	Tax_Id=9606 Gene_Symbol=CDC42BPB Serine/threonine-protein kinase MRCK beta|Phorbol esters/diacylglycerol binding domain (C1 domain);CNH domain;DMPK coiled coil domain like;P21-Rho-binding domain;PH domain;Protein _kinase_ domain;Protein _kinase_ C t	TRUE	1.31106	H292 Resistant	H292 Control	0.0216728	10.8387	30881.3	24847.3	28598.2	38531.8	37992.7	34033.4	30646.8	22622.2	22040.8	42693.2	37992.7	40764.5
17739	138.981	2	745.878	1489.74	-0.000414657	-0.278342	68.4	LALQEFSELNER	[N-term] Acetyl (N-term)	IPI00477763	IPI00477763	Tax_Id=9606 Gene_Symbol=CDC42BPB Serine/threonine-protein kinase MRCK beta|Phorbol esters/diacylglycerol binding domain (C1 domain);CNH domain;DMPK coiled coil domain like;P21-Rho-binding domain;PH domain;Protein _kinase_ domain;Protein _kinase_ C t	TRUE	1.81107	H292 Resistant	H292 Control	0.00327082	15.5755	22368.4	23579.7	24219.9	49093.3	35906.8	42079.2	22198.6	21468.1	18666.4	54395.4	35906.8	50401.5
18260	17.8098	2	726.83	1451.64	-0.000363238	-0.250225	83.04	DKEEEMEVATQK	[6] Oxidation (M)	IPI00477763	IPI00477763	Tax_Id=9606 Gene_Symbol=CDC42BPB Serine/threonine-protein kinase MRCK beta|Phorbol esters/diacylglycerol binding domain (C1 domain);CNH domain;DMPK coiled coil domain like;P21-Rho-binding domain;PH domain;Protein _kinase_ domain;Protein _kinase_ C t	TRUE	1.81581	H292 Resistant	H292 Control	0.0554089	29.7236	11031.7	15441.8	14638.6	16722.4	26785.1	31144	10947.9	14058.9	11282.1	18528.5	26785.1	37303.6
18265	33.8298	3	697.371	2089.09	-0.00159501	-0.763495	58.38	NVKKEVHDSESHQLALQK		IPI00477763	IPI00477763	Tax_Id=9606 Gene_Symbol=CDC42BPB Serine/threonine-protein kinase MRCK beta|Phorbol esters/diacylglycerol binding domain (C1 domain);CNH domain;DMPK coiled coil domain like;P21-Rho-binding domain;PH domain;Protein _kinase_ domain;Protein _kinase_ C t	TRUE	1.1544	H292 Resistant	H292 Control	0.460419	22.6123	29550.3	26682.3	40498.1	46767	31240.5	33658.6	29325.9	24292.9	31212.1	51817.8	31240.5	40315.5
18331	167.149	2	837.905	1673.79	-1.74849e-05	-0.0104463	71.6	HAFFEGLNWENIR	[N-term] Acetyl (N-term)	IPI00477763	IPI00477763	Tax_Id=9606 Gene_Symbol=CDC42BPB Serine/threonine-protein kinase MRCK beta|Phorbol esters/diacylglycerol binding domain (C1 domain);CNH domain;DMPK coiled coil domain like;P21-Rho-binding domain;PH domain;Protein _kinase_ domain;Protein _kinase_ C t	TRUE	1.49553	H292 Resistant	H292 Control	0.0465834	24.449	53222.4	49759	51479.8	98735.4	66448.2	65817.2	52818.2	45303.1	39675.8	109399	66448.2	78834.4
18646	65.079	3	675.645	2023.91	-0.00481613	-2.3796	60.24	DKEEEMEVATQKVDAMR	[16] Oxidation (M)	IPI00477763	IPI00477763	Tax_Id=9606 Gene_Symbol=CDC42BPB Serine/threonine-protein kinase MRCK beta|Phorbol esters/diacylglycerol binding domain (C1 domain);CNH domain;DMPK coiled coil domain like;P21-Rho-binding domain;PH domain;Protein _kinase_ domain;Protein _kinase_ C t	TRUE	1.52326	H292 Resistant	H292 Control	0.097407	24.8472	36633.6	45571.7	30978.8	41551.3	61706	69151.9	36355.3	41490.8	23875.5	46038.8	61706	82828.6
19109	90.6145	3	877.415	2629.22	-0.000621616	-0.236426	40.58	IMNHEERFQFPSHVTDVSEEAK		IPI00477763	IPI00477763	Tax_Id=9606 Gene_Symbol=CDC42BPB Serine/threonine-protein kinase MRCK beta|Phorbol esters/diacylglycerol binding domain (C1 domain);CNH domain;DMPK coiled coil domain like;P21-Rho-binding domain;PH domain;Protein _kinase_ domain;Protein _kinase_ C t	TRUE	1.14665	H292 Resistant	H292 Control	0.609448	31.3742	52200.7	79083.4	70374.7	103647	71233.3	56352.8	51804.2	72001.5	54238.2	114840	71233.3	67498.2
19181	29.3058	3	553.597	1657.77	-0.00228212	-1.37662	52.3	ERHNEMEEAVGTIK	[6] Oxidation (M)	IPI00477763	IPI00477763	Tax_Id=9606 Gene_Symbol=CDC42BPB Serine/threonine-protein kinase MRCK beta|Phorbol esters/diacylglycerol binding domain (C1 domain);CNH domain;DMPK coiled coil domain like;P21-Rho-binding domain;PH domain;Protein _kinase_ domain;Protein _kinase_ C t	TRUE	1.71696	H292 Resistant	H292 Control	0.0264039	24.4439	12416.2	15492.6	12629.4	18786.6	21219	29597.1	12321.9	14105.3	9733.54	20815.5	21219	35450.7
21113	134.123	3	770.693	2309.06	-0.00182717	-0.791307	34.26	SFSSPTQCSHCTSLMVGLIR	[N-term] Acetyl (N-term)	IPI00477763	IPI00477763	Tax_Id=9606 Gene_Symbol=CDC42BPB Serine/threonine-protein kinase MRCK beta|Phorbol esters/diacylglycerol binding domain (C1 domain);CNH domain;DMPK coiled coil domain like;P21-Rho-binding domain;PH domain;Protein _kinase_ domain;Protein _kinase_ C t	TRUE	1.62582	H292 Resistant	H292 Control	0.0131793	14.4533	28481.4	30406.1	36718.7	58910.5	43986.5	52541.5	28265.1	27683.2	28299.3	65272.8	43986.5	62933.1
21362	111.894	3	662.687	1985.04	-0.00239958	-1.20883	73.3	LRKELEAQLDDAVAEASK		IPI00477763	IPI00477763	Tax_Id=9606 Gene_Symbol=CDC42BPB Serine/threonine-protein kinase MRCK beta|Phorbol esters/diacylglycerol binding domain (C1 domain);CNH domain;DMPK coiled coil domain like;P21-Rho-binding domain;PH domain;Protein _kinase_ domain;Protein _kinase_ C t	TRUE	1.05849	H292 Control	H292 Resistant	0.161619	5.30329	48529.9	46648.8	48480.3	45999.4	42553.1	47167.9	48161.3	42471.4	37364	50967.2	42553.1	56496.6
22400	56.8161	3	600.633	1798.88	-0.00335872	-1.86712	44.44	LQESTQTVQSLHGSSR	[N-term] Acetyl (N-term)	IPI00477763	IPI00477763	Tax_Id=9606 Gene_Symbol=CDC42BPB Serine/threonine-protein kinase MRCK beta|Phorbol esters/diacylglycerol binding domain (C1 domain);CNH domain;DMPK coiled coil domain like;P21-Rho-binding domain;PH domain;Protein _kinase_ domain;Protein _kinase_ C t	TRUE	1.48629	H292 Resistant	H292 Control	0.0087415	12.8964	12130.4	11211.5	14363.2	17596.5	18278.9	20165.5	12038.3	10207.5	11069.8	19496.9	18278.9	24153.8
24534	19.9809	2	660.312	1318.61	-0.000334919	-0.253994	37.85	LREHSENFCK		IPI00477763	IPI00477763	Tax_Id=9606 Gene_Symbol=CDC42BPB Serine/threonine-protein kinase MRCK beta|Phorbol esters/diacylglycerol binding domain (C1 domain);CNH domain;DMPK coiled coil domain like;P21-Rho-binding domain;PH domain;Protein _kinase_ domain;Protein _kinase_ C t	TRUE	1.49069	H292 Resistant	H292 Control	0.0902245	31.2754	5137.87	9765.71	7306.56	10294.2	10566.4	12247.9	5098.85	8891.19	5631.21	11406	10566.4	14670.2
25623	72.6751	3	453.219	1356.64	0.00154952	1.14218	34.69	HNEMEEAVGTIK		IPI00477763	IPI00477763	Tax_Id=9606 Gene_Symbol=CDC42BPB Serine/threonine-protein kinase MRCK beta|Phorbol esters/diacylglycerol binding domain (C1 domain);CNH domain;DMPK coiled coil domain like;P21-Rho-binding domain;PH domain;Protein _kinase_ domain;Protein _kinase_ C t	TRUE	1.88027	H292 Resistant	H292 Control	0.0101587	20.1043	4090.11	5268.34	4412.11	7148.76	10539.5	8204.11	4059.05	4796.56	3400.44	7920.82	10539.5	9826.7
27103	137.582	2	792.437	1582.86	-0.0078629	-4.9675	67.57	STQPGVIASQVLDLR		IPI00477763	IPI00477763	Tax_Id=9606 Gene_Symbol=CDC42BPB Serine/threonine-protein kinase MRCK beta|Phorbol esters/diacylglycerol binding domain (C1 domain);CNH domain;DMPK coiled coil domain like;P21-Rho-binding domain;PH domain;Protein _kinase_ domain;Protein _kinase_ C t	TRUE	1.17197	H292 Resistant	H292 Control	0.456429	25.4476	37282.8	33213.3	44793.3	45344.9	33427.5	56343.9	36999.7	30239	34522.5	50242.1	33427.5	67487.5
29661	215.7	3	781.78	2342.32	-0.00204394	-0.872614	53.35	IAVGLEEGLYVIEVTRDVIVR		IPI00477763	IPI00477763	Tax_Id=9606 Gene_Symbol=CDC42BPB Serine/threonine-protein kinase MRCK beta|Phorbol esters/diacylglycerol binding domain (C1 domain);CNH domain;DMPK coiled coil domain like;P21-Rho-binding domain;PH domain;Protein _kinase_ domain;Protein _kinase_ C t	TRUE	24.1735	H292 Resistant	H292 Control	0.36214	141.54	1860.18	3883.25	672.274	135493	430.048	19167.3	1846.05	3535.5	518.125	150126	430.048	22958.2
32414	22.2353	2	658.357	1314.7	-0.00192635	-1.46524	35.36	NKIADSNRLER		IPI00477763	IPI00477763	Tax_Id=9606 Gene_Symbol=CDC42BPB Serine/threonine-protein kinase MRCK beta|Phorbol esters/diacylglycerol binding domain (C1 domain);CNH domain;DMPK coiled coil domain like;P21-Rho-binding domain;PH domain;Protein _kinase_ domain;Protein _kinase_ C t	TRUE	1.1548	H292 Control	H292 Resistant	0.573752	32.081	6337.29	5255	9609.67	6422.98	6473.57	5463.27	6289.17	4784.41	7406.23	7116.66	6473.57	6543.79
32819	164.248	2	958.009	1914	0.00102653	0.536324	66.92	FNEIVAPGSVQCLAVLR	[N-term] Acetyl (N-term)	IPI00477763	IPI00477763	Tax_Id=9606 Gene_Symbol=CDC42BPB Serine/threonine-protein kinase MRCK beta|Phorbol esters/diacylglycerol binding domain (C1 domain);CNH domain;DMPK coiled coil domain like;P21-Rho-binding domain;PH domain;Protein _kinase_ domain;Protein _kinase_ C t	TRUE	1.20627	H292 Resistant	H292 Control	0.977032	58.664	24228.5	31536.7	33780.5	11616.5	48383.8	48016.2	24044.5	28712.6	26034.8	12871.1	48383.8	57512.8
33963	199.719	4	735.373	2937.46	-0.000992678	-0.337937	49.27	KESVAHWEAQIAEIIQWVSDEKDAR		IPI00477763	IPI00477763	Tax_Id=9606 Gene_Symbol=CDC42BPB Serine/threonine-protein kinase MRCK beta|Phorbol esters/diacylglycerol binding domain (C1 domain);CNH domain;DMPK coiled coil domain like;P21-Rho-binding domain;PH domain;Protein _kinase_ domain;Protein _kinase_ C t	TRUE	32.0108	H292 Resistant	H292 Control	0.703585	171.263	1187.11	1466.81	2606.95	167145	313.626	946.121	1178.1	1335.46	2009.19	185196	313.626	1133.24
43323	179.798	2	691.377	1380.74	-0.000973889	-0.705339	57.05	LEQLLLDGPWR	[N-term] Acetyl (N-term)	IPI00477763	IPI00477763	Tax_Id=9606 Gene_Symbol=CDC42BPB Serine/threonine-protein kinase MRCK beta|Phorbol esters/diacylglycerol binding domain (C1 domain);CNH domain;DMPK coiled coil domain like;P21-Rho-binding domain;PH domain;Protein _kinase_ domain;Protein _kinase_ C t	TRUE	1.78862	H292 Resistant	H292 Control	0.0121799	17.3593	8694.73	9413.95	11802.3	21327.3	16738.8	15433.2	8628.7	8570.93	9096.1	23630.7	16738.8	18485.6
44685	15.8916	2	583.799	1165.58	-0.000346398	-0.297188	53.7	ELKDAHQQR	[N-term] Acetyl (N-term)	IPI00477763	IPI00477763	Tax_Id=9606 Gene_Symbol=CDC42BPB Serine/threonine-protein kinase MRCK beta|Phorbol esters/diacylglycerol binding domain (C1 domain);CNH domain;DMPK coiled coil domain like;P21-Rho-binding domain;PH domain;Protein _kinase_ domain;Protein _kinase_ C t	TRUE	2.12169	H292 Resistant	H292 Control	0.0131802	26.2446	1730.3	1359.8	1756.39	3326.77	4373.29	2582.68	1717.16	1238.03	1353.66	3686.06	4373.29	3093.48
57179	89.5326	2	697.365	1392.72	-0.00282557	-2.02881	101.96	NSGTCLFVAVKR	[N-term] Acetyl (N-term)	IPI00477763	IPI00477763	Tax_Id=9606 Gene_Symbol=CDC42BPB Serine/threonine-protein kinase MRCK beta|Phorbol esters/diacylglycerol binding domain (C1 domain);CNH domain;DMPK coiled coil domain like;P21-Rho-binding domain;PH domain;Protein _kinase_ domain;Protein _kinase_ C t	TRUE	2.81533	H292 Control	H292 Resistant	0.147091	128.059	16671.4	4870.75	12011	9843.75	866.935	1207.33	16544.8	4434.57	9256.94	10906.9	866.935	1446.11
59618	12.4638	2	697.888	1393.76	-0.00603105	-4.32716	36.64	VVRQEKEELHK		IPI00477763	IPI00477763	Tax_Id=9606 Gene_Symbol=CDC42BPB Serine/threonine-protein kinase MRCK beta|Phorbol esters/diacylglycerol binding domain (C1 domain);CNH domain;DMPK coiled coil domain like;P21-Rho-binding domain;PH domain;Protein _kinase_ domain;Protein _kinase_ C t	TRUE	1.22358	H292 Resistant	H292 Control	0.55566	57.7517	3348.79	5396.18	10560.5	5913.39	11729.4	5978.95	3323.35	4912.95	8139.01	6552.03	11729.4	7161.46
2467	94.1293	2	526.275	1050.54	0.000483644	0.460379	50.01	SIGEYDVLR		IPI00296337	IPI00296337;IPI00786995	Tax_Id=9606 Gene_Symbol=PRKDC Isoform 1 of DNA-dependent protein kinase catalytic subunit|FAT domain;FATC domain;HEAT repeat;NUC194 domain;Phosphatidylinositol 3- and 4-_kinase_;	TRUE	1.43037	H292 Control	H292 Resistant	0.00895651	12.9156	228712	181051	188044	135203	139637	143098	226975	164838	144927	149805	139637	171400
2872	103.644	2	506.8	1011.59	-0.000353648	-0.349598	34.59	FVPLLPGNR		IPI00296337	IPI00296337;IPI00786995	Tax_Id=9606 Gene_Symbol=PRKDC Isoform 1 of DNA-dependent protein kinase catalytic subunit|FAT domain;FATC domain;HEAT repeat;NUC194 domain;Phosphatidylinositol 3- and 4-_kinase_;	TRUE	1.37835	H292 Control	H292 Resistant	0.00543491	8.82193	170367	158393	174488	132060	122427	110624	169073	144209	134479	146323	122427	132503
2965	93.4728	2	526.784	1051.55	-0.000661984	-0.629528	57.3	GIFTSEIGTK		IPI00296337	IPI00296337;IPI00786995	Tax_Id=9606 Gene_Symbol=PRKDC Isoform 1 of DNA-dependent protein kinase catalytic subunit|FAT domain;FATC domain;HEAT repeat;NUC194 domain;Phosphatidylinositol 3- and 4-_kinase_;	TRUE	1.26752	H292 Control	H292 Resistant	0.0171255	10.0557	145600	119427	129301	106876	102268	101959	144494	108732	99652.9	118418	102268	122124
2989	48.3938	2	588.786	1175.56	-0.00392415	-3.33811	47.93	LACDVDQVTR		IPI00296337	IPI00296337;IPI00786995	Tax_Id=9606 Gene_Symbol=PRKDC Isoform 1 of DNA-dependent protein kinase catalytic subunit|FAT domain;FATC domain;HEAT repeat;NUC194 domain;Phosphatidylinositol 3- and 4-_kinase_;	TRUE	1.53971	H292 Control	H292 Resistant	0.00237999	10.1991	198718	161949	180117	117168	121207	112849	197209	147447	138817	129822	121207	135168
3173	122.355	2	669.862	1337.71	0.00121534	0.90852	90.44	LGASLAFNNIYR		IPI00296337	IPI00296337;IPI00786995	Tax_Id=9606 Gene_Symbol=PRKDC Isoform 1 of DNA-dependent protein kinase catalytic subunit|FAT domain;FATC domain;HEAT repeat;NUC194 domain;Phosphatidylinositol 3- and 4-_kinase_;	TRUE	1.19785	H292 Control	H292 Resistant	0.0799778	9.57807	290384	254165	305227	260788	232654	215974	288179	231405	235240	288952	232654	258689
3207	77.0671	2	394.724	787.434	-0.000310183	-0.393917	46.19	APGLGAFR		IPI00296337	IPI00296337;IPI00786995	Tax_Id=9606 Gene_Symbol=PRKDC Isoform 1 of DNA-dependent protein kinase catalytic subunit|FAT domain;FATC domain;HEAT repeat;NUC194 domain;Phosphatidylinositol 3- and 4-_kinase_;	TRUE	1.49296	H292 Control	H292 Resistant	0.011964	15.1508	117948	86807.3	104897	70344.8	67833.8	69230.3	117053	79033.7	80844.8	77942	67833.8	82922.6
3251	81.8121	2	510.292	1018.57	-0.000653744	-0.641825	45.57	IAPYSVEIK		IPI00296337	IPI00296337;IPI00786995	Tax_Id=9606 Gene_Symbol=PRKDC Isoform 1 of DNA-dependent protein kinase catalytic subunit|FAT domain;FATC domain;HEAT repeat;NUC194 domain;Phosphatidylinositol 3- and 4-_kinase_;	TRUE	1.38381	H292 Control	H292 Resistant	0.0285119	15.8303	160896	124500	122748	91961.4	103986	98994.1	159674	113351	94602.4	101893	103986	118573
3394	95.3825	3	499.604	1495.79	-0.00171513	-1.14663	52.26	NCISTVVHQGLIR		IPI00296337	IPI00296337;IPI00786995	Tax_Id=9606 Gene_Symbol=PRKDC Isoform 1 of DNA-dependent protein kinase catalytic subunit|FAT domain;FATC domain;HEAT repeat;NUC194 domain;Phosphatidylinositol 3- and 4-_kinase_;	TRUE	1.45604	H292 Control	H292 Resistant	0.000403424	5.54138	178134	160241	164821	116796	112104	116694	176781	145892	127029	129410	112104	139774
13041	95.3238	2	748.902	1495.79	-0.00250673	-1.67586	73.18	NCISTVVHQGLIR		IPI00296337	IPI00296337;IPI00786995	Tax_Id=9606 Gene_Symbol=PRKDC Isoform 1 of DNA-dependent protein kinase catalytic subunit|FAT domain;FATC domain;HEAT repeat;NUC194 domain;Phosphatidylinositol 3- and 4-_kinase_;	TRUE	1.55329	H292 Control	H292 Resistant	0.00478466	10.4691	53766.6	63334	60703	42203.2	34216.1	38049.7	53358.3	57662.4	46784.2	46761.1	34216.1	45575.1
3505	72.2978	2	588.315	1174.62	-0.00406162	-3.45782	78.69	VTELALTASDR		IPI00296337	IPI00296337;IPI00786995	Tax_Id=9606 Gene_Symbol=PRKDC Isoform 1 of DNA-dependent protein kinase catalytic subunit|FAT domain;FATC domain;HEAT repeat;NUC194 domain;Phosphatidylinositol 3- and 4-_kinase_;	TRUE	1.10004	H292 Control	H292 Resistant	0.192377	9.82596	205651	190691	202653	161338	187987	195195	204089	173615	156186	178762	187987	233801
3528	89.4751	2	650.864	1299.71	-0.00115305	-0.887154	83.4	QITQSALLAEAR		IPI00296337	IPI00296337;IPI00786995	Tax_Id=9606 Gene_Symbol=PRKDC Isoform 1 of DNA-dependent protein kinase catalytic subunit|FAT domain;FATC domain;HEAT repeat;NUC194 domain;Phosphatidylinositol 3- and 4-_kinase_;	TRUE	1.32194	H292 Control	H292 Resistant	0.0106581	10.0812	283617	242148	236801	200833	186245	189775	281463	220463	182504	222523	186245	227309
3607	47.8531	2	552.288	1102.56	-0.00131403	-1.19179	76.65	LQETLSAADR		IPI00296337	IPI00296337;IPI00786995	Tax_Id=9606 Gene_Symbol=PRKDC Isoform 1 of DNA-dependent protein kinase catalytic subunit|FAT domain;FATC domain;HEAT repeat;NUC194 domain;Phosphatidylinositol 3- and 4-_kinase_;	TRUE	1.35594	H292 Control	H292 Resistant	0.0251021	11.2491	138823	112021	119192	86601.9	101960	84337.6	137768	101989	91862	95954.8	101960	101018
3743	61.8188	3	639.969	1916.89	-0.0118785	-6.19672	49.89	ATQQQHDFTLTQTADGR		IPI00296337	IPI00296337;IPI00786995	Tax_Id=9606 Gene_Symbol=PRKDC Isoform 1 of DNA-dependent protein kinase catalytic subunit|FAT domain;FATC domain;HEAT repeat;NUC194 domain;Phosphatidylinositol 3- and 4-_kinase_;	TRUE	1.56334	H292 Control	H292 Resistant	0.000945018	6.29049	302968	268098	279100	168538	185549	189725	300668	244090	215104	186740	185549	227248
25665	61.8848	2	959.458	1916.9	0.00448081	2.33753	110.1	ATQQQHDFTLTQTADGR		IPI00296337	IPI00296337;IPI00786995	Tax_Id=9606 Gene_Symbol=PRKDC Isoform 1 of DNA-dependent protein kinase catalytic subunit|FAT domain;FATC domain;HEAT repeat;NUC194 domain;Phosphatidylinositol 3- and 4-_kinase_;	TRUE	1.03121	H292 Control	H292 Resistant	0.739703	15.9471	31420.1	37261	35328	30649.2	30402.1	39809.5	31181.5	33924.3	27227.5	33959.3	30402.1	47683
3779	125.155	2	609.858	1217.7	-0.00103654	-0.851225	79.09	LLALNSLYSPK		IPI00296337	IPI00296337;IPI00786995	Tax_Id=9606 Gene_Symbol=PRKDC Isoform 1 of DNA-dependent protein kinase catalytic subunit|FAT domain;FATC domain;HEAT repeat;NUC194 domain;Phosphatidylinositol 3- and 4-_kinase_;	TRUE	1.31071	H292 Control	H292 Resistant	0.0227399	12.1563	291426	229079	274255	203953	196299	206104	289213	208565	211370	225980	196299	246867
3911	19.9305	2	474.741	947.467	-0.000432008	-0.455961	59.99	TQEGSLSAR		IPI00296337	IPI00296337;IPI00786995	Tax_Id=9606 Gene_Symbol=PRKDC Isoform 1 of DNA-dependent protein kinase catalytic subunit|FAT domain;FATC domain;HEAT repeat;NUC194 domain;Phosphatidylinositol 3- and 4-_kinase_;	TRUE	1.69096	H292 Control	H292 Resistant	0.00295058	10.5541	100306	81143.4	90922.9	49886.4	59419.2	51770.2	99544.6	73877	70074.8	55274.1	59419.2	62009.3
3964	133.938	2	468.769	935.523	-0.000378474	-0.404559	45.56	LSFAVPFR		IPI00296337	IPI00296337;IPI00786995	Tax_Id=9606 Gene_Symbol=PRKDC Isoform 1 of DNA-dependent protein kinase catalytic subunit|FAT domain;FATC domain;HEAT repeat;NUC194 domain;Phosphatidylinositol 3- and 4-_kinase_;	TRUE	1.58832	H292 Control	H292 Resistant	0.00649964	12.8648	130629	102399	109479	77389.5	73048.9	65202.7	129637	93229.5	84376	85747.5	73048.9	78098.4
4017	120.492	2	603.371	1204.73	-0.000796341	-0.661012	51.98	LGNPIVPLNIR		IPI00296337	IPI00296337;IPI00786995	Tax_Id=9606 Gene_Symbol=PRKDC Isoform 1 of DNA-dependent protein kinase catalytic subunit|FAT domain;FATC domain;HEAT repeat;NUC194 domain;Phosphatidylinositol 3- and 4-_kinase_;	TRUE	1.55357	H292 Control	H292 Resistant	0.00645487	12.6819	239879	185910	220104	134666	132054	149026	238058	169261	169635	149210	132054	178500
4026	86.0049	3	683.001	2045.98	-0.00174635	-0.853548	106.11	INQVFHGSCITEGNELTK		IPI00296337	IPI00296337;IPI00786995	Tax_Id=9606 Gene_Symbol=PRKDC Isoform 1 of DNA-dependent protein kinase catalytic subunit|FAT domain;FATC domain;HEAT repeat;NUC194 domain;Phosphatidylinositol 3- and 4-_kinase_;	TRUE	1.37201	H292 Control	H292 Resistant	0.0108978	10.7905	254094	205800	242902	162336	178412	171491	252164	187371	187206	179868	178412	205408
4326	49.6478	3	442.921	1325.74	-0.000113118	-0.0853244	46.99	QGNLSSQVPLKR		IPI00296337	IPI00296337;IPI00786995	Tax_Id=9606 Gene_Symbol=PRKDC Isoform 1 of DNA-dependent protein kinase catalytic subunit|FAT domain;FATC domain;HEAT repeat;NUC194 domain;Phosphatidylinositol 3- and 4-_kinase_;	TRUE	1.43161	H292 Control	H292 Resistant	0.00319157	9.20426	87488.3	82680.9	84396.6	52990.6	62819.7	62007.9	86823.9	75276.8	65044.9	58713.5	62819.7	74271.7
4355	117.94	2	423.266	844.518	0.000449243	0.531953	43.21	TFPVLLR		IPI00296337	IPI00296337;IPI00786995	Tax_Id=9606 Gene_Symbol=PRKDC Isoform 1 of DNA-dependent protein kinase catalytic subunit|FAT domain;FATC domain;HEAT repeat;NUC194 domain;Phosphatidylinositol 3- and 4-_kinase_;	TRUE	1.48963	H292 Control	H292 Resistant	0.0132452	14.4929	97612.8	72987.7	89746	54992.3	61664	58116.8	96871.5	66451.6	69167.8	60931.4	61664	69611.1
4384	125.267	3	800.74	2399.2	-0.00274104	-1.14248	90.81	IIANALSSEPACLAEIEEDKAR		IPI00296337	IPI00296337;IPI00786995	Tax_Id=9606 Gene_Symbol=PRKDC Isoform 1 of DNA-dependent protein kinase catalytic subunit|FAT domain;FATC domain;HEAT repeat;NUC194 domain;Phosphatidylinositol 3- and 4-_kinase_;	TRUE	1.36493	H292 Control	H292 Resistant	0.00211546	6.72487	396371	346827	379233	280571	278169	263593	393360	315769	292277	310873	278169	315726
4404	69.5769	3	461.921	1382.74	0.000502471	0.363388	51.49	LGLPGDEVDNKVK		IPI00296337	IPI00296337;IPI00786995	Tax_Id=9606 Gene_Symbol=PRKDC Isoform 1 of DNA-dependent protein kinase catalytic subunit|FAT domain;FATC domain;HEAT repeat;NUC194 domain;Phosphatidylinositol 3- and 4-_kinase_;	TRUE	1.50392	H292 Control	H292 Resistant	0.00492555	12.2077	110398	90944.8	89048.7	65521.1	65989.6	61579.3	109560	82800.7	68630.4	72597.3	65989.6	73758.3
4550	108.05	3	458.59	1372.75	-0.00112894	-0.822394	58.16	LYSLALHPNAFK		IPI00296337	IPI00296337;IPI00786995	Tax_Id=9606 Gene_Symbol=PRKDC Isoform 1 of DNA-dependent protein kinase catalytic subunit|FAT domain;FATC domain;HEAT repeat;NUC194 domain;Phosphatidylinositol 3- and 4-_kinase_;	TRUE	1.53336	H292 Control	H292 Resistant	0.00380731	9.83318	142023	120555	120055	85752.4	87679.4	76107.3	140945	109759	92527.1	95013.6	87679.4	91159.6
4657	97.0801	2	535.26	1068.5	-0.0013394	-1.25352	57.19	GYGLFAGPCK		IPI00296337	IPI00296337;IPI00786995	Tax_Id=9606 Gene_Symbol=PRKDC Isoform 1 of DNA-dependent protein kinase catalytic subunit|FAT domain;FATC domain;HEAT repeat;NUC194 domain;Phosphatidylinositol 3- and 4-_kinase_;	TRUE	1.28958	H292 Control	H292 Resistant	0.00573911	5.94266	150326	133564	140718	104220	108556	116485	149185	121603	108452	115475	108556	139523
4680	24.9809	2	537.25	1072.48	-0.000925965	-0.863382	51.34	NTCTSVYTK		IPI00296337	IPI00296337;IPI00786995	Tax_Id=9606 Gene_Symbol=PRKDC Isoform 1 of DNA-dependent protein kinase catalytic subunit|FAT domain;FATC domain;HEAT repeat;NUC194 domain;Phosphatidylinositol 3- and 4-_kinase_;	TRUE	1.24199	H292 Control	H292 Resistant	0.0564223	12.8656	65465.8	61865.5	57835.2	49914.2	55978	43196.2	64968.6	56325.4	44573.9	55304.9	55978	51739.5
4774	28.3849	2	505.727	1009.44	0.000436464	0.432382	59.47	CFGTGAAGNR		IPI00296337	IPI00296337;IPI00786995	Tax_Id=9606 Gene_Symbol=PRKDC Isoform 1 of DNA-dependent protein kinase catalytic subunit|FAT domain;FATC domain;HEAT repeat;NUC194 domain;Phosphatidylinositol 3- and 4-_kinase_;	TRUE	1.48887	H292 Control	H292 Resistant	0.00279958	9.9632	86057.1	81748.9	83091.3	58774.6	59992.9	49747.9	85403.5	74428.3	64039	65122.2	59992.9	59587
4815	91.7931	2	498.763	995.511	2.71165e-05	0.0272388	51.66	ILDVMYSR		IPI00296337	IPI00296337;IPI00786995	Tax_Id=9606 Gene_Symbol=PRKDC Isoform 1 of DNA-dependent protein kinase catalytic subunit|FAT domain;FATC domain;HEAT repeat;NUC194 domain;Phosphatidylinositol 3- and 4-_kinase_;	TRUE	1.44991	H292 Control	H292 Resistant	0.0135775	11.4865	109432	90195.8	102456	76251.9	71425.9	60669.2	108601	82118.7	78963.1	84487.1	71425.9	72668.3
4979	165.98	2	575.329	1148.64	1.8435e-05	0.0160494	77.92	AALSALESFLK		IPI00296337	IPI00296337;IPI00786995	Tax_Id=9606 Gene_Symbol=PRKDC Isoform 1 of DNA-dependent protein kinase catalytic subunit|FAT domain;FATC domain;HEAT repeat;NUC194 domain;Phosphatidylinositol 3- and 4-_kinase_;	TRUE	1.07951	H292 Control	H292 Resistant	0.524939	18.8178	94609.2	82656.6	100569	82763	71374.4	103234	93890.7	75254.7	77508.8	91701.3	71374.4	123651
5027	143.802	3	695.686	2084.03	-0.00119124	-0.571601	44.68	ELLNPVVEFVSHPSTTCR		IPI00296337	IPI00296337;IPI00786995	Tax_Id=9606 Gene_Symbol=PRKDC Isoform 1 of DNA-dependent protein kinase catalytic subunit|FAT domain;FATC domain;HEAT repeat;NUC194 domain;Phosphatidylinositol 3- and 4-_kinase_;	TRUE	1.18714	H292 Control	H292 Resistant	0.215961	18.5206	374667	312135	359748	345718	237189	298664	371821	284183	277260	383056	237189	357733
5204	110.105	2	512.279	1022.54	-0.00353663	-3.45865	47.25	VCLDIIYK		IPI00296337	IPI00296337;IPI00786995	Tax_Id=9606 Gene_Symbol=PRKDC Isoform 1 of DNA-dependent protein kinase catalytic subunit|FAT domain;FATC domain;HEAT repeat;NUC194 domain;Phosphatidylinositol 3- and 4-_kinase_;	TRUE	1.21948	H292 Control	H292 Resistant	0.046884	10.2651	101225	82347.6	92703.4	73400.3	72371.3	80779.9	100456	74973.4	71447.1	81327.5	72371.3	96756.4
5234	108.877	2	450.247	898.479	-0.000804083	-0.894937	34.91	SIELFYK		IPI00296337	IPI00296337;IPI00786995	Tax_Id=9606 Gene_Symbol=PRKDC Isoform 1 of DNA-dependent protein kinase catalytic subunit|FAT domain;FATC domain;HEAT repeat;NUC194 domain;Phosphatidylinositol 3- and 4-_kinase_;	TRUE	1.3676	H292 Control	H292 Resistant	0.0121271	9.78739	72185.4	59448.7	64651.9	46967.1	51922.8	44636.3	71637.2	54125.1	49827.6	52039.5	51922.8	53464.4
5281	148.931	2	620.324	1238.63	0.00100972	0.815189	66.54	GLSSLLCNFTK		IPI00296337	IPI00296337;IPI00786995	Tax_Id=9606 Gene_Symbol=PRKDC Isoform 1 of DNA-dependent protein kinase catalytic subunit|FAT domain;FATC domain;HEAT repeat;NUC194 domain;Phosphatidylinositol 3- and 4-_kinase_;	TRUE	1.38131	H292 Resistant	H292 Control	0.313793	126.792	160339	18630.8	16255.1	65797.4	116816	87053.6	159122	16962.4	12527.9	72903.4	116816	104271
5378	83.2438	2	568.308	1134.6	-0.00205881	-1.81456	51.8	HGDLPDIQIK		IPI00296337	IPI00296337;IPI00786995	Tax_Id=9606 Gene_Symbol=PRKDC Isoform 1 of DNA-dependent protein kinase catalytic subunit|FAT domain;FATC domain;HEAT repeat;NUC194 domain;Phosphatidylinositol 3- and 4-_kinase_;	TRUE	1.18462	H292 Control	H292 Resistant	0.0503712	10.587	141116	136579	142093	105753	130759	117852	140044	124348	109512	117174	130759	141161
5415	67.4951	2	453.246	904.476	-0.000203381	-0.224861	50.83	LLQDFNR		IPI00296337	IPI00296337;IPI00786995	Tax_Id=9606 Gene_Symbol=PRKDC Isoform 1 of DNA-dependent protein kinase catalytic subunit|FAT domain;FATC domain;HEAT repeat;NUC194 domain;Phosphatidylinositol 3- and 4-_kinase_;	TRUE	1.43089	H292 Control	H292 Resistant	0.0534016	17.7969	103529	74290.2	80838.2	52498.7	58059.2	70208.8	102743	67637.5	62302.5	58168.5	58059.2	84094.6
5441	74.3264	2	438.752	875.49	-0.00032204	-0.36784	39.32	VTVMASLR		IPI00296337	IPI00296337;IPI00786995	Tax_Id=9606 Gene_Symbol=PRKDC Isoform 1 of DNA-dependent protein kinase catalytic subunit|FAT domain;FATC domain;HEAT repeat;NUC194 domain;Phosphatidylinositol 3- and 4-_kinase_;	TRUE	1.42035	H292 Control	H292 Resistant	0.0454119	15.1422	54756.9	40336.7	49511.2	32986.9	39235.1	29587.4	54341.1	36724.5	38158.6	36549.4	39235.1	35439.1
5522	100.441	3	404.236	1209.69	-0.000223198	-0.184509	58.12	LATTILQHWK		IPI00296337	IPI00296337;IPI00786995	Tax_Id=9606 Gene_Symbol=PRKDC Isoform 1 of DNA-dependent protein kinase catalytic subunit|FAT domain;FATC domain;HEAT repeat;NUC194 domain;Phosphatidylinositol 3- and 4-_kinase_;	TRUE	1.27677	H292 Control	H292 Resistant	0.0250514	11.6107	67224.8	54869.6	55784.7	47147.4	47759.3	44412.4	66714.3	49956	42993.6	52239.3	47759.3	53196.2
9256	100.441	2	605.85	1209.69	-0.000596054	-0.492734	74.46	LATTILQHWK		IPI00296337	IPI00296337;IPI00786995	Tax_Id=9606 Gene_Symbol=PRKDC Isoform 1 of DNA-dependent protein kinase catalytic subunit|FAT domain;FATC domain;HEAT repeat;NUC194 domain;Phosphatidylinositol 3- and 4-_kinase_;	TRUE	1.37225	H292 Control	H292 Resistant	0.00314466	8.52305	60108.3	59801.9	61571.4	47826.8	40312.4	44111.5	59651.9	54446.6	47453.4	52992	40312.4	52835.8
5673	63.0678	3	422.896	1265.67	-0.000344482	-0.272175	67	CGAALAGHQLIR		IPI00296337	IPI00296337;IPI00786995	Tax_Id=9606 Gene_Symbol=PRKDC Isoform 1 of DNA-dependent protein kinase catalytic subunit|FAT domain;FATC domain;HEAT repeat;NUC194 domain;Phosphatidylinositol 3- and 4-_kinase_;	TRUE	1.48341	H292 Control	H292 Resistant	0.0159533	13.039	72429.3	55683.6	65554.1	48895.8	41407.2	40252.4	71879.3	50697.1	50523	54176.5	41407.2	48213.5
6492	63.1831	2	633.84	1265.67	-0.00114934	-0.908091	86.78	CGAALAGHQLIR		IPI00296337	IPI00296337;IPI00786995	Tax_Id=9606 Gene_Symbol=PRKDC Isoform 1 of DNA-dependent protein kinase catalytic subunit|FAT domain;FATC domain;HEAT repeat;NUC194 domain;Phosphatidylinositol 3- and 4-_kinase_;	TRUE	1.47533	H292 Control	H292 Resistant	0.00217754	8.06206	103420	107993	97825.1	63364.6	73085.5	73156.1	102635	98322.4	75394.4	70207.9	73085.5	87624.7
5718	98.4781	2	485.791	969.568	-9.25006e-05	-0.095404	45.81	LPVLAGCLK		IPI00296337	IPI00296337;IPI00786995	Tax_Id=9606 Gene_Symbol=PRKDC Isoform 1 of DNA-dependent protein kinase catalytic subunit|FAT domain;FATC domain;HEAT repeat;NUC194 domain;Phosphatidylinositol 3- and 4-_kinase_;	TRUE	1.45144	H292 Control	H292 Resistant	0.00155547	8.13738	159893	138834	160929	105360	106225	105104	158678	126401	124029	116739	106225	125891
5841	101.371	2	660.818	1319.62	-0.000765906	-0.580399	85.39	QCLPSLDLSCK		IPI00296337	IPI00296337;IPI00786995	Tax_Id=9606 Gene_Symbol=PRKDC Isoform 1 of DNA-dependent protein kinase catalytic subunit|FAT domain;FATC domain;HEAT repeat;NUC194 domain;Phosphatidylinositol 3- and 4-_kinase_;	TRUE	1.60322	H292 Control	H292 Resistant	0.00331759	12.6536	145669	114412	122949	76595.4	82343.2	79974.7	144563	104167	94757.7	84867.7	82343.2	95792
5925	97.2418	2	724.874	1447.73	-0.00134821	-0.931253	84.12	SQGCSEQVLTVLK		IPI00296337	IPI00296337;IPI00786995	Tax_Id=9606 Gene_Symbol=PRKDC Isoform 1 of DNA-dependent protein kinase catalytic subunit|FAT domain;FATC domain;HEAT repeat;NUC194 domain;Phosphatidylinositol 3- and 4-_kinase_;	TRUE	1.47802	H292 Control	H292 Resistant	0.00449662	10.8326	173131	140535	167208	106944	105932	112473	171816	127950	128868	118494	105932	134718
5939	154.39	2	908.014	1814.01	-0.00127679	-0.70385	111.03	TVGALQVLGTEAQSSLLK		IPI00296337	IPI00296337;IPI00786995	Tax_Id=9606 Gene_Symbol=PRKDC Isoform 1 of DNA-dependent protein kinase catalytic subunit|FAT domain;FATC domain;HEAT repeat;NUC194 domain;Phosphatidylinositol 3- and 4-_kinase_;	TRUE	1.53422	H292 Control	H292 Resistant	0.0141415	13.9072	268857	268552	324268	210454	159077	192109	266815	244503	249915	233183	159077	230104
6030	136.886	3	732.063	2193.17	0.989996	451.604	36.21	LLQIIERYPEETLSLMTK	[16] Oxidation (M)	IPI00296337	IPI00296337;IPI00786995	Tax_Id=9606 Gene_Symbol=PRKDC Isoform 1 of DNA-dependent protein kinase catalytic subunit|FAT domain;FATC domain;HEAT repeat;NUC194 domain;Phosphatidylinositol 3- and 4-_kinase_;	FALSE	1.51436	H292 Control	H292 Resistant	0.0030462	11.2024	353674	342746	349017	256398	204872	229081	350988	312053	268989	284089	204872	274388
6197	102.964	3	703.346	2107.02	-0.00205084	-0.973337	67.76	TSALSDETKNNWEVSALSR		IPI00296337	IPI00296337;IPI00786995	Tax_Id=9606 Gene_Symbol=PRKDC Isoform 1 of DNA-dependent protein kinase catalytic subunit|FAT domain;FATC domain;HEAT repeat;NUC194 domain;Phosphatidylinositol 3- and 4-_kinase_;	TRUE	1.65766	H292 Control	H292 Resistant	0.0043944	15.0495	263555	196644	218949	134585	138067	137050	261553	179034	168745	149120	138067	164156
6231	133.074	2	884.951	1767.89	-0.00116714	-0.660187	89.82	TVSLLDENNVSSYLSK		IPI00296337	IPI00296337	Tax_Id=9606 Gene_Symbol=PRKDC Isoform 1 of DNA-dependent protein kinase catalytic subunit|FAT domain;FATC domain;HEAT repeat;NUC194 domain;Phosphatidylinositol 3- and 4-_kinase_;	TRUE	1.3482	H292 Control	H292 Resistant	0.0024967	6.23175	229941	214328	232721	177640	156787	167715	228195	195135	179360	196825	156787	200886
6274	102.377	3	507.622	1519.84	-0.00245108	-1.61272	44.85	HSSLITPLQAVAQR		IPI00296337	IPI00296337;IPI00786995	Tax_Id=9606 Gene_Symbol=PRKDC Isoform 1 of DNA-dependent protein kinase catalytic subunit|FAT domain;FATC domain;HEAT repeat;NUC194 domain;Phosphatidylinositol 3- and 4-_kinase_;	TRUE	1.27875	H292 Control	H292 Resistant	0.0787685	17.5109	160174	115861	124952	106240	107793	99543.8	158958	105485	96301.6	117714	107793	119231
16252	102.377	2	760.93	1519.85	-0.00207177	-1.36315	78.24	HSSLITPLQAVAQR		IPI00296337	IPI00296337;IPI00786995	Tax_Id=9606 Gene_Symbol=PRKDC Isoform 1 of DNA-dependent protein kinase catalytic subunit|FAT domain;FATC domain;HEAT repeat;NUC194 domain;Phosphatidylinositol 3- and 4-_kinase_;	TRUE	1.12166	H292 Control	H292 Resistant	0.491486	20.343	48509.6	38897.6	32363.7	31584.5	41416	33779.4	48141.2	35414.3	24942.9	34995.6	41416	40460.3
6396	74.1173	2	570.789	1139.56	-0.00112238	-0.984916	53.39	TYSVVPMTSR		IPI00296337	IPI00296337	Tax_Id=9606 Gene_Symbol=PRKDC Isoform 1 of DNA-dependent protein kinase catalytic subunit|FAT domain;FATC domain;HEAT repeat;NUC194 domain;Phosphatidylinositol 3- and 4-_kinase_;	TRUE	1.53535	H292 Control	H292 Resistant	0.0139868	17.4512	107957	98114.4	106642	80301.8	66674.6	56699.8	107138	89328.2	82189.4	88974.3	66674.6	67913.8
6476	116.017	4	639.832	2555.3	-0.00244052	-0.955081	40.46	IIANALSSEPACLAEIEEDKARR		IPI00296337	IPI00296337;IPI00786995	Tax_Id=9606 Gene_Symbol=PRKDC Isoform 1 of DNA-dependent protein kinase catalytic subunit|FAT domain;FATC domain;HEAT repeat;NUC194 domain;Phosphatidylinositol 3- and 4-_kinase_;	TRUE	1.59245	H292 Control	H292 Resistant	0.0107839	14.1727	181180	138671	177219	109387	92730.9	110024	179804	126253	136583	121200	92730.9	131784
6686	94.2425	3	503.247	1506.72	0.000255833	0.169795	39.86	APPCEYKDWLTK		IPI00296337	IPI00296337;IPI00786995	Tax_Id=9606 Gene_Symbol=PRKDC Isoform 1 of DNA-dependent protein kinase catalytic subunit|FAT domain;FATC domain;HEAT repeat;NUC194 domain;Phosphatidylinositol 3- and 4-_kinase_;	TRUE	1.52716	H292 Control	H292 Resistant	0.0129537	13.4431	182102	140733	152588	109734	110415	91163.5	180719	128130	117601	121585	110415	109194
6688	52.1331	2	470.74	939.466	-9.84884e-05	-0.104834	52.24	TETVTSFR		IPI00296337	IPI00296337;IPI00786995	Tax_Id=9606 Gene_Symbol=PRKDC Isoform 1 of DNA-dependent protein kinase catalytic subunit|FAT domain;FATC domain;HEAT repeat;NUC194 domain;Phosphatidylinositol 3- and 4-_kinase_;	TRUE	1.66386	H292 Control	H292 Resistant	0.000593116	7.25004	66492.9	60577	60601.8	40606.1	36894.5	35292.2	65987.9	55152.3	46706.2	44991.6	36894.5	42272.2
6706	101.511	2	647.343	1292.67	-0.000641736	-0.496441	62.13	DQNILLGTTYR		IPI00296337	IPI00296337;IPI00786995	Tax_Id=9606 Gene_Symbol=PRKDC Isoform 1 of DNA-dependent protein kinase catalytic subunit|FAT domain;FATC domain;HEAT repeat;NUC194 domain;Phosphatidylinositol 3- and 4-_kinase_;	TRUE	1.2883	H292 Control	H292 Resistant	0.0448198	13.9239	119785	94537.5	95272.6	83335	82735.8	74241.8	118876	86071.7	73427.2	92335.1	82735.8	88925.3
6729	54.4361	2	483.72	965.426	0.00177372	1.83724	36.66	MQLVCCR		IPI00296337	IPI00296337;IPI00786995	Tax_Id=9606 Gene_Symbol=PRKDC Isoform 1 of DNA-dependent protein kinase catalytic subunit|FAT domain;FATC domain;HEAT repeat;NUC194 domain;Phosphatidylinositol 3- and 4-_kinase_;	TRUE	1.63715	H292 Control	H292 Resistant	0.0113801	14.4258	81841.1	63145.4	74843.1	51969.2	42794.7	39511.6	81219.6	57490.7	57682.1	57581.8	42794.7	47326.1
6930	86.4288	2	483.256	964.497	-0.000364149	-0.377553	57.46	SLNSIEFR		IPI00296337	IPI00296337;IPI00786995	Tax_Id=9606 Gene_Symbol=PRKDC Isoform 1 of DNA-dependent protein kinase catalytic subunit|FAT domain;FATC domain;HEAT repeat;NUC194 domain;Phosphatidylinositol 3- and 4-_kinase_;	TRUE	1.37829	H292 Control	H292 Resistant	0.0165809	11.0684	79275.1	63464.4	71546.2	47623.9	56301.9	51546.7	78673	57781.1	55141.1	52767.2	56301.9	61741.5
6935	22.1736	2	407.706	813.398	-0.000501894	-0.617034	35.28	GIAPGDER		IPI00296337	IPI00296337;IPI00786995	Tax_Id=9606 Gene_Symbol=PRKDC Isoform 1 of DNA-dependent protein kinase catalytic subunit|FAT domain;FATC domain;HEAT repeat;NUC194 domain;Phosphatidylinositol 3- and 4-_kinase_;	TRUE	1.35402	H292 Control	H292 Resistant	0.00490617	6.93053	47519.7	53990.9	48595	38813.4	37685.6	34360.5	47158.8	49156	37452.4	43005.2	37685.6	41156.2
6940	138.199	2	661.842	1321.67	-0.000415069	-0.314049	75.13	MSTSPEAFLALR		IPI00296337	IPI00296337;IPI00786995	Tax_Id=9606 Gene_Symbol=PRKDC Isoform 1 of DNA-dependent protein kinase catalytic subunit|FAT domain;FATC domain;HEAT repeat;NUC194 domain;Phosphatidylinositol 3- and 4-_kinase_;	TRUE	1.55684	H292 Control	H292 Resistant	0.0219697	15.1884	159165	118311	144220	106013	80809.9	84043.1	157956	107716	111151	117463	80809.9	100665
6981	143.745	2	465.296	928.577	-0.000525937	-0.56639	46.35	MAVLALLAK		IPI00296337	IPI00296337;IPI00786995	Tax_Id=9606 Gene_Symbol=PRKDC Isoform 1 of DNA-dependent protein kinase catalytic subunit|FAT domain;FATC domain;HEAT repeat;NUC194 domain;Phosphatidylinositol 3- and 4-_kinase_;	TRUE	1.31341	H292 Control	H292 Resistant	0.0688307	15.7354	97581.6	76315.1	104250	72637.1	63710.4	75427.1	96840.5	69481.1	80345.8	80481.8	63710.4	90345
7111	88.0936	2	427.234	852.452	-0.000202831	-0.237938	48.24	LSLMYAR		IPI00296337	IPI00296337;IPI00786995	Tax_Id=9606 Gene_Symbol=PRKDC Isoform 1 of DNA-dependent protein kinase catalytic subunit|FAT domain;FATC domain;HEAT repeat;NUC194 domain;Phosphatidylinositol 3- and 4-_kinase_;	TRUE	1.57037	H292 Control	H292 Resistant	0.0202909	15.8643	42092.5	32670.1	34817.4	24185.7	26398.8	19195.1	41772.8	29744.5	26834	26797.7	26398.8	22991.4
7120	62.52	3	450.911	1349.71	-0.000241276	-0.178761	46.53	MKQDAQVVLYR		IPI00296337	IPI00296337;IPI00786995	Tax_Id=9606 Gene_Symbol=PRKDC Isoform 1 of DNA-dependent protein kinase catalytic subunit|FAT domain;FATC domain;HEAT repeat;NUC194 domain;Phosphatidylinositol 3- and 4-_kinase_;	TRUE	1.79143	H292 Control	H292 Resistant	0.0035973	16.7459	63191.4	46607	49372.9	30107.4	29349.7	29394.6	62711.5	42433.3	38052	33359	29349.7	35208.2
19482	62.52	2	675.863	1349.71	-0.000610207	-0.452102	73.71	MKQDAQVVLYR		IPI00296337	IPI00296337;IPI00786995	Tax_Id=9606 Gene_Symbol=PRKDC Isoform 1 of DNA-dependent protein kinase catalytic subunit|FAT domain;FATC domain;HEAT repeat;NUC194 domain;Phosphatidylinositol 3- and 4-_kinase_;	TRUE	1.75525	H292 Control	H292 Resistant	0.0220276	27.9963	21788.2	20931.2	19359.9	15437	10921.4	9009.28	21622.8	19056.8	14920.8	17104.1	10921.4	10791.1
7459	92.1038	2	389.229	776.443	-0.000104077	-0.134043	42.11	AFLGELK		IPI00296337	IPI00296337;IPI00786995	Tax_Id=9606 Gene_Symbol=PRKDC Isoform 1 of DNA-dependent protein kinase catalytic subunit|FAT domain;FATC domain;HEAT repeat;NUC194 domain;Phosphatidylinositol 3- and 4-_kinase_;	TRUE	1.62017	H292 Control	H292 Resistant	0.0279802	18.9079	51462.8	36934.3	38423.1	22353.3	24866.8	31055.6	51072	33626.8	29612.9	24767.4	24866.8	37197.8
7552	82.1956	2	698.851	1395.69	-0.000155059	-0.111099	85.88	LNESTFDTQITK		IPI00296337	IPI00296337;IPI00786995	Tax_Id=9606 Gene_Symbol=PRKDC Isoform 1 of DNA-dependent protein kinase catalytic subunit|FAT domain;FATC domain;HEAT repeat;NUC194 domain;Phosphatidylinositol 3- and 4-_kinase_;	TRUE	1.36909	H292 Control	H292 Resistant	0.00828098	9.93402	113457	100939	93274.6	71638.1	79194	73894.2	112595	91899.5	71887.3	79375	79194	88508.8
7583	164.576	3	726.401	2176.18	-0.00154689	-0.710826	50.66	LLQIIERYPEETLSLMTK		IPI00296337	IPI00296337;IPI00786995	Tax_Id=9606 Gene_Symbol=PRKDC Isoform 1 of DNA-dependent protein kinase catalytic subunit|FAT domain;FATC domain;HEAT repeat;NUC194 domain;Phosphatidylinositol 3- and 4-_kinase_;	TRUE	1.03373	H292 Resistant	H292 Control	0.930577	25.8884	256537	223123	240420	321239	200764	222366	254589	203142	185293	355933	200764	266346
7647	134.483	3	794.41	2380.21	-0.00376633	-1.58235	43.77	ILELSGSSSEDSEKVIAGLYQR		IPI00296337	IPI00296337;IPI00786995	Tax_Id=9606 Gene_Symbol=PRKDC Isoform 1 of DNA-dependent protein kinase catalytic subunit|FAT domain;FATC domain;HEAT repeat;NUC194 domain;Phosphatidylinositol 3- and 4-_kinase_;	TRUE	1.18223	H292 Control	H292 Resistant	0.117311	13.4451	217576	200237	231248	172468	165423	211124	215924	182306	178224	191094	165423	252879
7854	38.5446	2	459.758	917.501	0.000665674	0.72553	66.07	LAAVVSACK		IPI00296337	IPI00296337;IPI00786995	Tax_Id=9606 Gene_Symbol=PRKDC Isoform 1 of DNA-dependent protein kinase catalytic subunit|FAT domain;FATC domain;HEAT repeat;NUC194 domain;Phosphatidylinositol 3- and 4-_kinase_;	TRUE	1.53829	H292 Control	H292 Resistant	0.00301604	10.3476	52652.7	43170.4	45859.8	30318.9	32543.5	29241.9	52252.9	39304.4	35344.4	33593.4	32543.5	35025.3
8061	175.222	2	759.397	1516.78	-0.000402186	-0.265158	53.76	NILEESLCELVAK		IPI00296337	IPI00296337;IPI00786995	Tax_Id=9606 Gene_Symbol=PRKDC Isoform 1 of DNA-dependent protein kinase catalytic subunit|FAT domain;FATC domain;HEAT repeat;NUC194 domain;Phosphatidylinositol 3- and 4-_kinase_;	TRUE	1.49908	H292 Control	H292 Resistant	0.0241299	15.1135	149955	139803	116118	105025	78138	87586.9	148816	127284	89493.1	116368	78138	104910
8168	51.6901	2	312.179	622.343	-0.000423237	-0.680069	34.02	LSFTR		IPI00296337	IPI00296337;IPI00786995	Tax_Id=9606 Gene_Symbol=PRKDC Isoform 1 of DNA-dependent protein kinase catalytic subunit|FAT domain;FATC domain;HEAT repeat;NUC194 domain;Phosphatidylinositol 3- and 4-_kinase_;	TRUE	1.51296	H292 Control	H292 Resistant	0.0110954	13.2443	22381	18472.4	17517.4	11507.9	13463.6	13609.1	22211	16818.2	13500.7	12750.7	13463.6	16300.7
8631	99.6429	2	416.768	831.522	-1.2464e-05	-0.0149893	45.25	VFLALAAK		IPI00296337	IPI00296337;IPI00786995	Tax_Id=9606 Gene_Symbol=PRKDC Isoform 1 of DNA-dependent protein kinase catalytic subunit|FAT domain;FATC domain;HEAT repeat;NUC194 domain;Phosphatidylinositol 3- and 4-_kinase_;	TRUE	1.55268	H292 Control	H292 Resistant	0.0153966	17.8943	39711.7	39953.7	45694.9	25433	23010.3	32294.7	39410.2	36375.8	35217.4	28179.7	23010.3	38681.9
8664	69.2376	3	508.935	1523.78	-0.000468858	-0.307694	40.13	LNESTFDTQITKK		IPI00296337	IPI00296337;IPI00786995	Tax_Id=9606 Gene_Symbol=PRKDC Isoform 1 of DNA-dependent protein kinase catalytic subunit|FAT domain;FATC domain;HEAT repeat;NUC194 domain;Phosphatidylinositol 3- and 4-_kinase_;	TRUE	1.54396	H292 Control	H292 Resistant	0.0739355	24.4413	44652.8	54427.8	66067.4	26847.5	35843	44273.3	44313.7	49553.8	50918.5	29747	35843	53029.6
8773	201.719	2	722.923	1443.83	-0.00153411	-1.06253	59.61	NLLIFENLIDLK		IPI00296337	IPI00296337;IPI00786995	Tax_Id=9606 Gene_Symbol=PRKDC Isoform 1 of DNA-dependent protein kinase catalytic subunit|FAT domain;FATC domain;HEAT repeat;NUC194 domain;Phosphatidylinositol 3- and 4-_kinase_;	TRUE	1.21588	H292 Control	H292 Resistant	0.152632	17.5421	118370	98450.8	114558	108169	76806	87567.6	117471	89634.5	88290.2	119851	76806	104887
9120	42.3823	2	427.776	853.538	-8.96065e-05	-0.104982	51.86	LKPVELR		IPI00296337	IPI00296337;IPI00786995	Tax_Id=9606 Gene_Symbol=PRKDC Isoform 1 of DNA-dependent protein kinase catalytic subunit|FAT domain;FATC domain;HEAT repeat;NUC194 domain;Phosphatidylinositol 3- and 4-_kinase_;	FALSE	1.26359	H292 Control	H292 Resistant	0.0326782	10.5982	28232	27663	24726.1	19136.7	21039.4	23627.3	28017.6	25185.8	19056.6	21203.4	21039.4	28300.3
9385	156.088	2	653.839	1305.66	0.000514984	0.394423	43.78	DILPCLDGYLK		IPI00296337	IPI00296337;IPI00786995	Tax_Id=9606 Gene_Symbol=PRKDC Isoform 1 of DNA-dependent protein kinase catalytic subunit|FAT domain;FATC domain;HEAT repeat;NUC194 domain;Phosphatidylinositol 3- and 4-_kinase_;	TRUE	1.00463	H292 Resistant	H292 Control	0.991557	12.8586	127930	119296	109866	104010	119981	134755	126958	108613	84674.6	115243	119981	161407
9829	66.0016	2	389.234	776.454	-0.000986885	-1.27101	51.46	LLQTFR		IPI00296337	IPI00296337;IPI00786995	Tax_Id=9606 Gene_Symbol=PRKDC Isoform 1 of DNA-dependent protein kinase catalytic subunit|FAT domain;FATC domain;HEAT repeat;NUC194 domain;Phosphatidylinositol 3- and 4-_kinase_;	TRUE	1.45333	H292 Control	H292 Resistant	0.0886897	30.5236	29803.6	24967.3	29174.9	14542.2	17379.7	25839	29577.2	22731.4	22485.3	16112.7	17379.7	30949.3
10452	191.839	2	670.385	1338.75	-0.000201024	-0.150157	66.58	QLFSSLFSGILK		IPI00296337	IPI00296337;IPI00786995	Tax_Id=9606 Gene_Symbol=PRKDC Isoform 1 of DNA-dependent protein kinase catalytic subunit|FAT domain;FATC domain;HEAT repeat;NUC194 domain;Phosphatidylinositol 3- and 4-_kinase_;	TRUE	1.07876	H292 Resistant	H292 Control	0.791445	28.2734	59112.2	65674.5	55413.7	65702.2	46041.8	82649.4	58663.3	59793.3	42707.6	72798	46041.8	98995.7
10495	67.4951	2	420.734	839.454	-0.000212328	-0.252936	34.18	FIQTFGK		IPI00296337	IPI00296337;IPI00786995	Tax_Id=9606 Gene_Symbol=PRKDC Isoform 1 of DNA-dependent protein kinase catalytic subunit|FAT domain;FATC domain;HEAT repeat;NUC194 domain;Phosphatidylinositol 3- and 4-_kinase_;	TRUE	1.22137	H292 Control	H292 Resistant	0.190293	16.2896	55909.5	43200.2	42120.1	34019.1	45503.2	36110.4	55484.9	39331.6	32462.2	37693.1	45503.2	43252.3
10520	128.435	3	707.705	2120.09	-0.000897377	-0.423272	75.78	LAGANPAVITCDELLLGHEK		IPI00296337	IPI00296337;IPI00786995	Tax_Id=9606 Gene_Symbol=PRKDC Isoform 1 of DNA-dependent protein kinase catalytic subunit|FAT domain;FATC domain;HEAT repeat;NUC194 domain;Phosphatidylinositol 3- and 4-_kinase_;	TRUE	1.24785	H292 Control	H292 Resistant	0.136416	19.1127	247104	168115	205115	171527	161918	163676	245227	153060	158083	190052	161918	196048
10821	62.52	2	554.347	1106.68	-0.000804178	-0.726658	39.35	LLPAELPAKR		IPI00296337	IPI00296337;IPI00786995	Tax_Id=9606 Gene_Symbol=PRKDC Isoform 1 of DNA-dependent protein kinase catalytic subunit|FAT domain;FATC domain;HEAT repeat;NUC194 domain;Phosphatidylinositol 3- and 4-_kinase_;	TRUE	1.47355	H292 Control	H292 Resistant	0.00176743	9.00039	43160	43303.6	43070.3	29704.7	26486.7	31715	42832.2	39425.8	33194.6	32912.8	26486.7	37987.5
10873	121.908	3	540.608	1618.8	-0.000661381	-0.408562	37.97	FYQGFLFSEKPEK		IPI00296337	IPI00296337;IPI00786995	Tax_Id=9606 Gene_Symbol=PRKDC Isoform 1 of DNA-dependent protein kinase catalytic subunit|FAT domain;FATC domain;HEAT repeat;NUC194 domain;Phosphatidylinositol 3- and 4-_kinase_;	TRUE	1.47031	H292 Control	H292 Resistant	0.129164	35.6045	91522.5	69265.6	82890	51664.9	37610.2	76457.4	90827.5	63062.8	63883.8	57244.7	37610.2	91579
10965	48.8336	2	403.705	805.395	-0.00240122	-2.98141	39.17	SVGPDFGK		IPI00296337	IPI00296337;IPI00786995	Tax_Id=9606 Gene_Symbol=PRKDC Isoform 1 of DNA-dependent protein kinase catalytic subunit|FAT domain;FATC domain;HEAT repeat;NUC194 domain;Phosphatidylinositol 3- and 4-_kinase_;	FALSE	1.08167	H292 Control	H292 Resistant	0.404974	14.2946	42516.2	37439.3	39079.3	31791.9	42219.1	36035.8	42193.4	34086.6	30118.7	35225.4	42219.1	43162.9
11163	160.523	4	809.388	3233.52	0.00685651	2.12045	51.32	SSFDWLTGSSTDPLVDHTSPSSDSLLFAHK		IPI00296337	IPI00296337;IPI00786995	Tax_Id=9606 Gene_Symbol=PRKDC Isoform 1 of DNA-dependent protein kinase catalytic subunit|FAT domain;FATC domain;HEAT repeat;NUC194 domain;Phosphatidylinositol 3- and 4-_kinase_;	TRUE	1.20728	H292 Control	H292 Resistant	0.103201	12.1712	154747	127824	124691	123486	101419	112434	153572	116377	96099.8	136822	101419	134671
11321	109.86	2	802.384	1602.75	0.0033269	2.07574	83.33	CLMDQATDPNILGR		IPI00296337	IPI00296337;IPI00786995	Tax_Id=9606 Gene_Symbol=PRKDC Isoform 1 of DNA-dependent protein kinase catalytic subunit|FAT domain;FATC domain;HEAT repeat;NUC194 domain;Phosphatidylinositol 3- and 4-_kinase_;	TRUE	2.32342	H292 Control	H292 Resistant	0.000705927	14.9852	115751	116451	120611	42330.8	57217.3	52302.4	114872	106022	92955.4	46902.4	57217.3	62646.7
11896	143.214	3	670.037	2007.09	-0.00142179	-0.708381	34.04	NILAFRDQNILLGTTYR		IPI00296337	IPI00296337;IPI00786995	Tax_Id=9606 Gene_Symbol=PRKDC Isoform 1 of DNA-dependent protein kinase catalytic subunit|FAT domain;FATC domain;HEAT repeat;NUC194 domain;Phosphatidylinositol 3- and 4-_kinase_;	TRUE	1.4161	H292 Control	H292 Resistant	0.173311	36.1104	73874.8	71244.5	82146.9	69207.3	31927.7	59352.3	73313.8	64864.6	63311.1	76681.6	31927.7	71090.9
11959	139.178	2	804.889	1607.76	-0.00136912	-0.851567	72.44	YNFPVEVEVPMER		IPI00296337	IPI00296337;IPI00786995	Tax_Id=9606 Gene_Symbol=PRKDC Isoform 1 of DNA-dependent protein kinase catalytic subunit|FAT domain;FATC domain;HEAT repeat;NUC194 domain;Phosphatidylinositol 3- and 4-_kinase_;	TRUE	1.39173	H292 Control	H292 Resistant	0.0953419	20.605	119000	89714.4	87099.9	86686.4	67935.8	57928.7	118096	81680.4	67128.4	96048.5	67935.8	69385.7
12071	77.4198	2	476.297	950.579	-0.000719477	-0.756883	48.29	LLPAELPAK		IPI00296337	IPI00296337;IPI00786995	Tax_Id=9606 Gene_Symbol=PRKDC Isoform 1 of DNA-dependent protein kinase catalytic subunit|FAT domain;FATC domain;HEAT repeat;NUC194 domain;Phosphatidylinositol 3- and 4-_kinase_;	TRUE	1.38771	H292 Control	H292 Resistant	0.0367001	13.2201	34832.9	26714.3	30597.8	21083.5	25394.8	19922.2	34568.3	24322	23581.9	23360.5	25394.8	23862.4
12202	140.644	3	505.933	1514.78	-0.000654147	-0.431844	54.1	VPTYKDYVDLFR		IPI00296337	IPI00296337;IPI00786995	Tax_Id=9606 Gene_Symbol=PRKDC Isoform 1 of DNA-dependent protein kinase catalytic subunit|FAT domain;FATC domain;HEAT repeat;NUC194 domain;Phosphatidylinositol 3- and 4-_kinase_;	TRUE	1.81767	H292 Control	H292 Resistant	0.00938552	22.0173	51981	51038.7	59254.2	25198.3	37266.8	26810.9	51586.3	46468.1	45667.5	27919.7	37266.8	32113.5
12588	118.377	2	447.759	893.504	-7.19506e-05	-0.0805263	36.59	LLNFLMK	[6] Oxidation (M)	IPI00296337	IPI00296337;IPI00786995	Tax_Id=9606 Gene_Symbol=PRKDC Isoform 1 of DNA-dependent protein kinase catalytic subunit|FAT domain;FATC domain;HEAT repeat;NUC194 domain;Phosphatidylinositol 3- and 4-_kinase_;	TRUE	1.18116	H292 Resistant	H292 Control	0.577831	36.7388	28665.9	30119.8	25563.1	23695.5	28968.6	46965.3	28448.2	27422.5	19701.6	26254.6	28968.6	56254
12846	135.629	2	1087.04	2172.06	-2.32864e-05	-0.0107209	45.02	IIANALSSEPACLAEIEEDK		IPI00296337	IPI00296337;IPI00786995	Tax_Id=9606 Gene_Symbol=PRKDC Isoform 1 of DNA-dependent protein kinase catalytic subunit|FAT domain;FATC domain;HEAT repeat;NUC194 domain;Phosphatidylinositol 3- and 4-_kinase_;	TRUE	1.63253	H292 Control	H292 Resistant	0.0424275	27.0233	166484	142798	137637	114282	94242.2	65235.2	165220	130010	106078	126624	94242.2	78137.3
12937	24.7266	2	367.205	732.396	0.000655553	0.895081	45.25	CTVVVR		IPI00296337	IPI00296337;IPI00786995	Tax_Id=9606 Gene_Symbol=PRKDC Isoform 1 of DNA-dependent protein kinase catalytic subunit|FAT domain;FATC domain;HEAT repeat;NUC194 domain;Phosphatidylinositol 3- and 4-_kinase_;	TRUE	5.04179	H292 Control	H292 Resistant	0.00811113	65.9041	21795.3	19537.8	20324	2202.36	7154.31	2872.56	21629.8	17788.2	15663.9	2440.21	7154.31	3440.69
12938	93.6978	3	427.24	1278.7	-0.000955687	-0.747389	59.14	QKVCLDIIYK		IPI00296337	IPI00296337;IPI00786995	Tax_Id=9606 Gene_Symbol=PRKDC Isoform 1 of DNA-dependent protein kinase catalytic subunit|FAT domain;FATC domain;HEAT repeat;NUC194 domain;Phosphatidylinositol 3- and 4-_kinase_;	TRUE	1.91002	H292 Control	H292 Resistant	0.000214175	8.63137	26537.4	22667	23258.7	12958.9	12488.8	12490.6	26335.8	20637.1	17925.6	14358.5	12488.8	14961
13136	112.691	2	787.902	1573.79	-0.00569575	-3.61912	99.25	NLSSNEAISLEEIR		IPI00296337	IPI00296337;IPI00786995	Tax_Id=9606 Gene_Symbol=PRKDC Isoform 1 of DNA-dependent protein kinase catalytic subunit|FAT domain;FATC domain;HEAT repeat;NUC194 domain;Phosphatidylinositol 3- and 4-_kinase_;	TRUE	1.00145	H292 Resistant	H292 Control	0.951127	17.4391	73694	79741.1	83900.8	69372.3	73288.4	95019.6	73134.4	72600.2	64662.9	76864.5	73288.4	113812
13590	137.778	2	439.761	877.508	-0.00125709	-1.43257	41.09	LLNFLMK		IPI00296337	IPI00296337;IPI00786995	Tax_Id=9606 Gene_Symbol=PRKDC Isoform 1 of DNA-dependent protein kinase catalytic subunit|FAT domain;FATC domain;HEAT repeat;NUC194 domain;Phosphatidylinositol 3- and 4-_kinase_;	TRUE	1.56359	H292 Control	H292 Resistant	0.0137452	17.3611	33663	29391.3	33806.1	24603.4	19732.8	17611.4	33407.3	26759.3	26054.6	27260.5	19732.8	21094.6
13601	162.388	3	549.299	1644.87	-0.000808036	-0.491245	67.54	KNILEESLCELVAK		IPI00296337	IPI00296337;IPI00786995	Tax_Id=9606 Gene_Symbol=PRKDC Isoform 1 of DNA-dependent protein kinase catalytic subunit|FAT domain;FATC domain;HEAT repeat;NUC194 domain;Phosphatidylinositol 3- and 4-_kinase_;	TRUE	1.3645	H292 Control	H292 Resistant	0.0824424	21.2729	51125.8	49324.1	41101.1	33443.3	27857.8	42437.7	50737.5	44907.1	31676.9	37055.1	27857.8	50830.9
20151	162.238	2	823.44	1644.87	-0.0105795	-6.43178	101.87	KNILEESLCELVAK		IPI00296337	IPI00296337;IPI00786995	Tax_Id=9606 Gene_Symbol=PRKDC Isoform 1 of DNA-dependent protein kinase catalytic subunit|FAT domain;FATC domain;HEAT repeat;NUC194 domain;Phosphatidylinositol 3- and 4-_kinase_;	TRUE	1.28733	H292 Control	H292 Resistant	0.277565	35.9315	107190	81416.7	102251	102979	48900	74060.5	106376	74125.8	78805.5	114100	48900	88708.1
13734	89.728	2	695.833	1389.65	-0.00175687	-1.26425	62.93	NELEIPGQYDGR		IPI00296337	IPI00296337;IPI00786995	Tax_Id=9606 Gene_Symbol=PRKDC Isoform 1 of DNA-dependent protein kinase catalytic subunit|FAT domain;FATC domain;HEAT repeat;NUC194 domain;Phosphatidylinositol 3- and 4-_kinase_;	TRUE	1.24432	H292 Control	H292 Resistant	0.00164468	5.00572	55068.2	55917.7	55055.7	43658.1	47000.5	42781.1	54650	50910.2	42431.7	48373.1	47000.5	51242.2
13925	22.3683	3	425.901	1274.68	-0.000411749	-0.32302	37.5	TLSEKNNITQK		IPI00296337	IPI00296337;IPI00786995	Tax_Id=9606 Gene_Symbol=PRKDC Isoform 1 of DNA-dependent protein kinase catalytic subunit|FAT domain;FATC domain;HEAT repeat;NUC194 domain;Phosphatidylinositol 3- and 4-_kinase_;	TRUE	2.12115	H292 Control	H292 Resistant	0.0154487	29.0501	20140.8	11492.9	14133.7	6783.19	6498.24	8295.27	19987.9	10463.7	10893	7515.77	6498.24	9935.89
28849	22.3058	2	638.348	1274.68	-0.00192096	-1.50701	62.05	TLSEKNNITQK		IPI00296337	IPI00296337;IPI00786995	Tax_Id=9606 Gene_Symbol=PRKDC Isoform 1 of DNA-dependent protein kinase catalytic subunit|FAT domain;FATC domain;HEAT repeat;NUC194 domain;Phosphatidylinositol 3- and 4-_kinase_;	TRUE	1.83119	H292 Control	H292 Resistant	0.0110791	19.8736	10073.6	8477.37	11184.6	4630.66	4968.23	6639.56	9997.12	7718.22	8620.07	5130.76	4968.23	7952.73
14041	108.508	3	520.279	1557.81	-0.00138192	-0.887092	47.65	KGGSWIQEINVAEK		IPI00296337	IPI00296337;IPI00786995	Tax_Id=9606 Gene_Symbol=PRKDC Isoform 1 of DNA-dependent protein kinase catalytic subunit|FAT domain;FATC domain;HEAT repeat;NUC194 domain;Phosphatidylinositol 3- and 4-_kinase_;	TRUE	1.21008	H292 Control	H292 Resistant	0.297809	20.6135	51352.1	38206	35240.5	30981.3	42251.9	29899.7	50962.1	34784.6	27160.1	34327.2	42251.9	35813.2
14451	193.853	3	568.658	1702.95	0.00299745	1.76015	45.88	EMKPVIFLDVFLPR		IPI00296337	IPI00296337;IPI00786995	Tax_Id=9606 Gene_Symbol=PRKDC Isoform 1 of DNA-dependent protein kinase catalytic subunit|FAT domain;FATC domain;HEAT repeat;NUC194 domain;Phosphatidylinositol 3- and 4-_kinase_;	TRUE	1.17051	H292 Control	H292 Resistant	0.331432	24.5517	106313	84799.4	84509.8	100737	66948.5	67785.7	105506	77205.5	65132.2	111617	66948.5	81192.2
14473	164.691	3	540.946	1619.82	-0.000513103	-0.316766	37.34	ETGLMYSIMVHALR		IPI00296337	IPI00296337;IPI00786995	Tax_Id=9606 Gene_Symbol=PRKDC Isoform 1 of DNA-dependent protein kinase catalytic subunit|FAT domain;FATC domain;HEAT repeat;NUC194 domain;Phosphatidylinositol 3- and 4-_kinase_;	TRUE	1.22735	H292 Control	H292 Resistant	0.30262	36.7217	44879.8	48842.7	53848	56935.4	29783.2	33516.5	44538.9	44468.8	41501	63084.4	29783.2	40145.4
14664	62.52	2	585.827	1169.64	-0.00135379	-1.15744	73.28	QGNLSSQVPLK		IPI00296337	IPI00296337;IPI00786995	Tax_Id=9606 Gene_Symbol=PRKDC Isoform 1 of DNA-dependent protein kinase catalytic subunit|FAT domain;FATC domain;HEAT repeat;NUC194 domain;Phosphatidylinositol 3- and 4-_kinase_;	TRUE	1.44319	H292 Control	H292 Resistant	0.0107862	10.3506	34158.3	30201.6	27863.5	22551.8	18997.5	22353	33898.9	27497	21474.6	24987.4	18997.5	26773.9
14670	59.0368	2	484.782	967.549	-0.000127154	-0.131419	45.46	KFIQTFGK		IPI00296337	IPI00296337;IPI00786995	Tax_Id=9606 Gene_Symbol=PRKDC Isoform 1 of DNA-dependent protein kinase catalytic subunit|FAT domain;FATC domain;HEAT repeat;NUC194 domain;Phosphatidylinositol 3- and 4-_kinase_;	TRUE	1.58252	H292 Control	H292 Resistant	0.000121589	5.15041	23345.5	22296.7	21057.9	14273.9	13997.7	13876.4	23168.2	20300	16229.4	15815.5	13997.7	16620.9
14834	112.226	2	734.854	1467.69	-0.000802559	-0.546816	90.51	NLLTVTSSDEMMK		IPI00296337	IPI00296337;IPI00786995	Tax_Id=9606 Gene_Symbol=PRKDC Isoform 1 of DNA-dependent protein kinase catalytic subunit|FAT domain;FATC domain;HEAT repeat;NUC194 domain;Phosphatidylinositol 3- and 4-_kinase_;	TRUE	1.48711	H292 Control	H292 Resistant	0.0888669	28.8898	80018.3	62318.3	68252.2	60668.1	47541.3	33400.5	79410.7	56737.7	52602.4	67220.2	47541.3	40006.4
15068	158.014	2	818.916	1635.82	0.000115866	0.0708308	101.97	SDPGLLTNTMDVFVK		IPI00296337	IPI00296337;IPI00786995	Tax_Id=9606 Gene_Symbol=PRKDC Isoform 1 of DNA-dependent protein kinase catalytic subunit|FAT domain;FATC domain;HEAT repeat;NUC194 domain;Phosphatidylinositol 3- and 4-_kinase_;	TRUE	1.372	H292 Control	H292 Resistant	0.00107161	6.13732	74033.4	74159.6	71371.9	56708.4	53155.3	50168.8	73471.2	67518.6	55006.8	62832.8	53155.3	60091.1
15187	157.513	2	617.838	1233.66	-0.000205761	-0.166789	37.88	QFINLMLPMK		IPI00296337	IPI00296337;IPI00786995	Tax_Id=9606 Gene_Symbol=PRKDC Isoform 1 of DNA-dependent protein kinase catalytic subunit|FAT domain;FATC domain;HEAT repeat;NUC194 domain;Phosphatidylinositol 3- and 4-_kinase_;	TRUE	1.60119	H292 Control	H292 Resistant	0.048907	22.0142	46918.5	48831.5	65382.5	35424.3	39807.3	25401.6	46562.2	44458.7	50390.7	39250.1	39807.3	30425.5
15290	134.547	4	666.604	2662.39	-0.00189214	-0.710692	54	LAGANPAVITCDELLLGHEKAPAFR		IPI00296337	IPI00296337;IPI00786995	Tax_Id=9606 Gene_Symbol=PRKDC Isoform 1 of DNA-dependent protein kinase catalytic subunit|FAT domain;FATC domain;HEAT repeat;NUC194 domain;Phosphatidylinositol 3- and 4-_kinase_;	TRUE	1.3166	H292 Control	H292 Resistant	0.119497	19.6616	98308.4	76086.7	81766.1	71039.8	50190.1	73333.4	97561.9	69273.1	63017.7	78712	50190.1	87837.2
15593	179.04	3	534.318	1599.93	-0.00149105	-0.931944	47.39	NLLIFENLIDLKR		IPI00296337	IPI00296337;IPI00786995	Tax_Id=9606 Gene_Symbol=PRKDC Isoform 1 of DNA-dependent protein kinase catalytic subunit|FAT domain;FATC domain;HEAT repeat;NUC194 domain;Phosphatidylinositol 3- and 4-_kinase_;	TRUE	1.03601	H292 Control	H292 Resistant	0.782689	30.8667	32942.6	36513.3	44925	49876.6	29356.6	31172.1	32692.4	33243.5	34624	55263.3	29356.6	37337.2
15888	29.0638	2	328.703	655.391	0.000749098	1.14298	38.58	DPIIAK		IPI00296337	IPI00296337;IPI00786995	Tax_Id=9606 Gene_Symbol=PRKDC Isoform 1 of DNA-dependent protein kinase catalytic subunit|FAT domain;FATC domain;HEAT repeat;NUC194 domain;Phosphatidylinositol 3- and 4-_kinase_;	TRUE	2.82402	H292 Control	H292 Resistant	0.0499435	65.4981	13080.3	13329.1	10226.1	3934.56	7331.27	1707	12981	12135.5	7881.35	4359.49	7331.27	2044.6
16066	77.4198	2	786.92	1571.83	-0.00101552	-0.646075	109.2	NVDSNNKELSIAIR		IPI00296337	IPI00296337;IPI00786995	Tax_Id=9606 Gene_Symbol=PRKDC Isoform 1 of DNA-dependent protein kinase catalytic subunit|FAT domain;FATC domain;HEAT repeat;NUC194 domain;Phosphatidylinositol 3- and 4-_kinase_;	TRUE	1.26133	H292 Control	H292 Resistant	0.0641812	13.8777	46807.5	42844.7	50008.1	41626.1	31460.4	37637.7	46452	39008	38541.6	46121.7	31460.4	45081.7
16228	180.165	2	533.308	1064.6	0.000158485	0.148868	57.86	DFGLLVFVR		IPI00296337	IPI00296337;IPI00786995	Tax_Id=9606 Gene_Symbol=PRKDC Isoform 1 of DNA-dependent protein kinase catalytic subunit|FAT domain;FATC domain;HEAT repeat;NUC194 domain;Phosphatidylinositol 3- and 4-_kinase_;	TRUE	1.37501	H292 Control	H292 Resistant	0.127885	25.8038	24138	23332.3	28901.2	21148.9	12999.5	21394	23954.7	21242.9	22274.3	23432.9	12999.5	25625.2
16318	206.148	3	707.075	2118.2	-0.00070584	-0.333225	54.56	DVLIQGLIDENPGLQLIIR		IPI00296337	IPI00296337;IPI00786995	Tax_Id=9606 Gene_Symbol=PRKDC Isoform 1 of DNA-dependent protein kinase catalytic subunit|FAT domain;FATC domain;HEAT repeat;NUC194 domain;Phosphatidylinositol 3- and 4-_kinase_;	TRUE	1.18797	H292 Control	H292 Resistant	0.218769	15.9673	74805.8	60137.5	75331.1	67275.7	48748.1	60979.3	74237.6	54752.1	58058.2	74541.4	48748.1	73039.6
17688	206.077	2	1060.11	2118.2	-0.000989603	-0.46719	50.56	DVLIQGLIDENPGLQLIIR		IPI00296337	IPI00296337;IPI00786995	Tax_Id=9606 Gene_Symbol=PRKDC Isoform 1 of DNA-dependent protein kinase catalytic subunit|FAT domain;FATC domain;HEAT repeat;NUC194 domain;Phosphatidylinositol 3- and 4-_kinase_;	TRUE	1.38833	H292 Control	H292 Resistant	0.0065527	10.9935	99722.4	96730.4	95892.5	78515.4	63276.8	68781.9	98965.1	88068.2	73904.9	86995	63276.8	82385.5
16799	134.43	2	1148.09	2294.16	0.00202693	0.883519	133.35	STVLTPMFVETQASQGTLQTR		IPI00296337	IPI00296337;IPI00786995	Tax_Id=9606 Gene_Symbol=PRKDC Isoform 1 of DNA-dependent protein kinase catalytic subunit|FAT domain;FATC domain;HEAT repeat;NUC194 domain;Phosphatidylinositol 3- and 4-_kinase_;	TRUE	1.50245	H292 Control	H292 Resistant	0.0539509	27.2125	138584	149187	129657	120329	86425.9	71077.1	137531	135827	99927.6	133324	86425.9	85134.6
17273	163.262	2	984.492	1966.97	-0.00186557	-0.948448	92.17	IMEFTTTLLNTSPEGWK		IPI00296337	IPI00296337;IPI00786995	Tax_Id=9606 Gene_Symbol=PRKDC Isoform 1 of DNA-dependent protein kinase catalytic subunit|FAT domain;FATC domain;HEAT repeat;NUC194 domain;Phosphatidylinositol 3- and 4-_kinase_;	TRUE	1.27074	H292 Control	H292 Resistant	0.0667548	12.3206	89815.6	71535.3	82947.8	73135.6	58621.2	60492.3	89133.5	65129.3	63928.4	81034.2	58621.2	72456.4
17514	157.589	3	519.605	1555.79	-0.00108963	-0.700367	41.11	LMDEFKIGELFSK		IPI00296337	IPI00296337;IPI00786995	Tax_Id=9606 Gene_Symbol=PRKDC Isoform 1 of DNA-dependent protein kinase catalytic subunit|FAT domain;FATC domain;HEAT repeat;NUC194 domain;Phosphatidylinositol 3- and 4-_kinase_;	TRUE	1.22324	H292 Control	H292 Resistant	0.277071	22.6592	22408.8	18339.1	28755.8	16698.3	18334.5	21786.4	22238.6	16696.9	22162.2	18501.7	18334.5	26095.2
17728	55.1228	2	456.287	910.559	-0.000678037	-0.744637	54.77	VPADLLKR		IPI00296337	IPI00296337;IPI00786995	Tax_Id=9606 Gene_Symbol=PRKDC Isoform 1 of DNA-dependent protein kinase catalytic subunit|FAT domain;FATC domain;HEAT repeat;NUC194 domain;Phosphatidylinositol 3- and 4-_kinase_;	TRUE	1.90608	H292 Control	H292 Resistant	0.000576435	8.44332	22625.5	21895.1	19657.5	10230.9	12118.7	11320.7	22453.6	19934.4	15150.2	11335.9	12118.7	13559.6
18191	157.836	2	834.417	1666.82	0.00296094	1.77641	90.54	MVSAVLNGMLDQSFR		IPI00296337	IPI00296337;IPI00786995	Tax_Id=9606 Gene_Symbol=PRKDC Isoform 1 of DNA-dependent protein kinase catalytic subunit|FAT domain;FATC domain;HEAT repeat;NUC194 domain;Phosphatidylinositol 3- and 4-_kinase_;	TRUE	1.52003	H292 Control	H292 Resistant	0.0937828	33.1632	67785.6	62245.7	61312.3	54785.2	43932.1	27164.5	67270.8	56671.6	47253.7	60702	43932.1	32537
19013	120.612	2	839.961	1677.91	-0.00212019	-1.26359	78.24	LVINTEEVFRPYAK		IPI00296337	IPI00296337;IPI00786995	Tax_Id=9606 Gene_Symbol=PRKDC Isoform 1 of DNA-dependent protein kinase catalytic subunit|FAT domain;FATC domain;HEAT repeat;NUC194 domain;Phosphatidylinositol 3- and 4-_kinase_;	TRUE	1.45493	H292 Control	H292 Resistant	0.0103727	11.3744	47263.7	40848.6	51336	33770.3	29028.6	33046.6	46904.8	37190.5	39564.9	37417.5	29028.6	39582.5
19553	179.579	2	952.522	1903.03	-0.000674298	-0.354329	100.08	LLLQGEADQSLLTFIDK		IPI00296337	IPI00296337;IPI00786995	Tax_Id=9606 Gene_Symbol=PRKDC Isoform 1 of DNA-dependent protein kinase catalytic subunit|FAT domain;FATC domain;HEAT repeat;NUC194 domain;Phosphatidylinositol 3- and 4-_kinase_;	TRUE	1.09043	H292 Control	H292 Resistant	0.463577	16.8453	63541.4	75782.4	65311.7	65884.1	50755.2	71026.4	63058.8	68996.1	50336.1	72999.5	50755.2	85073.9
20016	103.907	2	664.313	1326.61	0.00179324	1.35175	43.78	HDVGAYMLMYK		IPI00296337	IPI00296337;IPI00786995	Tax_Id=9606 Gene_Symbol=PRKDC Isoform 1 of DNA-dependent protein kinase catalytic subunit|FAT domain;FATC domain;HEAT repeat;NUC194 domain;Phosphatidylinositol 3- and 4-_kinase_;	TRUE	1.47489	H292 Control	H292 Resistant	0.0181367	16.6787	32493.1	30178	31621	22449.9	24155.6	17326.3	32246.3	27475.5	24370.5	24874.4	24155.6	20753.1
20120	16.2106	2	587.284	1172.55	-0.000456196	-0.389062	44.35	GGEDLRQDQR		IPI00296337	IPI00296337;IPI00786995	Tax_Id=9606 Gene_Symbol=PRKDC Isoform 1 of DNA-dependent protein kinase catalytic subunit|FAT domain;FATC domain;HEAT repeat;NUC194 domain;Phosphatidylinositol 3- and 4-_kinase_;	TRUE	1.23241	H292 Control	H292 Resistant	0.290798	26.1082	7021.25	5908.26	7947.34	3946.67	6419.13	6574.03	6967.93	5379.17	6125.06	4372.9	6419.13	7874.23
20483	187.962	3	632.67	1894.99	-0.00039518	-0.208539	34.82	MKLSDFNDITNMLLLK		IPI00296337	IPI00296337;IPI00786995	Tax_Id=9606 Gene_Symbol=PRKDC Isoform 1 of DNA-dependent protein kinase catalytic subunit|FAT domain;FATC domain;HEAT repeat;NUC194 domain;Phosphatidylinositol 3- and 4-_kinase_;	TRUE	1.53028	H292 Control	H292 Resistant	0.0464668	25.9344	29669.6	28021.3	34384.1	25975.6	16215.7	17977.4	29444.2	25512	26500	28780.9	16215.7	21532.9
20519	22.7701	2	590.251	1178.49	0.000245412	0.208244	51.98	SMEEDPQTSR		IPI00296337	IPI00296337;IPI00786995	Tax_Id=9606 Gene_Symbol=PRKDC Isoform 1 of DNA-dependent protein kinase catalytic subunit|FAT domain;FATC domain;HEAT repeat;NUC194 domain;Phosphatidylinositol 3- and 4-_kinase_;	TRUE	1.41553	H292 Control	H292 Resistant	0.0466655	20.2383	19942.1	19552.3	20991.6	15826.5	15987.7	10916.2	19790.7	17801.3	16178.4	17535.7	15987.7	13075.2
20621	152.077	2	498.329	994.643	2.35129e-05	0.0236395	50.74	IPALDLLIK		IPI00296337	IPI00296337;IPI00786995	Tax_Id=9606 Gene_Symbol=PRKDC Isoform 1 of DNA-dependent protein kinase catalytic subunit|FAT domain;FATC domain;HEAT repeat;NUC194 domain;Phosphatidylinositol 3- and 4-_kinase_;	TRUE	1.91347	H292 Control	H292 Resistant	0.0236	35.3608	22334.5	22257	23223.7	10036.9	8818.29	16585.7	22164.9	20263.9	17898.6	11120.9	8818.29	19866
21244	147.52	2	489.774	977.534	0.000102887	0.105252	34.92	LSFAVPFR	[N-term] Acetyl (N-term)	IPI00296337	IPI00296337;IPI00786995	Tax_Id=9606 Gene_Symbol=PRKDC Isoform 1 of DNA-dependent protein kinase catalytic subunit|FAT domain;FATC domain;HEAT repeat;NUC194 domain;Phosphatidylinositol 3- and 4-_kinase_;	TRUE	1.15301	H292 Control	H292 Resistant	0.428259	23.6299	11697.6	13598.7	18373.9	13538.7	13131.9	11204.3	11608.7	12381	14160.9	15000.8	13131.9	13420.3
21569	65.4511	2	555.289	1108.56	-0.00553248	-4.99065	47.28	SKDFVQVMR		IPI00296337	IPI00296337;IPI00786995	Tax_Id=9606 Gene_Symbol=PRKDC Isoform 1 of DNA-dependent protein kinase catalytic subunit|FAT domain;FATC domain;HEAT repeat;NUC194 domain;Phosphatidylinositol 3- and 4-_kinase_;	TRUE	1.47978	H292 Control	H292 Resistant	0.00553364	10.4232	28970.6	28352.8	34139.7	19579.7	19907.2	22321.8	28750.6	25813.8	26311.7	21694.3	19907.2	26736.5
21800	170.515	3	657.644	1969.91	-0.00107166	-0.544016	37.82	TRDDWLVSWVQSYCR		IPI00296337	IPI00296337;IPI00786995	Tax_Id=9606 Gene_Symbol=PRKDC Isoform 1 of DNA-dependent protein kinase catalytic subunit|FAT domain;FATC domain;HEAT repeat;NUC194 domain;Phosphatidylinositol 3- and 4-_kinase_;	TRUE	1.24074	H292 Resistant	H292 Control	0.679713	53.0943	27629.5	21827	22883.1	47982.3	18130.2	23642.1	27419.7	19872.4	17636.2	53164.3	18130.2	28318
21913	28.194	2	541.258	1080.5	-0.00501168	-4.63827	36.35	HVMQPYYK	[3] Oxidation (M)	IPI00296337	IPI00296337;IPI00786995	Tax_Id=9606 Gene_Symbol=PRKDC Isoform 1 of DNA-dependent protein kinase catalytic subunit|FAT domain;FATC domain;HEAT repeat;NUC194 domain;Phosphatidylinositol 3- and 4-_kinase_;	TRUE	1.42928	H292 Resistant	H292 Control	0.101757	24.0356	12650.1	12110.3	10207	12306	17486.9	20185	12554	11025.8	7866.59	13635.1	17486.9	24177.2
23190	211.785	4	700.374	2797.47	-0.00337402	-1.2061	41.85	LLLQGEADQSLLTFIDKAMHGELQK		IPI00296337	IPI00296337;IPI00786995	Tax_Id=9606 Gene_Symbol=PRKDC Isoform 1 of DNA-dependent protein kinase catalytic subunit|FAT domain;FATC domain;HEAT repeat;NUC194 domain;Phosphatidylinositol 3- and 4-_kinase_;	TRUE	4.29154	H292 Control	H292 Resistant	0.0805924	75.9901	40560.6	35154.5	37327.9	1076.08	12671.2	12593.6	40252.6	32006.4	28768.9	1192.3	12671.2	15084.3
23870	139.359	3	940.797	2819.37	0.989542	351.103	40.57	EKITAQSIEELCAVNLYGPDAQVDR		IPI00296337	IPI00296337;IPI00786995	Tax_Id=9606 Gene_Symbol=PRKDC Isoform 1 of DNA-dependent protein kinase catalytic subunit|FAT domain;FATC domain;HEAT repeat;NUC194 domain;Phosphatidylinositol 3- and 4-_kinase_;	TRUE	2.16183	H292 Control	H292 Resistant	0.0556903	53.474	41166.3	37658.1	31302.6	14851.6	26936.1	9154.01	40853.7	34285.8	24125.1	16455.5	26936.1	10964.5
24348	206.602	3	692.699	2075.07	-0.00195308	-0.941211	47.38	AVAFFLESIAMHDIIAAEK		IPI00296337	IPI00296337;IPI00786995	Tax_Id=9606 Gene_Symbol=PRKDC Isoform 1 of DNA-dependent protein kinase catalytic subunit|FAT domain;FATC domain;HEAT repeat;NUC194 domain;Phosphatidylinositol 3- and 4-_kinase_;	TRUE	2.22017	H292 Control	H292 Resistant	0.00221388	18.0854	55422.9	61010.3	67191.3	23754.8	33211.1	25741.7	55002	55546.8	51784.8	26320.3	33211.1	30832.8
53148	204.505	3	693.034	2076.08	1.00301	483.361	58.91	AVAFFLESIAMHDIIAAEK		IPI00296337	IPI00296337;IPI00786995	Tax_Id=9606 Gene_Symbol=PRKDC Isoform 1 of DNA-dependent protein kinase catalytic subunit|FAT domain;FATC domain;HEAT repeat;NUC194 domain;Phosphatidylinositol 3- and 4-_kinase_;	TRUE	4.01333	H292 Resistant	H292 Control	0.391982	100.369	9152.67	6069.98	2693.46	49933.6	2439.24	19530.3	9083.16	5526.41	2075.86	55326.4	2439.24	23393
25265	120.94	4	514.247	2052.96	-0.00133224	-0.648937	38.12	HSPEDPEKYSCFALFVK		IPI00296337	IPI00296337;IPI00786995	Tax_Id=9606 Gene_Symbol=PRKDC Isoform 1 of DNA-dependent protein kinase catalytic subunit|FAT domain;FATC domain;HEAT repeat;NUC194 domain;Phosphatidylinositol 3- and 4-_kinase_;	TRUE	1.4197	H292 Control	H292 Resistant	0.0677876	20.6415	21795.6	16804.6	21876.7	12303.3	12719.7	17575.3	21630.1	15299.8	16860.5	13632.1	12719.7	21051.3
26008	189.018	3	664.009	1989.01	-0.00213203	-1.07191	52.64	NLDLAVLELMQSSVDNTK		IPI00296337	IPI00296337;IPI00786995	Tax_Id=9606 Gene_Symbol=PRKDC Isoform 1 of DNA-dependent protein kinase catalytic subunit|FAT domain;FATC domain;HEAT repeat;NUC194 domain;Phosphatidylinositol 3- and 4-_kinase_;	TRUE	1.22274	H292 Control	H292 Resistant	0.227676	28.0689	19981.8	19944.9	17939.5	13773.1	20850.2	12701.5	19830	18158.8	13826.1	15260.6	20850.2	15213.5
26029	44.709	2	669.84	1337.67	-0.00240789	-1.80007	49.37	GANRTETVTSFR		IPI00296337	IPI00296337;IPI00786995	Tax_Id=9606 Gene_Symbol=PRKDC Isoform 1 of DNA-dependent protein kinase catalytic subunit|FAT domain;FATC domain;HEAT repeat;NUC194 domain;Phosphatidylinositol 3- and 4-_kinase_;	TRUE	1.30406	H292 Control	H292 Resistant	0.120701	22.3333	15681.8	18481.1	24206.6	14699.6	14948.5	15111.9	15562.7	16826.1	18656.2	16287.1	14948.5	18100.7
26308	58.0858	2	816.391	1630.77	-0.000350139	-0.214708	86.27	AQEPESGLSEETQVK		IPI00296337	IPI00296337;IPI00786995	Tax_Id=9606 Gene_Symbol=PRKDC Isoform 1 of DNA-dependent protein kinase catalytic subunit|FAT domain;FATC domain;HEAT repeat;NUC194 domain;Phosphatidylinositol 3- and 4-_kinase_;	TRUE	1.41216	H292 Control	H292 Resistant	0.000112002	3.40948	196008	183853	186270	136755	132587	131557	194519	167389	143560	151524	132587	157577
26708	84.3334	2	796.412	1590.81	-0.00540608	-3.3983	67.65	LLNTWTNRYPDAK		IPI00296337	IPI00296337;IPI00786995	Tax_Id=9606 Gene_Symbol=PRKDC Isoform 1 of DNA-dependent protein kinase catalytic subunit|FAT domain;FATC domain;HEAT repeat;NUC194 domain;Phosphatidylinositol 3- and 4-_kinase_;	FALSE	1.76265	H292 Control	H292 Resistant	0.00868768	19.7409	54826.6	46612.8	51069.3	24190	27142.3	35190.3	54410.3	42438.6	39359.4	26802.5	27142.3	42150.2
28224	140.096	3	632.296	1893.87	-0.00147793	-0.780379	42.83	EQQHVMEELFQSSFR		IPI00296337	IPI00296337;IPI00786995	Tax_Id=9606 Gene_Symbol=PRKDC Isoform 1 of DNA-dependent protein kinase catalytic subunit|FAT domain;FATC domain;HEAT repeat;NUC194 domain;Phosphatidylinositol 3- and 4-_kinase_;	TRUE	1.07442	H292 Control	H292 Resistant	0.622062	36.9861	27675.3	31540	27106.8	23915	18624.7	37803.2	27465.1	28715.6	20891.4	26497.8	18624.7	45279.8
28691	197.56	2	867.403	1732.79	0.000754243	0.435276	91.11	MDPMNIWDDIITNR		IPI00296337	IPI00296337;IPI00786995	Tax_Id=9606 Gene_Symbol=PRKDC Isoform 1 of DNA-dependent protein kinase catalytic subunit|FAT domain;FATC domain;HEAT repeat;NUC194 domain;Phosphatidylinositol 3- and 4-_kinase_;	TRUE	1.48941	H292 Control	H292 Resistant	0.0969313	29.6843	59283.2	43016	49244.2	44758	32127	24862.4	58833	39163.9	37952.8	49591.8	32127	29779.6
29482	193.164	3	811.143	2430.41	-0.0126515	-5.20546	87.16	LAKDVLIQGLIDENPGLQLIIR		IPI00296337	IPI00296337;IPI00786995	Tax_Id=9606 Gene_Symbol=PRKDC Isoform 1 of DNA-dependent protein kinase catalytic subunit|FAT domain;FATC domain;HEAT repeat;NUC194 domain;Phosphatidylinositol 3- and 4-_kinase_;	TRUE	1.19102	H292 Control	H292 Resistant	0.567205	60.667	47555.7	37133.8	23101.5	50501.4	15014.8	24986.7	47194.5	33808.5	17804.5	55955.5	15014.8	29928.6
30043	86.3011	2	810.378	1618.74	-0.00250332	-1.54646	60.44	CLMDQATDPNILGR	[3] Oxidation (M)	IPI00296337	IPI00296337;IPI00786995	Tax_Id=9606 Gene_Symbol=PRKDC Isoform 1 of DNA-dependent protein kinase catalytic subunit|FAT domain;FATC domain;HEAT repeat;NUC194 domain;Phosphatidylinositol 3- and 4-_kinase_;	TRUE	1.03805	H292 Resistant	H292 Control	0.911778	49.0029	22665.1	16739.9	18488.6	11533.9	17785.3	30777	22493	15240.9	14249.3	12779.6	17785.3	36864
35531	85.715	2	810.378	1618.74	-0.0028364	-1.75222	46.1	CLMDQATDPNILGR	[3] Oxidation (M)	IPI00296337	IPI00296337;IPI00786995	Tax_Id=9606 Gene_Symbol=PRKDC Isoform 1 of DNA-dependent protein kinase catalytic subunit|FAT domain;FATC domain;HEAT repeat;NUC194 domain;Phosphatidylinositol 3- and 4-_kinase_;	TRUE	1.6106	H292 Resistant	H292 Control	0.171652	42.6198	10951.5	11574	8378.47	10925.2	14332.8	24515.7	10868.3	10537.5	6457.34	12105.1	14332.8	29364.4
32689	197.864	3	735.033	2202.08	-0.00296886	-1.3482	50.95	GSCVTQVGLLESVYEMFRK		IPI00296337	IPI00296337;IPI00786995	Tax_Id=9606 Gene_Symbol=PRKDC Isoform 1 of DNA-dependent protein kinase catalytic subunit|FAT domain;FATC domain;HEAT repeat;NUC194 domain;Phosphatidylinositol 3- and 4-_kinase_;	TRUE	1.05674	H292 Control	H292 Resistant	0.684699	40.223	32983.1	32726.9	26602.4	42504.6	20755.5	24095.5	32732.6	29796.2	20502.6	47095.1	20755.5	28861.1
32707	147.09	2	1281.63	2561.24	-0.00111335	-0.434689	123.13	ITAQSIEELCAVNLYGPDAQVDR		IPI00296337	IPI00296337;IPI00786995	Tax_Id=9606 Gene_Symbol=PRKDC Isoform 1 of DNA-dependent protein kinase catalytic subunit|FAT domain;FATC domain;HEAT repeat;NUC194 domain;Phosphatidylinositol 3- and 4-_kinase_;	TRUE	1.3088	H292 Control	H292 Resistant	0.0532828	16.2045	47776.4	50073.9	63929.4	38455.6	42380.6	42772.5	47413.6	45589.8	49270.7	42608.7	42380.6	51232
33120	64.7019	2	740.853	1479.69	-0.00218446	-1.47629	48.35	ILELSGSSSEDSEK		IPI00296337	IPI00296337;IPI00786995	Tax_Id=9606 Gene_Symbol=PRKDC Isoform 1 of DNA-dependent protein kinase catalytic subunit|FAT domain;FATC domain;HEAT repeat;NUC194 domain;Phosphatidylinositol 3- and 4-_kinase_;	TRUE	1.85364	H292 Control	H292 Resistant	0.00189715	13.6742	20080.4	18808.2	20348.3	11752.4	11204.2	9000.43	19927.9	17123.9	15682.6	13021.6	11204.2	10780.5
35244	109.007	2	1033.99	2065.96	-0.000618358	-0.299308	36.46	ATQMPEGGQGAPPMYQLYK		IPI00296337	IPI00296337;IPI00786995	Tax_Id=9606 Gene_Symbol=PRKDC Isoform 1 of DNA-dependent protein kinase catalytic subunit|FAT domain;FATC domain;HEAT repeat;NUC194 domain;Phosphatidylinositol 3- and 4-_kinase_;	TRUE	1.5825	H292 Control	H292 Resistant	0.219039	53.1531	37971.2	24593	30413	29308.2	20842	8603.02	37682.9	22390.7	23439.5	32473.5	20842	10304.5
41926	164.123	3	644.301	1929.88	0.00622718	3.22673	50.26	ECSPWMSDFKVEFLR		IPI00296337	IPI00296337;IPI00786995	Tax_Id=9606 Gene_Symbol=PRKDC Isoform 1 of DNA-dependent protein kinase catalytic subunit|FAT domain;FATC domain;HEAT repeat;NUC194 domain;Phosphatidylinositol 3- and 4-_kinase_;	TRUE	1.02836	H292 Control	H292 Resistant	0.790721	33.8988	18640.2	14507.3	14941.4	21308.2	14564.8	10889.7	18498.6	13208.1	11515.5	23609.4	14564.8	13043.4
43742	30.2934	2	624.32	1246.63	-0.00793065	-6.36165	61.39	TQMTSAVREPK		IPI00296337	IPI00296337;IPI00786995	Tax_Id=9606 Gene_Symbol=PRKDC Isoform 1 of DNA-dependent protein kinase catalytic subunit|FAT domain;FATC domain;HEAT repeat;NUC194 domain;Phosphatidylinositol 3- and 4-_kinase_;	TRUE	1.55648	H292 Control	H292 Resistant	0.0208978	16.7673	8638.13	6848.11	9614.27	5237.05	4865.66	6023.72	8572.53	6234.86	7409.78	5802.65	4865.66	7215.09
44053	14.2706	2	598.248	1194.48	-0.000255927	-0.214257	44.76	SMEEDPQTSR	[2] Oxidation (M)	IPI00296337	IPI00296337;IPI00786995	Tax_Id=9606 Gene_Symbol=PRKDC Isoform 1 of DNA-dependent protein kinase catalytic subunit|FAT domain;FATC domain;HEAT repeat;NUC194 domain;Phosphatidylinositol 3- and 4-_kinase_;	TRUE	1.29121	H292 Resistant	H292 Control	0.44224	34.6081	3672.68	2303.53	3199.24	2403.2	4447.42	4996.83	3644.79	2097.24	2465.67	2662.74	4447.42	5985.09
53795	185.342	3	698.03	2091.07	-0.00337251	-1.61282	59.62	AVAFFLESIAMHDIIAAEK	[11] Oxidation (M)	IPI00296337	IPI00296337;IPI00786995	Tax_Id=9606 Gene_Symbol=PRKDC Isoform 1 of DNA-dependent protein kinase catalytic subunit|FAT domain;FATC domain;HEAT repeat;NUC194 domain;Phosphatidylinositol 3- and 4-_kinase_;	TRUE	1.40141	H292 Control	H292 Resistant	0.188388	31.1433	18685.5	13406.8	12018.3	9823.48	7610.34	14042	18543.6	12206.2	9262.54	10884.4	7610.34	16819.2
56834	146.884	2	842.413	1682.81	-0.00125024	-0.742949	73.66	MVSAVLNGMLDQSFR	[1] Oxidation (M)	IPI00296337	IPI00296337;IPI00786995	Tax_Id=9606 Gene_Symbol=PRKDC Isoform 1 of DNA-dependent protein kinase catalytic subunit|FAT domain;FATC domain;HEAT repeat;NUC194 domain;Phosphatidylinositol 3- and 4-_kinase_;	TRUE	1.46484	H292 Control	H292 Resistant	0.159686	31.1516	22835.1	18797.6	14071.5	9020.38	16863.8	12143.4	22661.7	17114.3	10845	9994.57	16863.8	14545.1
36	140.865	2	578.82	1155.62	-0.000330824	-0.286273	61.94	NLLDVIDQAR		IPI00012885	IPI00012885;IPI00789953	Tax_Id=9606 Gene_Symbol=PTK2 Isoform 1 of Focal adhesion kinase 1|FERM central domain;Focal adhesion targeting region;Protein tyrosine _kinase_;	TRUE	1.17242	H292 Control	H292 Resistant	0.0741262	11.3374	3.38317e+06	3.14537e+06	3.91619e+06	2.97241e+06	2.96339e+06	2.97287e+06	3.35748e+06	2.8637e+06	3.01823e+06	3.29343e+06	2.96339e+06	3.56083e+06
55	86.138	2	432.733	863.45	0.00039057	0.452336	58.42	LGDFGLSR		IPI00012885	IPI00012885;IPI00029702;IPI00789953	Tax_Id=9606 Gene_Symbol=PTK2 Isoform 1 of Focal adhesion kinase 1|FERM central domain;Focal adhesion targeting region;Protein tyrosine _kinase_;	FALSE	1.34954	H292 Resistant	H292 Control	0.0238986	11.912	1.33858e+06	1.21842e+06	1.54037e+06	1.66544e+06	1.8889e+06	1.97523e+06	1.32841e+06	1.10931e+06	1.18717e+06	1.84531e+06	1.8889e+06	2.36589e+06
1758	75.7808	2	432.732	863.45	-7.02499e-05	-0.0813595	44.18	LGDFGLSR		IPI00012885	IPI00012885;IPI00029702;IPI00789953	Tax_Id=9606 Gene_Symbol=PTK2 Isoform 1 of Focal adhesion kinase 1|FERM central domain;Focal adhesion targeting region;Protein tyrosine _kinase_;	FALSE	1.60314	H292 Control	H292 Resistant	0.00383028	10.8532	212394	180836	197677	108915	124194	135485	210781	164642	152351	120678	124194	162281
97	50.5391	2	617.806	1233.6	-0.00578749	-4.69153	67.68	NVLVSSNDCVK		IPI00012885	IPI00012885;IPI00789953	Tax_Id=9606 Gene_Symbol=PTK2 Isoform 1 of Focal adhesion kinase 1|FERM central domain;Focal adhesion targeting region;Protein tyrosine _kinase_;	TRUE	1.0206	H292 Control	H292 Resistant	0.690455	6.89778	2.16311e+06	2.28774e+06	2.38698e+06	2.06187e+06	2.27782e+06	2.36014e+06	2.14669e+06	2.08287e+06	1.83966e+06	2.28454e+06	2.27782e+06	2.82693e+06
111	45.8141	2	505.237	1008.46	-0.000290012	-0.287579	34.64	HVACYGFR		IPI00012885	IPI00012885	Tax_Id=9606 Gene_Symbol=PTK2 Isoform 1 of Focal adhesion kinase 1|FERM central domain;Focal adhesion targeting region;Protein tyrosine _kinase_;	TRUE	1.21743	H292 Control	H292 Resistant	0.0164117	7.42715	1.37883e+06	1.39081e+06	1.57065e+06	1.1566e+06	1.24962e+06	1.1589e+06	1.36836e+06	1.26627e+06	1.21051e+06	1.28151e+06	1.24962e+06	1.38811e+06
131	156.21	3	683.384	2047.13	-0.00106872	-0.522057	64.03	TLLATVDETIPLLPASTHR		IPI00012885	IPI00012885;IPI00789953	Tax_Id=9606 Gene_Symbol=PTK2 Isoform 1 of Focal adhesion kinase 1|FERM central domain;Focal adhesion targeting region;Protein tyrosine _kinase_;	TRUE	1.05067	H292 Control	H292 Resistant	0.516885	11.3681	5.75312e+06	5.20108e+06	5.63108e+06	5.58594e+06	4.57152e+06	5.62791e+06	5.70942e+06	4.73533e+06	4.33991e+06	6.18922e+06	4.57152e+06	6.74099e+06
3997	156.21	2	1024.57	2047.13	-0.000930452	-0.454515	110.06	TLLATVDETIPLLPASTHR		IPI00012885	IPI00012885;IPI00789953	Tax_Id=9606 Gene_Symbol=PTK2 Isoform 1 of Focal adhesion kinase 1|FERM central domain;Focal adhesion targeting region;Protein tyrosine _kinase_;	TRUE	1.00134	H292 Control	H292 Resistant	0.911173	18.7668	783086	805977	806347	963883	674073	754248	777139	733801	621457	1.06798e+06	674073	903421
134	94.0234	3	668.007	2001	-0.00212813	-1.06353	77.37	AQLSTILEEEKAQQEER		IPI00012885	IPI00012885;IPI00789953	Tax_Id=9606 Gene_Symbol=PTK2 Isoform 1 of Focal adhesion kinase 1|FERM central domain;Focal adhesion targeting region;Protein tyrosine _kinase_;	TRUE	1.10482	H292 Resistant	H292 Control	0.191518	9.08788	2.94081e+06	3.14029e+06	3.33119e+06	3.27157e+06	3.2976e+06	3.82974e+06	2.91847e+06	2.85907e+06	2.56737e+06	3.62489e+06	3.2976e+06	4.58717e+06
3351	93.965	2	1001.51	2001	-0.00122131	-0.610348	123.82	AQLSTILEEEKAQQEER		IPI00012885	IPI00012885;IPI00789953	Tax_Id=9606 Gene_Symbol=PTK2 Isoform 1 of Focal adhesion kinase 1|FERM central domain;Focal adhesion targeting region;Protein tyrosine _kinase_;	TRUE	1.12072	H292 Resistant	H292 Control	0.332389	16.3546	424875	577386	568636	609288	533475	617770	421649	525680	438251	675091	533475	739951
139	104.739	2	554.794	1107.57	-0.000466105	-0.420834	75.04	FLQEALTMR		IPI00012885	IPI00012885	Tax_Id=9606 Gene_Symbol=PTK2 Isoform 1 of Focal adhesion kinase 1|FERM central domain;Focal adhesion targeting region;Protein tyrosine _kinase_;	TRUE	1.17674	H292 Control	H292 Resistant	0.0686304	9.84152	1.43698e+06	1.3457e+06	1.50458e+06	1.30728e+06	1.25648e+06	1.07959e+06	1.42607e+06	1.22519e+06	1.15959e+06	1.44847e+06	1.25648e+06	1.29311e+06
155	80.4764	3	563.321	1686.94	-0.0011349	-0.672757	61.66	LVNGTSQSFIIRPQK		IPI00012885	IPI00012885;IPI00789953	Tax_Id=9606 Gene_Symbol=PTK2 Isoform 1 of Focal adhesion kinase 1|FERM central domain;Focal adhesion targeting region;Protein tyrosine _kinase_;	TRUE	1.177	H292 Control	H292 Resistant	0.0607506	8.11124	3.54744e+06	3.08564e+06	3.15783e+06	2.60815e+06	2.68126e+06	3.02909e+06	3.5205e+06	2.80932e+06	2.43376e+06	2.88983e+06	2.68126e+06	3.62817e+06
2054	80.5401	2	844.477	1686.94	-0.00146209	-0.866711	104.01	LVNGTSQSFIIRPQK		IPI00012885	IPI00012885;IPI00789953	Tax_Id=9606 Gene_Symbol=PTK2 Isoform 1 of Focal adhesion kinase 1|FERM central domain;Focal adhesion targeting region;Protein tyrosine _kinase_;	TRUE	1.1047	H292 Control	H292 Resistant	0.297896	11.3225	820396	1.0304e+06	937640	885551	763302	875309	814165	938128	722645	981190	763302	1.04843e+06
173	55.3303	2	453.263	904.512	-0.00058965	-0.651897	53.88	LIQQTFR		IPI00012885	IPI00012885;IPI00789953	Tax_Id=9606 Gene_Symbol=PTK2 Isoform 1 of Focal adhesion kinase 1|FERM central domain;Focal adhesion targeting region;Protein tyrosine _kinase_;	TRUE	1.21303	H292 Control	H292 Resistant	0.0239389	7.41542	898473	788764	900611	666859	727091	739428	891650	718130	694106	738879	727091	885671
184	91.5041	3	522.61	1564.81	-0.000223748	-0.142987	78.78	SNDKVYENVTGLVK		IPI00012885	IPI00012885;IPI00789953	Tax_Id=9606 Gene_Symbol=PTK2 Isoform 1 of Focal adhesion kinase 1|FERM central domain;Focal adhesion targeting region;Protein tyrosine _kinase_;	TRUE	1.28145	H292 Control	H292 Resistant	0.0341648	9.76793	1.70228e+06	1.4313e+06	1.70616e+06	1.13578e+06	1.28575e+06	1.35523e+06	1.68935e+06	1.30313e+06	1.31495e+06	1.25844e+06	1.28575e+06	1.62326e+06
882	91.5041	2	783.411	1564.81	-0.00147462	-0.942361	97.77	SNDKVYENVTGLVK		IPI00012885	IPI00012885;IPI00789953	Tax_Id=9606 Gene_Symbol=PTK2 Isoform 1 of Focal adhesion kinase 1|FERM central domain;Focal adhesion targeting region;Protein tyrosine _kinase_;	TRUE	1.23627	H292 Control	H292 Resistant	0.0275554	8.43651	1.13049e+06	1.08937e+06	1.24913e+06	886462	893177	1.02637e+06	1.12191e+06	991814	962715	982199	893177	1.22937e+06
186	114.568	3	527.28	1578.82	-0.000383736	-0.243053	58.07	GIGQVLPTHLMEER		IPI00012885	IPI00012885;IPI00789953	Tax_Id=9606 Gene_Symbol=PTK2 Isoform 1 of Focal adhesion kinase 1|FERM central domain;Focal adhesion targeting region;Protein tyrosine _kinase_;	TRUE	1.40445	H292 Control	H292 Resistant	0.075477	20.0863	3.03505e+06	2.16394e+06	2.1925e+06	2.00613e+06	1.76578e+06	1.491e+06	3.012e+06	1.97016e+06	1.68977e+06	2.22279e+06	1.76578e+06	1.78588e+06
876	114.75	2	790.416	1578.82	-0.00133509	-0.845624	75.37	GIGQVLPTHLMEER		IPI00012885	IPI00012885;IPI00789953	Tax_Id=9606 Gene_Symbol=PTK2 Isoform 1 of Focal adhesion kinase 1|FERM central domain;Focal adhesion targeting region;Protein tyrosine _kinase_;	TRUE	1.34231	H292 Control	H292 Resistant	0.0404984	15.9573	1.55996e+06	1.53609e+06	1.69559e+06	1.33492e+06	1.25981e+06	974986	1.54812e+06	1.39854e+06	1.3068e+06	1.47909e+06	1.25981e+06	1.16782e+06
194	126.885	2	664.874	1327.73	-0.000899817	-0.677708	88.36	LLNSDLGELINK		IPI00012885	IPI00012885;IPI00789953	Tax_Id=9606 Gene_Symbol=PTK2 Isoform 1 of Focal adhesion kinase 1|FERM central domain;Focal adhesion targeting region;Protein tyrosine _kinase_;	TRUE	1.01507	H292 Control	H292 Resistant	0.841572	9.31133	2.02283e+06	2.43875e+06	2.25861e+06	2.19821e+06	2.124e+06	2.2982e+06	2.00747e+06	2.22036e+06	1.74072e+06	2.43561e+06	2.124e+06	2.75273e+06
195	76.2591	2	381.224	760.433	-0.000356548	-0.468874	49.64	SLLDSVK		IPI00012885	IPI00012885;IPI00789953	Tax_Id=9606 Gene_Symbol=PTK2 Isoform 1 of Focal adhesion kinase 1|FERM central domain;Focal adhesion targeting region;Protein tyrosine _kinase_;	TRUE	1.18064	H292 Control	H292 Resistant	0.100439	10.6391	660525	599729	712101	502775	547627	620181	655508	546023	548821	557074	547627	742839
227	69.0756	2	379.232	756.449	1.0608e-05	0.0140234	49.46	EVGLALR		IPI00012885	IPI00012885;IPI00789953	Tax_Id=9606 Gene_Symbol=PTK2 Isoform 1 of Focal adhesion kinase 1|FERM central domain;Focal adhesion targeting region;Protein tyrosine _kinase_;	FALSE	1.10475	H292 Control	H292 Resistant	0.144083	7.93089	632387	618725	685086	535739	588809	628059	627584	563318	528000	593598	588809	752276
250	150.994	3	762.039	2283.09	-0.00133723	-0.585708	62.12	VFHYFESNSEPTTWASIIR		IPI00012885	IPI00012885	Tax_Id=9606 Gene_Symbol=PTK2 Isoform 1 of Focal adhesion kinase 1|FERM central domain;Focal adhesion targeting region;Protein tyrosine _kinase_;	TRUE	1.04569	H292 Resistant	H292 Control	0.764732	16.7781	2.85989e+06	2.83506e+06	3.44172e+06	3.50076e+06	2.56777e+06	3.48556e+06	2.83817e+06	2.58118e+06	2.65255e+06	3.87884e+06	2.56777e+06	4.17493e+06
5542	150.994	2	1142.55	2283.1	-0.00061711	-0.270295	84.22	VFHYFESNSEPTTWASIIR		IPI00012885	IPI00012885	Tax_Id=9606 Gene_Symbol=PTK2 Isoform 1 of Focal adhesion kinase 1|FERM central domain;Focal adhesion targeting region;Protein tyrosine _kinase_;	TRUE	1.19063	H292 Resistant	H292 Control	0.297574	19.0904	323738	415323	427138	552724	376094	459691	321279	378130	329198	612418	376094	550608
264	82.4814	3	480.594	1438.76	2.77089e-05	0.0192588	56.16	QMLTAAHALAVDAK		IPI00012885	IPI00012885;IPI00789953	Tax_Id=9606 Gene_Symbol=PTK2 Isoform 1 of Focal adhesion kinase 1|FERM central domain;Focal adhesion targeting region;Protein tyrosine _kinase_;	TRUE	1.05496	H292 Control	H292 Resistant	0.388247	9.43167	1.13752e+06	1.08844e+06	1.07355e+06	1.06484e+06	1.12779e+06	934970	1.12888e+06	990967	827388	1.17985e+06	1.12779e+06	1.11989e+06
1028	82.4814	2	720.387	1438.76	-0.00172423	-1.19842	106.26	QMLTAAHALAVDAK		IPI00012885	IPI00012885;IPI00789953	Tax_Id=9606 Gene_Symbol=PTK2 Isoform 1 of Focal adhesion kinase 1|FERM central domain;Focal adhesion targeting region;Protein tyrosine _kinase_;	TRUE	1.17461	H292 Control	H292 Resistant	0.0356084	8.66773	829914	781566	791959	749643	639962	656559	823611	711576	610368	830604	639962	786412
266	77.5293	2	375.219	748.423	-0.000365897	-0.48889	35.55	SFLQVR		IPI00012885	IPI00012885;IPI00789953	Tax_Id=9606 Gene_Symbol=PTK2 Isoform 1 of Focal adhesion kinase 1|FERM central domain;Focal adhesion targeting region;Protein tyrosine _kinase_;	TRUE	1.08574	H292 Control	H292 Resistant	0.509942	15.8426	625090	503705	693781	544246	524363	610033	620342	458598	534701	603024	524363	730684
270	71.551	2	363.231	724.448	-9.80935e-05	-0.135404	35.37	ALPSIPK		IPI00012885	IPI00012885;IPI00789953	Tax_Id=9606 Gene_Symbol=PTK2 Isoform 1 of Focal adhesion kinase 1|FERM central domain;Focal adhesion targeting region;Protein tyrosine _kinase_;	TRUE	1.3573	H292 Control	H292 Resistant	0.00806536	8.00267	777496	662664	715017	498182	516703	572957	771592	603322	551068	551986	516703	686275
276	101.798	3	653.339	1957	-0.0017058	-0.871641	52.85	LAQQYVMTSLQQEYKK		IPI00012885	IPI00012885;IPI00789953	Tax_Id=9606 Gene_Symbol=PTK2 Isoform 1 of Focal adhesion kinase 1|FERM central domain;Focal adhesion targeting region;Protein tyrosine _kinase_;	TRUE	1.25831	H292 Control	H292 Resistant	0.0297217	10.3154	2.60057e+06	2.29515e+06	2.55181e+06	2.2035e+06	1.89677e+06	1.81842e+06	2.58082e+06	2.08961e+06	1.9667e+06	2.44147e+06	1.89677e+06	2.17807e+06
5067	101.744	2	979.506	1957	-0.000795544	-0.406512	85.21	LAQQYVMTSLQQEYKK		IPI00012885	IPI00012885;IPI00789953	Tax_Id=9606 Gene_Symbol=PTK2 Isoform 1 of Focal adhesion kinase 1|FERM central domain;Focal adhesion targeting region;Protein tyrosine _kinase_;	TRUE	1.19663	H292 Control	H292 Resistant	0.155307	14.9447	347599	423879	363486	365920	310638	271907	344960	385920	280141	405438	310638	325684
337	103.097	2	978.476	1954.94	-0.000869022	-0.444527	83.68	AAAYLDPNLNHTPNSSTK	[N-term] Acetyl (N-term)	IPI00012885	IPI00012885	Tax_Id=9606 Gene_Symbol=PTK2 Isoform 1 of Focal adhesion kinase 1|FERM central domain;Focal adhesion targeting region;Protein tyrosine _kinase_;	TRUE	1.2933	H292 Control	H292 Resistant	3.30635e-05	1.9268	4.04795e+06	3.93462e+06	4.08284e+06	3.07797e+06	3.11303e+06	3.13815e+06	4.01721e+06	3.58227e+06	3.14667e+06	3.41039e+06	3.11303e+06	3.75881e+06
962	102.964	3	652.653	1954.94	-0.0016583	-0.848263	59.88	AAAYLDPNLNHTPNSSTK	[N-term] Acetyl (N-term)	IPI00012885	IPI00012885	Tax_Id=9606 Gene_Symbol=PTK2 Isoform 1 of Focal adhesion kinase 1|FERM central domain;Focal adhesion targeting region;Protein tyrosine _kinase_;	TRUE	1.17679	H292 Control	H292 Resistant	0.277479	20.6278	936686	739965	911258	906909	632265	659944	929572	673701	702312	1.00485e+06	632265	790466
372	152.883	2	635.845	1269.67	-0.00083705	-0.659263	88.52	FFEILSPVYR		IPI00012885	IPI00012885;IPI00789953	Tax_Id=9606 Gene_Symbol=PTK2 Isoform 1 of Focal adhesion kinase 1|FERM central domain;Focal adhesion targeting region;Protein tyrosine _kinase_;	TRUE	1.29303	H292 Resistant	H292 Control	0.155827	21.5348	1.09479e+06	1.21737e+06	1.63525e+06	1.75618e+06	1.41688e+06	1.93108e+06	1.08648e+06	1.10836e+06	1.2603e+06	1.94584e+06	1.41688e+06	2.31301e+06
378	173.941	3	855.432	2563.27	-0.00127934	-0.499105	69.62	GFLNQFTEDKPTLNFFYQQVK		IPI00012885	IPI00012885	Tax_Id=9606 Gene_Symbol=PTK2 Isoform 1 of Focal adhesion kinase 1|FERM central domain;Focal adhesion targeting region;Protein tyrosine _kinase_;	TRUE	1.05747	H292 Resistant	H292 Control	0.793202	23.1382	3.9244e+06	4.08426e+06	3.89504e+06	5.19508e+06	3.25607e+06	4.13666e+06	3.89459e+06	3.71851e+06	3.00193e+06	5.75614e+06	3.25607e+06	4.9548e+06
16291	173.941	2	1282.64	2563.27	-0.000226803	-0.0884816	61.53	GFLNQFTEDKPTLNFFYQQVK		IPI00012885	IPI00012885	Tax_Id=9606 Gene_Symbol=PTK2 Isoform 1 of Focal adhesion kinase 1|FERM central domain;Focal adhesion targeting region;Protein tyrosine _kinase_;	TRUE	1.34805	H292 Resistant	H292 Control	0.322547	37.4719	147669	171937	163729	303434	141746	206379	146548	156540	126187	336205	141746	247197
423	41.2814	2	432.728	863.442	-0.000282162	-0.326787	46.34	AVIEMSSK		IPI00012885	IPI00012885;IPI00789953	Tax_Id=9606 Gene_Symbol=PTK2 Isoform 1 of Focal adhesion kinase 1|FERM central domain;Focal adhesion targeting region;Protein tyrosine _kinase_;	FALSE	1.34141	H292 Control	H292 Resistant	0.0104983	9.14637	694099	650213	608534	482469	530993	442356	688827	591986	469001	534575	530993	529844
490	72.4704	2	527.724	1053.43	-0.000317555	-0.301447	52.59	CWAYDPSR		IPI00012885	IPI00012885;IPI00789953	Tax_Id=9606 Gene_Symbol=PTK2 Isoform 1 of Focal adhesion kinase 1|FERM central domain;Focal adhesion targeting region;Protein tyrosine _kinase_;	TRUE	1.29817	H292 Control	H292 Resistant	0.00396175	5.4871	1.07973e+06	980335	995974	738377	792249	823495	1.07153e+06	892546	767603	818120	792249	986365
529	36.4885	2	487.226	972.438	0.000102159	0.105055	34.4	FDKECFK		IPI00012885	IPI00012885;IPI00789953	Tax_Id=9606 Gene_Symbol=PTK2 Isoform 1 of Focal adhesion kinase 1|FERM central domain;Focal adhesion targeting region;Protein tyrosine _kinase_;	TRUE	1.01252	H292 Control	H292 Resistant	0.986691	18.107	324599	379582	464618	377965	379318	397070	322134	345591	358084	418785	379318	475601
560	21.1781	2	470.245	938.475	-0.000106021	-0.112972	40.52	MLGQTRPH		IPI00012885	IPI00012885;IPI00789953	Tax_Id=9606 Gene_Symbol=PTK2 Isoform 1 of Focal adhesion kinase 1|FERM central domain;Focal adhesion targeting region;Protein tyrosine _kinase_;	TRUE	1.34376	H292 Control	H292 Resistant	0.039485	14.4115	343014	330856	388258	282322	288327	219764	340409	301228	299233	312813	288327	263229
596	77.4198	2	430.736	859.458	-0.000191	-0.222233	48.22	LGCLEIR		IPI00012885	IPI00012885	Tax_Id=9606 Gene_Symbol=PTK2 Isoform 1 of Focal adhesion kinase 1|FERM central domain;Focal adhesion targeting region;Protein tyrosine _kinase_;	TRUE	1.30246	H292 Resistant	H292 Control	0.0152605	8.38393	341568	332839	384151	429413	446335	502982	338974	303033	296067	475789	446335	602460
599	140.644	3	1001.16	3000.45	-0.00154451	-0.514761	68.97	CIGEGQFGDVHQGIYMSPENPALAVAIK		IPI00012885	IPI00012885;IPI00789953	Tax_Id=9606 Gene_Symbol=PTK2 Isoform 1 of Focal adhesion kinase 1|FERM central domain;Focal adhesion targeting region;Protein tyrosine _kinase_;	TRUE	1.14873	H292 Control	H292 Resistant	0.297755	21.7725	3.31549e+06	3.25543e+06	3.72581e+06	3.73895e+06	2.62259e+06	2.60207e+06	3.29031e+06	2.96391e+06	2.8715e+06	4.14275e+06	2.62259e+06	3.1167e+06
627	123.633	2	625.803	1249.59	-0.000780912	-0.624934	47.09	WMAPESINFR		IPI00012885	IPI00012885;IPI00789953	Tax_Id=9606 Gene_Symbol=PTK2 Isoform 1 of Focal adhesion kinase 1|FERM central domain;Focal adhesion targeting region;Protein tyrosine _kinase_;	TRUE	1.23892	H292 Control	H292 Resistant	0.0632654	13.6557	873615	871816	951645	810740	749355	616854	866981	793744	733438	898299	749355	738855
630	47.7328	2	431.73	861.445	-0.000390238	-0.453003	48.09	QFANLNR		IPI00012885	IPI00012885;IPI00789953	Tax_Id=9606 Gene_Symbol=PTK2 Isoform 1 of Focal adhesion kinase 1|FERM central domain;Focal adhesion targeting region;Protein tyrosine _kinase_;	TRUE	1.40394	H292 Control	H292 Resistant	0.00602288	8.86371	406653	382416	436300	264525	316052	292233	403564	348170	336259	293093	316052	350030
705	101.371	4	756.849	3023.37	-0.00282409	-0.934088	41.69	GCNPTHLADFTQVQTIQYSNSEDKDR		IPI00012885	IPI00012885;IPI00789953	Tax_Id=9606 Gene_Symbol=PTK2 Isoform 1 of Focal adhesion kinase 1|FERM central domain;Focal adhesion targeting region;Protein tyrosine _kinase_;	TRUE	1.29706	H292 Control	H292 Resistant	0.00301657	5.97363	2.27045e+06	2.08754e+06	2.34748e+06	1.74492e+06	1.65555e+06	1.7693e+06	2.25321e+06	1.9006e+06	1.80922e+06	1.93337e+06	1.65555e+06	2.11922e+06
3093	101.371	3	1008.8	3023.37	-0.000996063	-0.329455	67.21	GCNPTHLADFTQVQTIQYSNSEDKDR		IPI00012885	IPI00012885;IPI00789953	Tax_Id=9606 Gene_Symbol=PTK2 Isoform 1 of Focal adhesion kinase 1|FERM central domain;Focal adhesion targeting region;Protein tyrosine _kinase_;	TRUE	1.23108	H292 Control	H292 Resistant	0.0128774	7.73435	778016	833899	825204	717526	641692	620436	772107	759223	635989	795018	641692	743144
810	91.2836	3	532.611	1594.81	-0.00132288	-0.829486	46.81	GIGQVLPTHLMEER	[11] Oxidation (M)	IPI00012885	IPI00012885;IPI00789953	Tax_Id=9606 Gene_Symbol=PTK2 Isoform 1 of Focal adhesion kinase 1|FERM central domain;Focal adhesion targeting region;Protein tyrosine _kinase_;	TRUE	1.02977	H292 Control	H292 Resistant	0.799441	25.5391	1.20282e+06	941037	980056	754122	1.00887e+06	1.27061e+06	1.19368e+06	856767	755335	835567	1.00887e+06	1.52191e+06
1869	91.2836	2	798.413	1594.81	-0.00323665	-2.02949	53.36	GIGQVLPTHLMEER	[11] Oxidation (M)	IPI00012885	IPI00012885;IPI00789953	Tax_Id=9606 Gene_Symbol=PTK2 Isoform 1 of Focal adhesion kinase 1|FERM central domain;Focal adhesion targeting region;Protein tyrosine _kinase_;	TRUE	1.02878	H292 Control	H292 Resistant	0.765466	31.6023	825761	700330	776791	603033	617116	1.01831e+06	819490	637615	598677	668160	617116	1.21971e+06
833	81.8121	2	562.792	1123.57	-0.000666335	-0.593052	60.1	FLQEALTMR	[8] Oxidation (M)	IPI00012885	IPI00012885	Tax_Id=9606 Gene_Symbol=PTK2 Isoform 1 of Focal adhesion kinase 1|FERM central domain;Focal adhesion targeting region;Protein tyrosine _kinase_;	TRUE	1.01438	H292 Control	H292 Resistant	0.854166	18.5236	1.01808e+06	1.18777e+06	1.03257e+06	843880	1.1247e+06	1.22393e+06	1.01035e+06	1.0814e+06	795811	935018	1.1247e+06	1.466e+06
846	27.0559	2	424.713	847.411	2.71248e-05	0.0320091	34.26	EIEMAQK		IPI00012885	IPI00012885;IPI00007193;IPI00760833;IPI00783732;IPI00789953;IPI00877084	Tax_Id=9606 Gene_Symbol=PTK2 Isoform 1 of Focal adhesion kinase 1|FERM central domain;Focal adhesion targeting region;Protein tyrosine _kinase_;	TRUE	2.27736	H292 Control	H292 Resistant	0.0710693	56.8903	311066	305441	315846	142398	210967	56034.9	308703	278089	243424	157777	210967	67117.4
883	44.142	2	437.761	873.507	-0.000151079	-0.172957	54.59	FLKPDVR		IPI00012885	IPI00012885	Tax_Id=9606 Gene_Symbol=PTK2 Isoform 1 of Focal adhesion kinase 1|FERM central domain;Focal adhesion targeting region;Protein tyrosine _kinase_;	TRUE	1.23147	H292 Control	H292 Resistant	0.0123096	6.09332	321664	355107	318697	251864	277270	279226	319221	323307	245622	279066	277270	334451
974	38.9791	2	412.201	822.387	0.000245008	0.297922	34.93	DYEIQR		IPI00012885	IPI00012885;IPI00789953	Tax_Id=9606 Gene_Symbol=PTK2 Isoform 1 of Focal adhesion kinase 1|FERM central domain;Focal adhesion targeting region;Protein tyrosine _kinase_;	TRUE	1.11599	H292 Control	H292 Resistant	0.125036	9.70039	204366	216266	213686	172781	186446	209165	202814	196900	164689	191441	186446	250533
987	57.9139	2	600.249	1198.48	-0.000881707	-0.735684	50.52	YMEDSTYYK		IPI00012885	IPI00012885;IPI00789953	Tax_Id=9606 Gene_Symbol=PTK2 Isoform 1 of Focal adhesion kinase 1|FERM central domain;Focal adhesion targeting region;Protein tyrosine _kinase_;	TRUE	1.3043	H292 Control	H292 Resistant	0.0129355	8.56102	520761	466473	523575	388977	417638	351715	516806	424700	403522	430986	417638	421277
1034	86.7181	2	888.467	1774.92	-0.000908342	-0.511764	82.95	LQPQEISPPPTANLDR		IPI00012885	IPI00012885;IPI00789953	Tax_Id=9606 Gene_Symbol=PTK2 Isoform 1 of Focal adhesion kinase 1|FERM central domain;Focal adhesion targeting region;Protein tyrosine _kinase_;	TRUE	1.18359	H292 Control	H292 Resistant	0.0379312	7.09258	3.47143e+06	3.04854e+06	3.31157e+06	2.64881e+06	2.66227e+06	2.99549e+06	3.44507e+06	2.77554e+06	2.55224e+06	2.93488e+06	2.66227e+06	3.58793e+06
4066	86.6025	3	592.647	1774.92	-0.000644123	-0.362902	47.83	LQPQEISPPPTANLDR		IPI00012885	IPI00012885;IPI00789953	Tax_Id=9606 Gene_Symbol=PTK2 Isoform 1 of Focal adhesion kinase 1|FERM central domain;Focal adhesion targeting region;Protein tyrosine _kinase_;	TRUE	1.00985	H292 Resistant	H292 Control	0.845346	12.8282	374429	380306	467768	405572	413515	415454	371585	346250	360511	449373	413515	497621
1068	107.746	2	799.417	1596.82	-0.00169064	-1.05875	70.97	IQPAPPEEYVPMVK		IPI00012885	IPI00012885;IPI00789953	Tax_Id=9606 Gene_Symbol=PTK2 Isoform 1 of Focal adhesion kinase 1|FERM central domain;Focal adhesion targeting region;Protein tyrosine _kinase_;	TRUE	1.07088	H292 Control	H292 Resistant	0.489507	14.5909	1.75254e+06	1.85243e+06	2.05496e+06	2.02347e+06	1.75223e+06	1.50962e+06	1.73923e+06	1.68654e+06	1.58377e+06	2.242e+06	1.75223e+06	1.80818e+06
1080	49.499	2	517.311	1032.61	-0.000504635	-0.4887	51.72	KLIQQTFR		IPI00012885	IPI00012885;IPI00789953	Tax_Id=9606 Gene_Symbol=PTK2 Isoform 1 of Focal adhesion kinase 1|FERM central domain;Focal adhesion targeting region;Protein tyrosine _kinase_;	TRUE	1.167	H292 Control	H292 Resistant	0.206107	16.6609	320435	352616	439890	303300	321526	328855	318002	321039	339026	336056	321526	393895
1183	78.8589	3	658.671	1972.99	-0.00179178	-0.908152	61.15	LAQQYVMTSLQQEYKK	[7] Oxidation (M)	IPI00012885	IPI00012885;IPI00789953	Tax_Id=9606 Gene_Symbol=PTK2 Isoform 1 of Focal adhesion kinase 1|FERM central domain;Focal adhesion targeting region;Protein tyrosine _kinase_;	TRUE	1.02171	H292 Control	H292 Resistant	0.799488	26.2318	974539	837513	873791	761457	726408	1.1409e+06	967138	762514	673436	843694	726408	1.36654e+06
16352	78.8589	2	987.501	1972.99	-0.00441771	-2.23909	69.03	LAQQYVMTSLQQEYKK	[7] Oxidation (M)	IPI00012885	IPI00012885;IPI00789953	Tax_Id=9606 Gene_Symbol=PTK2 Isoform 1 of Focal adhesion kinase 1|FERM central domain;Focal adhesion targeting region;Protein tyrosine _kinase_;	TRUE	1.01302	H292 Resistant	H292 Control	0.989931	21.9133	96677	102693	103103	90482.2	87988.5	127941	95942.8	93496.8	79462.4	100254	87988.5	153245
1185	55.706	2	491.248	980.481	-0.000394161	-0.402008	39.64	SNYEVLEK		IPI00012885	IPI00012885;IPI00789953	Tax_Id=9606 Gene_Symbol=PTK2 Isoform 1 of Focal adhesion kinase 1|FERM central domain;Focal adhesion targeting region;Protein tyrosine _kinase_;	TRUE	1.32571	H292 Control	H292 Resistant	0.0112891	10.0188	316915	291770	302070	203052	246606	237336	314508	265642	232807	224982	246606	284276
1207	128.572	3	1006.49	3016.44	-0.00189683	-0.62883	54.63	CIGEGQFGDVHQGIYMSPENPALAVAIK	[16] Oxidation (M)	IPI00012885	IPI00012885;IPI00789953	Tax_Id=9606 Gene_Symbol=PTK2 Isoform 1 of Focal adhesion kinase 1|FERM central domain;Focal adhesion targeting region;Protein tyrosine _kinase_;	TRUE	1.04982	H292 Resistant	H292 Control	0.871717	26.7494	1.79171e+06	1.70835e+06	1.93445e+06	1.77914e+06	1.46557e+06	2.46057e+06	1.77811e+06	1.55536e+06	1.49089e+06	1.97129e+06	1.46557e+06	2.94722e+06
9351	128.517	4	755.117	3016.44	-0.00147554	-0.489165	38.91	CIGEGQFGDVHQGIYMSPENPALAVAIK	[16] Oxidation (M)	IPI00012885	IPI00012885;IPI00789953	Tax_Id=9606 Gene_Symbol=PTK2 Isoform 1 of Focal adhesion kinase 1|FERM central domain;Focal adhesion targeting region;Protein tyrosine _kinase_;	TRUE	1.08645	H292 Control	H292 Resistant	0.769924	37.2068	120329	85693.5	169323	111914	74028.5	159539	119415	78019.6	130499	124000	74028.5	191092
1255	128.322	4	655.841	2619.34	-0.00285077	-1.08835	46.65	FTELKAQLSTILEEEKAQQEER		IPI00012885	IPI00012885;IPI00789953	Tax_Id=9606 Gene_Symbol=PTK2 Isoform 1 of Focal adhesion kinase 1|FERM central domain;Focal adhesion targeting region;Protein tyrosine _kinase_;	TRUE	1.99797	H292 Control	H292 Resistant	0.0189471	27.4316	1.69092e+06	976423	1.26417e+06	757762	583962	626032	1.67807e+06	888984	974306	839599	583962	749847
1879	128.322	3	874.12	2619.34	-0.00153854	-0.587377	82.46	FTELKAQLSTILEEEKAQQEER		IPI00012885	IPI00012885;IPI00789953	Tax_Id=9606 Gene_Symbol=PTK2 Isoform 1 of Focal adhesion kinase 1|FERM central domain;Focal adhesion targeting region;Protein tyrosine _kinase_;	TRUE	1.75903	H292 Control	H292 Resistant	0.0133888	22.0833	1.75263e+06	1.3223e+06	1.14874e+06	862433	781293	757411	1.73932e+06	1.20389e+06	885341	955575	781293	907210
1289	41.1469	2	555.295	1108.58	-0.000795791	-0.717849	72.11	KSNYEVLEK		IPI00012885	IPI00012885;IPI00789953	Tax_Id=9606 Gene_Symbol=PTK2 Isoform 1 of Focal adhesion kinase 1|FERM central domain;Focal adhesion targeting region;Protein tyrosine _kinase_;	TRUE	1.19234	H292 Control	H292 Resistant	0.0273679	8.76851	411937	409829	401085	307649	363514	354426	408808	373128	309119	340875	363514	424523
1311	115.281	3	656.32	1965.94	0.00165455	0.841611	50.92	SEEVHWLHVDMGVSSVR		IPI00012885	IPI00012885	Tax_Id=9606 Gene_Symbol=PTK2 Isoform 1 of Focal adhesion kinase 1|FERM central domain;Focal adhesion targeting region;Protein tyrosine _kinase_;	TRUE	1.11618	H292 Resistant	H292 Control	0.340623	13.6775	706570	783546	883896	1.02263e+06	808095	819099	701204	713379	681224	1.13307e+06	808095	981098
1470	115.281	4	492.492	1965.94	0.00145996	0.742627	39.1	SEEVHWLHVDMGVSSVR		IPI00012885	IPI00012885	Tax_Id=9606 Gene_Symbol=PTK2 Isoform 1 of Focal adhesion kinase 1|FERM central domain;Focal adhesion targeting region;Protein tyrosine _kinase_;	TRUE	1.07773	H292 Resistant	H292 Control	0.520848	16.232	424627	438288	444898	550098	398337	461030	421402	399039	342886	609508	398337	552211
21038	115.281	2	983.975	1965.94	-0.00157066	-0.798936	64.2	SEEVHWLHVDMGVSSVR		IPI00012885	IPI00012885	Tax_Id=9606 Gene_Symbol=PTK2 Isoform 1 of Focal adhesion kinase 1|FERM central domain;Focal adhesion targeting region;Protein tyrosine _kinase_;	TRUE	1.30229	H292 Resistant	H292 Control	0.185176	21.6308	39085.5	56499.9	52431.2	80263.8	55289	57207.4	38788.7	51440.3	40409	88932.2	55289	68521.8
1314	111.163	2	633.8	1265.59	-0.000375432	-0.296647	53.72	WMAPESINFR	[2] Oxidation (M)	IPI00012885	IPI00012885;IPI00789953	Tax_Id=9606 Gene_Symbol=PTK2 Isoform 1 of Focal adhesion kinase 1|FERM central domain;Focal adhesion targeting region;Protein tyrosine _kinase_;	TRUE	1.14114	H292 Resistant	H292 Control	0.561037	29.6315	577563	547102	572064	495547	579863	860798	573176	498109	440893	549066	579863	1.03105e+06
1938	125.439	2	633.8	1265.59	-0.000737626	-0.582833	35.24	WMAPESINFR	[2] Oxidation (M)	IPI00012885	IPI00012885;IPI00789953	Tax_Id=9606 Gene_Symbol=PTK2 Isoform 1 of Focal adhesion kinase 1|FERM central domain;Focal adhesion targeting region;Protein tyrosine _kinase_;	FALSE	2.13375	H292 Resistant	H292 Control	0.000655696	12.6136	322379	304521	324318	736229	714625	578807	319931	277251	249953	815742	714625	693283
1785	63.3056	3	485.925	1454.75	-0.000577249	-0.396801	65.8	QMLTAAHALAVDAK	[2] Oxidation (M)	IPI00012885	IPI00012885;IPI00789953	Tax_Id=9606 Gene_Symbol=PTK2 Isoform 1 of Focal adhesion kinase 1|FERM central domain;Focal adhesion targeting region;Protein tyrosine _kinase_;	TRUE	1.12229	H292 Resistant	H292 Control	0.848714	45.0505	401352	379347	396086	282863	374831	662996	398304	345377	305266	313412	374831	794123
6080	63.3653	2	728.385	1454.75	-0.000414236	-0.284746	100.96	QMLTAAHALAVDAK	[2] Oxidation (M)	IPI00012885	IPI00012885;IPI00789953	Tax_Id=9606 Gene_Symbol=PTK2 Isoform 1 of Focal adhesion kinase 1|FERM central domain;Focal adhesion targeting region;Protein tyrosine _kinase_;	TRUE	1.13915	H292 Resistant	H292 Control	0.787899	44.154	184055	206568	218483	152610	194558	346694	182657	188070	168386	169091	194558	415263
1923	100.962	2	630.837	1259.66	-0.00106841	-0.848174	68.49	AQLSTILEEEK		IPI00012885	IPI00012885;IPI00789953	Tax_Id=9606 Gene_Symbol=PTK2 Isoform 1 of Focal adhesion kinase 1|FERM central domain;Focal adhesion targeting region;Protein tyrosine _kinase_;	TRUE	1.07482	H292 Control	H292 Resistant	0.420723	13.9934	316145	301277	327261	246373	309059	323489	313744	274297	252222	272981	309059	387468
2086	115.001	3	610.641	1828.9	-0.00109792	-0.600318	42.16	LAQQYVMTSLQQEYK		IPI00012885	IPI00012885;IPI00789953	Tax_Id=9606 Gene_Symbol=PTK2 Isoform 1 of Focal adhesion kinase 1|FERM central domain;Focal adhesion targeting region;Protein tyrosine _kinase_;	TRUE	1.40109	H292 Control	H292 Resistant	0.15768	30.5743	617207	865460	717157	523794	683155	363129	612520	787958	552718	580364	683155	434948
2451	115.056	2	915.458	1828.9	-0.000707203	-0.386682	71.4	LAQQYVMTSLQQEYK		IPI00012885	IPI00012885;IPI00789953	Tax_Id=9606 Gene_Symbol=PTK2 Isoform 1 of Focal adhesion kinase 1|FERM central domain;Focal adhesion targeting region;Protein tyrosine _kinase_;	TRUE	1.12822	H292 Control	H292 Resistant	0.343032	16.6516	725015	872242	866763	781683	813107	589201	719509	794133	668019	866104	813107	705732
2187	43.6603	2	608.247	1214.48	-0.00085306	-0.702408	62.65	YMEDSTYYK	[2] Oxidation (M)	IPI00012885	IPI00012885;IPI00789953	Tax_Id=9606 Gene_Symbol=PTK2 Isoform 1 of Focal adhesion kinase 1|FERM central domain;Focal adhesion targeting region;Protein tyrosine _kinase_;	TRUE	1.02439	H292 Resistant	H292 Control	0.97876	30.0963	201883	222181	205357	156751	203440	284581	200350	202285	158270	173680	203440	340865
2243	127.555	3	694.021	2079.04	-0.00185891	-0.894117	44.84	NVLVSSNDCVKLGDFGLSR		IPI00012885	IPI00012885;IPI00789953	Tax_Id=9606 Gene_Symbol=PTK2 Isoform 1 of Focal adhesion kinase 1|FERM central domain;Focal adhesion targeting region;Protein tyrosine _kinase_;	TRUE	2.46557	H292 Control	H292 Resistant	0.00219874	17.0412	824094	583146	720897	332181	277989	252971	817835	530925	555600	368057	277989	303003
18536	127.608	2	1040.53	2079.04	-0.000530884	-0.25535	112.64	NVLVSSNDCVKLGDFGLSR		IPI00012885	IPI00012885;IPI00789953	Tax_Id=9606 Gene_Symbol=PTK2 Isoform 1 of Focal adhesion kinase 1|FERM central domain;Focal adhesion targeting region;Protein tyrosine _kinase_;	TRUE	2.73383	H292 Control	H292 Resistant	0.00248335	22.2506	108188	68560.3	94130.2	35614.4	33980.3	29489.4	107367	62420.7	72546.7	39460.7	33980.3	35321.8
2260	148.718	3	529.964	1586.87	-0.000760778	-0.47942	79.95	LLNSDLGELINKMK		IPI00012885	IPI00012885;IPI00789953	Tax_Id=9606 Gene_Symbol=PTK2 Isoform 1 of Focal adhesion kinase 1|FERM central domain;Focal adhesion targeting region;Protein tyrosine _kinase_;	TRUE	2.85564	H292 Control	H292 Resistant	0.00809167	25.308	622293	368992	538785	187056	216630	132120	617567	335949	415245	207258	216630	158250
12448	148.718	2	794.441	1586.87	-0.00200603	-1.26414	110.02	LLNSDLGELINKMK		IPI00012885	IPI00012885;IPI00789953	Tax_Id=9606 Gene_Symbol=PTK2 Isoform 1 of Focal adhesion kinase 1|FERM central domain;Focal adhesion targeting region;Protein tyrosine _kinase_;	TRUE	3.17809	H292 Control	H292 Resistant	0.00483914	29.2624	136372	101085	137247	41731.1	49391.6	26779.4	135336	92032.5	105777	46238	49391.6	32075.8
2361	89.0679	3	963.833	2888.48	-0.00105537	-0.365374	83.24	KPPRPGAPGHLGSLASLSSPADSYNEGVK		IPI00012885	IPI00012885;IPI00789953	Tax_Id=9606 Gene_Symbol=PTK2 Isoform 1 of Focal adhesion kinase 1|FERM central domain;Focal adhesion targeting region;Protein tyrosine _kinase_;	TRUE	1.24459	H292 Control	H292 Resistant	0.113211	15.2364	785375	1.06329e+06	991305	835657	748350	697852	779411	968071	764005	925907	748350	835872
2398	71.9118	4	540.545	2158.15	-0.000167668	-0.0776906	37.42	LVNGTSQSFIIRPQKEGER		IPI00012885	IPI00012885;IPI00789953	Tax_Id=9606 Gene_Symbol=PTK2 Isoform 1 of Focal adhesion kinase 1|FERM central domain;Focal adhesion targeting region;Protein tyrosine _kinase_;	TRUE	2.93022	H292 Control	H292 Resistant	0.00275226	26.785	708217	410090	551903	194523	181386	194085	702838	373367	425355	215532	181386	232471
6036	71.8594	3	720.39	2158.15	-0.000992508	-0.459889	48.93	LVNGTSQSFIIRPQKEGER		IPI00012885	IPI00012885;IPI00789953	Tax_Id=9606 Gene_Symbol=PTK2 Isoform 1 of Focal adhesion kinase 1|FERM central domain;Focal adhesion targeting region;Protein tyrosine _kinase_;	TRUE	3.00127	H292 Control	H292 Resistant	0.000893615	19.8823	354487	236506	299950	105857	96718.2	94280.4	351795	215327	231173	117289	96718.2	112927
2419	107.139	2	453.738	905.461	0.000794825	0.877813	60.18	LGDFGLSR	[N-term] Acetyl (N-term)	IPI00012885	IPI00012885;IPI00029702;IPI00789953	Tax_Id=9606 Gene_Symbol=PTK2 Isoform 1 of Focal adhesion kinase 1|FERM central domain;Focal adhesion targeting region;Protein tyrosine _kinase_;	FALSE	1.36013	H292 Resistant	H292 Control	0.0240412	13.4149	131492	138390	168353	199304	182812	213940	130494	125997	129751	220829	182812	256253
4241	111.506	2	453.738	905.461	-1.06092e-05	-0.0117169	62.81	LGDFGLSR	[N-term] Acetyl (N-term)	IPI00012885	IPI00012885;IPI00029702;IPI00789953	Tax_Id=9606 Gene_Symbol=PTK2 Isoform 1 of Focal adhesion kinase 1|FERM central domain;Focal adhesion targeting region;Protein tyrosine _kinase_;	FALSE	1.56556	H292 Resistant	H292 Control	0.0501178	21.4112	45035	47963.8	65988.7	99387.1	81904.9	67611.9	44693	43668.7	50857.9	110121	81904.9	80984
2564	107.869	3	653.991	1958.95	-0.00100151	-0.511249	48.95	YELAHPPEEWKYELR		IPI00012885	IPI00012885	Tax_Id=9606 Gene_Symbol=PTK2 Isoform 1 of Focal adhesion kinase 1|FERM central domain;Focal adhesion targeting region;Protein tyrosine _kinase_;	TRUE	1.1296	H292 Control	H292 Resistant	0.0565536	7.48156	565975	488862	515528	470418	449931	469851	561677	445085	397320	521222	449931	562778
2744	99.9923	3	739.703	2216.09	-0.00166258	-0.750232	47.07	EKYELAHPPEEWKYELR		IPI00012885	IPI00012885	Tax_Id=9606 Gene_Symbol=PTK2 Isoform 1 of Focal adhesion kinase 1|FERM central domain;Focal adhesion targeting region;Protein tyrosine _kinase_;	TRUE	1.0823	H292 Control	H292 Resistant	0.2879	7.92684	465618	537649	529812	510911	436211	469380	462082	489502	408330	566089	436211	562213
2994	96.0496	2	781.419	1560.82	-0.00254043	-1.62762	54.4	QFANLNREESILK		IPI00012885	IPI00012885;IPI00789953	Tax_Id=9606 Gene_Symbol=PTK2 Isoform 1 of Focal adhesion kinase 1|FERM central domain;Focal adhesion targeting region;Protein tyrosine _kinase_;	TRUE	1.1566	H292 Resistant	H292 Control	0.413938	20.0612	273611	345486	396540	475587	319963	379138	271533	314547	305615	526949	319963	454123
3017	93.6978	4	788.872	3151.46	-0.00558147	-1.77107	36.18	GCNPTHLADFTQVQTIQYSNSEDKDRK		IPI00012885	IPI00012885;IPI00789953	Tax_Id=9606 Gene_Symbol=PTK2 Isoform 1 of Focal adhesion kinase 1|FERM central domain;Focal adhesion targeting region;Protein tyrosine _kinase_;	TRUE	1.30506	H292 Control	H292 Resistant	0.0176138	10.7712	666262	627698	688946	553195	446519	519681	661202	571488	530975	612940	446519	622462
3088	31.7886	2	415.212	828.409	0.000337936	0.407933	62.18	NNDVIGR	[N-term] Acetyl (N-term)	IPI00012885	IPI00012885;IPI00789953	Tax_Id=9606 Gene_Symbol=PTK2 Isoform 1 of Focal adhesion kinase 1|FERM central domain;Focal adhesion targeting region;Protein tyrosine _kinase_;	TRUE	1.44509	H292 Control	H292 Resistant	0.00847949	11.958	87638.4	69797.4	85187.8	54243.2	55085.1	58566.9	86972.8	63547	65654.7	60101.4	55085.1	70150.1
3582	36.6656	2	436.75	871.486	-0.00188116	-2.15856	35.12	ERIELGR		IPI00012885	IPI00012885;IPI00789953	Tax_Id=9606 Gene_Symbol=PTK2 Isoform 1 of Focal adhesion kinase 1|FERM central domain;Focal adhesion targeting region;Protein tyrosine _kinase_;	FALSE	1.06314	H292 Resistant	H292 Control	0.358826	7.17408	87725.4	95515.8	101075	92454.3	105658	104154	87059.1	86962.3	77899.1	102439	105658	124754
3632	112.169	3	535.295	1602.86	-0.000577463	-0.360269	51.39	LLNSDLGELINKMK	[13] Oxidation (M)	IPI00012885	IPI00012885;IPI00789953	Tax_Id=9606 Gene_Symbol=PTK2 Isoform 1 of Focal adhesion kinase 1|FERM central domain;Focal adhesion targeting region;Protein tyrosine _kinase_;	TRUE	2.04263	H292 Control	H292 Resistant	0.00978204	23.6335	362959	240678	252502	118666	149545	150925	360203	219126	194605	131482	149545	180774
20480	112.109	2	802.438	1602.86	-0.00444948	-2.77595	72.26	LLNSDLGELINKMK	[13] Oxidation (M)	IPI00012885	IPI00012885;IPI00789953	Tax_Id=9606 Gene_Symbol=PTK2 Isoform 1 of Focal adhesion kinase 1|FERM central domain;Focal adhesion targeting region;Protein tyrosine _kinase_;	TRUE	1.77423	H292 Control	H292 Resistant	0.0198236	25.5454	68101.1	56980.3	60964.6	26388.5	34264.8	44206.5	67583.9	51877.7	46985.8	29238.4	34264.8	52949.6
3839	146.315	3	886.774	2657.3	-0.000952006	-0.35826	53.09	IENGERLPMPPNCPPTLYSLMTK		IPI00012885	IPI00012885;IPI00789953	Tax_Id=9606 Gene_Symbol=PTK2 Isoform 1 of Focal adhesion kinase 1|FERM central domain;Focal adhesion targeting region;Protein tyrosine _kinase_;	TRUE	1.51807	H292 Control	H292 Resistant	0.0632339	28.2908	1.75654e+06	1.42618e+06	1.55344e+06	1.35818e+06	983821	777848	1.7432e+06	1.29847e+06	1.19724e+06	1.50487e+06	983821	931690
3920	157.017	3	554.296	1659.87	-0.000295638	-0.17811	41.48	FFEILSPVYRFDK		IPI00012885	IPI00012885;IPI00789953	Tax_Id=9606 Gene_Symbol=PTK2 Isoform 1 of Focal adhesion kinase 1|FERM central domain;Focal adhesion targeting region;Protein tyrosine _kinase_;	TRUE	1.03741	H292 Control	H292 Resistant	0.828435	20.3487	187937	178341	255403	235821	155709	207732	186510	162370	196841	261289	155709	248817
14577	157.017	2	830.94	1659.86	-0.00124068	-0.747458	43.33	FFEILSPVYRFDK		IPI00012885	IPI00012885;IPI00789953	Tax_Id=9606 Gene_Symbol=PTK2 Isoform 1 of Focal adhesion kinase 1|FERM central domain;Focal adhesion targeting region;Protein tyrosine _kinase_;	TRUE	1.05529	H292 Resistant	H292 Control	0.817111	25.5984	70117.8	78590.8	93658.8	110224	69815.7	75728	69585.3	71553	72183.4	122128	69815.7	90705.3
4141	116.831	3	455.911	1364.71	-0.00021703	-0.15903	48.13	EKFLQEALTMR		IPI00012885	IPI00012885	Tax_Id=9606 Gene_Symbol=PTK2 Isoform 1 of Focal adhesion kinase 1|FERM central domain;Focal adhesion targeting region;Protein tyrosine _kinase_;	TRUE	1.31553	H292 Control	H292 Resistant	0.0997742	17.0699	173757	138273	125734	129878	104144	98744.1	172438	125890	96903.6	143905	104144	118274
6344	116.831	2	683.363	1364.71	-0.00153111	-1.12193	71.32	EKFLQEALTMR		IPI00012885	IPI00012885	Tax_Id=9606 Gene_Symbol=PTK2 Isoform 1 of Focal adhesion kinase 1|FERM central domain;Focal adhesion targeting region;Protein tyrosine _kinase_;	TRUE	1.14819	H292 Control	H292 Resistant	0.230538	14.1889	185908	162740	196194	178824	161411	134289	184496	148166	151208	198137	161411	160848
4280	94.8834	3	661.651	1981.93	-0.000458084	-0.23113	44.89	SEEVHWLHVDMGVSSVR	[11] Oxidation (M)	IPI00012885	IPI00012885	Tax_Id=9606 Gene_Symbol=PTK2 Isoform 1 of Focal adhesion kinase 1|FERM central domain;Focal adhesion targeting region;Protein tyrosine _kinase_;	TRUE	1.05937	H292 Resistant	H292 Control	0.692414	19.2514	368432	383574	403652	354719	371249	498304	365634	349225	311097	393028	371249	596858
4719	47.9931	3	495.89	1484.65	-0.00120907	-0.814379	35.98	YMEDSTYYKASK		IPI00012885	IPI00012885;IPI00789953	Tax_Id=9606 Gene_Symbol=PTK2 Isoform 1 of Focal adhesion kinase 1|FERM central domain;Focal adhesion targeting region;Protein tyrosine _kinase_;	TRUE	3.42246	H292 Control	H292 Resistant	0.00403866	26.1445	183055	118671	129290	44152.1	51705.2	30079.9	181665	108044	99644.4	48920.5	51705.2	36029
16078	47.9169	2	743.331	1484.65	-0.00172302	-1.16056	72.73	YMEDSTYYKASK		IPI00012885	IPI00012885;IPI00789953	Tax_Id=9606 Gene_Symbol=PTK2 Isoform 1 of Focal adhesion kinase 1|FERM central domain;Focal adhesion targeting region;Protein tyrosine _kinase_;	TRUE	2.99081	H292 Control	H292 Resistant	0.00512387	29.5139	68588.8	54430.7	61341.1	23605.6	24473.9	13562.9	68068	49556.4	47276	26155	24473.9	16245.4
4743	39.7635	3	412.882	1235.62	-0.000129102	-0.104484	37.88	VKHVACYGFR		IPI00012885	IPI00012885	Tax_Id=9606 Gene_Symbol=PTK2 Isoform 1 of Focal adhesion kinase 1|FERM central domain;Focal adhesion targeting region;Protein tyrosine _kinase_;	TRUE	2.01885	H292 Control	H292 Resistant	0.0131737	26.5814	82928	72698.9	119022	45894.8	50091.3	40056.1	82298.2	66188.7	91730.8	50851.4	50091.3	47978.4
31089	39.7635	2	618.819	1235.62	-0.000497887	-0.402944	44.32	VKHVACYGFR		IPI00012885	IPI00012885	Tax_Id=9606 Gene_Symbol=PTK2 Isoform 1 of Focal adhesion kinase 1|FERM central domain;Focal adhesion targeting region;Protein tyrosine _kinase_;	TRUE	1.79487	H292 Control	H292 Resistant	0.160399	50.8889	7936.71	9657.27	19632.4	7330.55	8083.03	5326.9	7876.44	8792.46	15130.8	8122.24	8083.03	6380.45
4944	71.1834	4	766.357	3061.4	-0.0039098	-1.27713	41.34	RQATVSWDSGGSDEAPPKPSRPGYPSPR	[26] Phospho (ST)	IPI00012885	IPI00012885;IPI00789953	Tax_Id=9606 Gene_Symbol=PTK2 Isoform 1 of Focal adhesion kinase 1|FERM central domain;Focal adhesion targeting region;Protein tyrosine _kinase_;	TRUE	1.25346	H292 Control	H292 Resistant	0.0259133	8.1831	714699	620799	633181	551248	474189	545161	709271	565206	487996	610782	474189	652982
4944	71.1834	4	766.357	3061.4	-0.0039098	-1.27713	34.1	RQATVSWDSGGSDEAPPKPSRPGYPSPR	[20] Phospho (ST)	IPI00012885	IPI00012885;IPI00789953	Tax_Id=9606 Gene_Symbol=PTK2 Isoform 1 of Focal adhesion kinase 1|FERM central domain;Focal adhesion targeting region;Protein tyrosine _kinase_;	TRUE	1.25346	H292 Control	H292 Resistant	0.0259133	8.1831	714699	620799	633181	551248	474189	545161	709271	565206	487996	610782	474189	652982
5158	101.744	2	804.417	1606.82	-0.00120264	-0.748462	84.56	SNDKVYENVTGLVK	[N-term] Acetyl (N-term)	IPI00012885	IPI00012885;IPI00789953	Tax_Id=9606 Gene_Symbol=PTK2 Isoform 1 of Focal adhesion kinase 1|FERM central domain;Focal adhesion targeting region;Protein tyrosine _kinase_;	TRUE	1.16239	H292 Control	H292 Resistant	0.0215376	6.71508	244731	254399	278529	222445	217971	228600	242872	231618	214664	246469	217971	273812
7890	105.175	2	804.417	1606.82	-0.000616661	-0.383777	74.14	SNDKVYENVTGLVK	[N-term] Acetyl (N-term)	IPI00012885	IPI00012885;IPI00789953	Tax_Id=9606 Gene_Symbol=PTK2 Isoform 1 of Focal adhesion kinase 1|FERM central domain;Focal adhesion targeting region;Protein tyrosine _kinase_;	TRUE	1.19346	H292 Control	H292 Resistant	0.0128976	6.41507	136996	141500	154815	118297	125589	119185	135955	128828	119317	131073	125589	142757
5172	193.246	2	1041.01	2080	-7.90841e-05	-0.0380211	105.89	SDYMLEIADQVDQEIALK		IPI00012885	IPI00012885	Tax_Id=9606 Gene_Symbol=PTK2 Isoform 1 of Focal adhesion kinase 1|FERM central domain;Focal adhesion targeting region;Protein tyrosine _kinase_;	TRUE	1.21912	H292 Resistant	H292 Control	0.145986	13.8568	460976	522314	604249	748127	599653	587628	457476	475541	465698	828924	599653	703848
10564	193.412	3	694.342	2080	-0.000686621	-0.330106	91.11	SDYMLEIADQVDQEIALK		IPI00012885	IPI00012885	Tax_Id=9606 Gene_Symbol=PTK2 Isoform 1 of Focal adhesion kinase 1|FERM central domain;Focal adhesion targeting region;Protein tyrosine _kinase_;	TRUE	1.2183	H292 Resistant	H292 Control	0.457524	34.7688	111109	117831	105392	188918	119688	98709.3	110265	107279	81226	209321	119688	118232
5356	108.225	3	918.42	2752.24	-0.00235578	-0.85595	90.05	GCNPTHLADFTQVQTIQYSNSEDK		IPI00012885	IPI00012885;IPI00789953	Tax_Id=9606 Gene_Symbol=PTK2 Isoform 1 of Focal adhesion kinase 1|FERM central domain;Focal adhesion targeting region;Protein tyrosine _kinase_;	TRUE	1.40934	H292 Control	H292 Resistant	0.0408899	15.6011	383891	410774	495113	287904	358846	268417	380976	373989	381586	318998	358846	321504
5834	90.4386	3	541.298	1620.87	0.000300155	0.185181	62.33	KSNYEVLEKDVGLK		IPI00012885	IPI00012885;IPI00789953	Tax_Id=9606 Gene_Symbol=PTK2 Isoform 1 of Focal adhesion kinase 1|FERM central domain;Focal adhesion targeting region;Protein tyrosine _kinase_;	TRUE	1.26815	H292 Control	H292 Resistant	0.0421131	13.3624	104517	97901.8	109683	78422.1	73337.4	94348.8	103723	89134.7	84533.3	86891.7	73337.4	113009
6417	14.0166	2	619.277	1236.54	-0.00017939	-0.145074	57.63	NCTSDSVREK	[N-term] Acetyl (N-term)	IPI00012885	IPI00012885;IPI00789953	Tax_Id=9606 Gene_Symbol=PTK2 Isoform 1 of Focal adhesion kinase 1|FERM central domain;Focal adhesion targeting region;Protein tyrosine _kinase_;	TRUE	1.6379	H292 Control	H292 Resistant	0.0531795	26.34	37538.3	25305.8	43677.1	21489.1	19488.9	24057.3	37253.2	23039.7	33662.2	23809.9	19488.9	28815.3
7008	16.2758	2	619.277	1236.54	-0.000778077	-0.629237	46.96	NCTSDSVREK	[N-term] Acetyl (N-term)	IPI00012885	IPI00012885;IPI00789953	Tax_Id=9606 Gene_Symbol=PTK2 Isoform 1 of Focal adhesion kinase 1|FERM central domain;Focal adhesion targeting region;Protein tyrosine _kinase_;	TRUE	1.73715	H292 Control	H292 Resistant	0.00669423	14.38	39203.6	32418.2	43330.9	20024.6	24833.4	21315.2	38905.9	29515.1	33395.4	22187.2	24833.4	25530.9
6470	84.9976	2	561.313	1120.61	-0.000991847	-0.885094	60.38	VYENVTGLVK		IPI00012885	IPI00012885;IPI00789953	Tax_Id=9606 Gene_Symbol=PTK2 Isoform 1 of Focal adhesion kinase 1|FERM central domain;Focal adhesion targeting region;Protein tyrosine _kinase_;	TRUE	1.06936	H292 Control	H292 Resistant	0.355092	11.3672	83986	82612.3	81902.7	67305.7	82105.5	82970.9	83348.2	75214.4	63122.9	74574.7	82105.5	99380.7
6616	74.3264	3	942.786	2825.34	-0.00131005	-0.46368	45.99	QATVSWDSGGSDEAPPKPSRPGYPSPR		IPI00012885	IPI00012885;IPI00789953	Tax_Id=9606 Gene_Symbol=PTK2 Isoform 1 of Focal adhesion kinase 1|FERM central domain;Focal adhesion targeting region;Protein tyrosine _kinase_;	TRUE	1.3167	H292 Control	H292 Resistant	0.0436402	14.7966	480116	591423	646438	458488	421293	424984	476470	538461	498214	508004	421293	509036
6632	138.139	3	892.106	2673.3	-0.000115452	-0.0431872	45.39	IENGERLPMPPNCPPTLYSLMTK	[9] Oxidation (M)	IPI00012885	IPI00012885;IPI00789953	Tax_Id=9606 Gene_Symbol=PTK2 Isoform 1 of Focal adhesion kinase 1|FERM central domain;Focal adhesion targeting region;Protein tyrosine _kinase_;	TRUE	1.3277	H292 Control	H292 Resistant	0.0194092	13.1579	1.29512e+06	1.27577e+06	1.25674e+06	952634	838902	1.09138e+06	1.28529e+06	1.16152e+06	968576	1.05552e+06	838902	1.30723e+06
6719	90.1544	2	923.456	1844.9	-0.000371192	-0.201199	67.38	LAQQYVMTSLQQEYK	[7] Oxidation (M)	IPI00012885	IPI00012885;IPI00789953	Tax_Id=9606 Gene_Symbol=PTK2 Isoform 1 of Focal adhesion kinase 1|FERM central domain;Focal adhesion targeting region;Protein tyrosine _kinase_;	TRUE	1.02509	H292 Control	H292 Resistant	0.767184	30.7357	259029	266623	259310	185216	240506	340030	257062	242747	199852	205219	240506	407280
9720	90.2203	3	615.973	1844.9	-0.00130352	-0.706556	36.88	LAQQYVMTSLQQEYK	[7] Oxidation (M)	IPI00012885	IPI00012885;IPI00789953	Tax_Id=9606 Gene_Symbol=PTK2 Isoform 1 of Focal adhesion kinase 1|FERM central domain;Focal adhesion targeting region;Protein tyrosine _kinase_;	TRUE	1.25396	H292 Resistant	H292 Control	0.525824	42.482	79293	73033.6	66640.9	59037.2	80933.2	134606	78690.8	66493.4	51360.5	65413.1	80933.2	161228
6918	211.785	3	657.359	1969.06	-0.000680905	-0.345803	49.01	EESILKFFEILSPVYR		IPI00012885	IPI00012885;IPI00789953	Tax_Id=9606 Gene_Symbol=PTK2 Isoform 1 of Focal adhesion kinase 1|FERM central domain;Focal adhesion targeting region;Protein tyrosine _kinase_;	TRUE	1.61497	H292 Control	H292 Resistant	0.0682292	36.6759	296011	275201	240665	237794	141353	123573	293763	250557	185482	263475	141353	148013
7071	67.6285	4	746.365	2981.43	-0.0077006	-2.58285	35.63	RQATVSWDSGGSDEAPPKPSRPGYPSPR		IPI00012885	IPI00012885;IPI00789953	Tax_Id=9606 Gene_Symbol=PTK2 Isoform 1 of Focal adhesion kinase 1|FERM central domain;Focal adhesion targeting region;Protein tyrosine _kinase_;	TRUE	1.56411	H292 Control	H292 Resistant	0.00702925	14.3089	468759	430162	478741	336683	252750	291364	465199	391641	368969	373044	252750	348989
7491	119.512	3	667.34	1999	-0.00873657	-4.37045	41.6	LAQQYVMTSLQQEYKK	[N-term] Acetyl (N-term)	IPI00012885	IPI00012885;IPI00789953	Tax_Id=9606 Gene_Symbol=PTK2 Isoform 1 of Focal adhesion kinase 1|FERM central domain;Focal adhesion targeting region;Protein tyrosine _kinase_;	TRUE	1.04192	H292 Control	H292 Resistant	0.777216	17.8694	81031.6	85536.8	111730	97061.4	86014.9	84025.6	80416.2	77876.9	86110.6	107544	86014.9	100644
25961	119.563	2	1000.51	1999.01	-0.000989689	-0.49509	73.47	LAQQYVMTSLQQEYKK	[N-term] Acetyl (N-term)	IPI00012885	IPI00012885;IPI00789953	Tax_Id=9606 Gene_Symbol=PTK2 Isoform 1 of Focal adhesion kinase 1|FERM central domain;Focal adhesion targeting region;Protein tyrosine _kinase_;	TRUE	1.15291	H292 Resistant	H292 Control	0.628051	44.9215	17920.9	23333.4	41597.7	45226.4	25071.3	25223.4	17784.8	21243.9	32059.6	50110.9	25071.3	30212.1
7689	148.537	2	685.88	1369.74	-0.000839694	-0.613029	60.4	LLNSDLGELINK	[N-term] Acetyl (N-term)	IPI00012885	IPI00012885;IPI00789953	Tax_Id=9606 Gene_Symbol=PTK2 Isoform 1 of Focal adhesion kinase 1|FERM central domain;Focal adhesion targeting region;Protein tyrosine _kinase_;	TRUE	1.35132	H292 Resistant	H292 Control	0.0918872	24.398	97040.9	115099	155428	169294	151982	175426	96303.9	104792	119789	187578	151982	210122
7964	104.934	3	498.6	1492.78	0.00127926	0.856966	46.78	SNYEVLEKDVGLK		IPI00012885	IPI00012885;IPI00789953	Tax_Id=9606 Gene_Symbol=PTK2 Isoform 1 of Focal adhesion kinase 1|FERM central domain;Focal adhesion targeting region;Protein tyrosine _kinase_;	TRUE	1.2694	H292 Control	H292 Resistant	0.000793849	4.30413	71132.3	68331.5	65260	52969	54326.8	53980.4	70592.1	62212.4	50296.3	58689.6	54326.8	64656.5
18471	104.864	2	747.395	1492.78	-0.00199929	-1.33931	72.51	SNYEVLEKDVGLK		IPI00012885	IPI00012885;IPI00789953	Tax_Id=9606 Gene_Symbol=PTK2 Isoform 1 of Focal adhesion kinase 1|FERM central domain;Focal adhesion targeting region;Protein tyrosine _kinase_;	TRUE	1.19681	H292 Control	H292 Resistant	0.0115496	6.65549	47347.7	53157	53357.7	43327.8	42043.5	43188.8	46988.1	48396.8	41123.1	48007.2	42043.5	51730.6
8024	73.0483	2	538.316	1074.62	-0.00110562	-1.02884	36.51	KLIQQTFR	[N-term] Acetyl (N-term)	IPI00012885	IPI00012885;IPI00789953	Tax_Id=9606 Gene_Symbol=PTK2 Isoform 1 of Focal adhesion kinase 1|FERM central domain;Focal adhesion targeting region;Protein tyrosine _kinase_;	TRUE	1.07461	H292 Control	H292 Resistant	0.652717	21.0755	51098	54052.3	74254.5	54488.9	52636.2	59824.4	50709.9	49211.9	57228.4	60373.6	52636.2	71656.3
8396	50.7159	2	576.3	1150.59	-0.00137017	-1.19084	37.01	KSNYEVLEK	[N-term] Acetyl (N-term)	IPI00012885	IPI00012885;IPI00789953	Tax_Id=9606 Gene_Symbol=PTK2 Isoform 1 of Focal adhesion kinase 1|FERM central domain;Focal adhesion targeting region;Protein tyrosine _kinase_;	TRUE	1.12778	H292 Resistant	H292 Control	0.259871	15.5075	56178	54163.2	71343.4	63710.9	73669.5	67519.9	55751.3	49312.8	54984.8	70591.6	73669.5	80873.8
8592	19.0011	2	660.777	1319.54	-0.00130049	-0.985563	89.19	QQQEMEEDQR		IPI00012885	IPI00012885;IPI00789953	Tax_Id=9606 Gene_Symbol=PTK2 Isoform 1 of Focal adhesion kinase 1|FERM central domain;Focal adhesion targeting region;Protein tyrosine _kinase_;	TRUE	1.01156	H292 Resistant	H292 Control	0.849635	13.6781	28221.3	36097.9	36223	35601.8	32736.2	33366.9	28007	32865.3	27917.3	39446.8	32736.2	39966.1
8654	132.26	4	848.411	3389.62	-0.00444337	-1.31088	35.72	CIGEGQFGDVHQGIYMSPENPALAVAIKTCK		IPI00012885	IPI00012885;IPI00789953	Tax_Id=9606 Gene_Symbol=PTK2 Isoform 1 of Focal adhesion kinase 1|FERM central domain;Focal adhesion targeting region;Protein tyrosine _kinase_;	TRUE	4.43207	H292 Control	H292 Resistant	0.00898593	38.1843	533132	290012	327555	101888	109128	48614.8	529084	264041	252449	112891	109128	58229.7
8717	154.834	2	980.491	1958.97	0.000446422	0.227887	78.05	LPMPPNCPPTLYSLMTK		IPI00012885	IPI00012885;IPI00789953	Tax_Id=9606 Gene_Symbol=PTK2 Isoform 1 of Focal adhesion kinase 1|FERM central domain;Focal adhesion targeting region;Protein tyrosine _kinase_;	TRUE	1.23997	H292 Control	H292 Resistant	0.293557	34.8598	589920	585150	603092	640066	486823	307147	585440	532749	464806	709193	486823	367894
8771	104.99	3	564.636	1690.89	-0.00188791	-1.11652	49.55	SNYEVLEKDVGLKR	[N-term] Acetyl (N-term)	IPI00012885	IPI00012885;IPI00789953	Tax_Id=9606 Gene_Symbol=PTK2 Isoform 1 of Focal adhesion kinase 1|FERM central domain;Focal adhesion targeting region;Protein tyrosine _kinase_;	TRUE	1.21846	H292 Control	H292 Resistant	0.0114164	6.91927	179970	170940	195850	147528	155463	145739	178603	155633	150942	163461	155463	174563
8935	122.983	3	892.105	2673.29	-0.0019504	-0.729588	55.94	IENGERLPMPPNCPPTLYSLMTK	[21] Oxidation (M)	IPI00012885	IPI00012885;IPI00789953	Tax_Id=9606 Gene_Symbol=PTK2 Isoform 1 of Focal adhesion kinase 1|FERM central domain;Focal adhesion targeting region;Protein tyrosine _kinase_;	TRUE	1.41941	H292 Control	H292 Resistant	0.00363254	7.09056	613458	543115	544544	414685	367512	416267	608799	494479	419683	459471	367512	498595
9886	213.014	4	645.1	2576.37	-0.00337256	-1.30903	35.45	QMLTAAHALAVDAKNLLDVIDQAR		IPI00012885	IPI00012885;IPI00789953	Tax_Id=9606 Gene_Symbol=PTK2 Isoform 1 of Focal adhesion kinase 1|FERM central domain;Focal adhesion targeting region;Protein tyrosine _kinase_;	TRUE	5.77692	H292 Control	H292 Resistant	0.0861959	101.476	183286	139866	182305	1504.37	60375.7	25615.8	181894	127341	140503	1666.84	60375.7	30682.1
11789	212.945	3	859.798	2576.37	-0.00204872	-0.795195	97.74	QMLTAAHALAVDAKNLLDVIDQAR		IPI00012885	IPI00012885;IPI00789953	Tax_Id=9606 Gene_Symbol=PTK2 Isoform 1 of Focal adhesion kinase 1|FERM central domain;Focal adhesion targeting region;Protein tyrosine _kinase_;	TRUE	5.1354	H292 Control	H292 Resistant	0.0595924	83.4332	259062	178835	188004	5582.15	73243.8	43053.9	257095	162820	144896	6185.02	73243.8	51569
46325	210.713	3	859.799	2576.37	-0.00032042	-0.124368	79.83	QMLTAAHALAVDAKNLLDVIDQAR		IPI00012885	IPI00012885;IPI00789953	Tax_Id=9606 Gene_Symbol=PTK2 Isoform 1 of Focal adhesion kinase 1|FERM central domain;Focal adhesion targeting region;Protein tyrosine _kinase_;	TRUE	59.9119	H292 Resistant	H292 Control	0.162394	162.881	1298.6	244.596	394.06	111432	792.78	3840.5	1288.74	222.693	303.705	123466	792.78	4600.07
11129	160.283	4	656.84	2623.33	-0.0128641	-4.90372	41.79	VLKVFHYFESNSEPTTWASIIR		IPI00012885	IPI00012885	Tax_Id=9606 Gene_Symbol=PTK2 Isoform 1 of Focal adhesion kinase 1|FERM central domain;Focal adhesion targeting region;Protein tyrosine _kinase_;	TRUE	1.31477	H292 Control	H292 Resistant	0.375176	44.2751	379338	240013	222659	123719	204581	312123	376457	218519	171605	137081	204581	373854
11306	36.0433	3	501.222	1500.64	-0.000644037	-0.429174	52.06	YMEDSTYYKASK	[2] Oxidation (M)	IPI00012885	IPI00012885;IPI00789953	Tax_Id=9606 Gene_Symbol=PTK2 Isoform 1 of Focal adhesion kinase 1|FERM central domain;Focal adhesion targeting region;Protein tyrosine _kinase_;	TRUE	2.53794	H292 Control	H292 Resistant	0.00306066	21.5008	65425.6	46835.7	45073.4	17627.5	20950.3	23415.3	64928.7	42641.6	34738.3	19531.2	20950.3	28046.3
41965	36.0433	2	751.329	1500.64	-0.00135117	-0.900396	63.81	YMEDSTYYKASK	[2] Oxidation (M)	IPI00012885	IPI00012885;IPI00789953	Tax_Id=9606 Gene_Symbol=PTK2 Isoform 1 of Focal adhesion kinase 1|FERM central domain;Focal adhesion targeting region;Protein tyrosine _kinase_;	TRUE	3.28885	H292 Control	H292 Resistant	0.00391421	33.1103	15733.7	15502.3	14802.9	4820.12	3049.98	6128.41	15614.3	14114.1	11408.7	5340.69	3049.98	7340.48
11367	98.4781	2	741.392	1480.77	-0.00174957	-1.18152	100.77	QMLTAAHALAVDAK	[N-term] Acetyl (N-term)	IPI00012885	IPI00012885;IPI00789953	Tax_Id=9606 Gene_Symbol=PTK2 Isoform 1 of Focal adhesion kinase 1|FERM central domain;Focal adhesion targeting region;Protein tyrosine _kinase_;	TRUE	1.14418	H292 Control	H292 Resistant	0.394937	18.2381	65515.4	77961.2	90327.4	77352.5	72998	53991.5	65017.8	70979.7	69615.9	85706.5	72998	64669.9
12356	85.715	3	970.829	2909.47	-0.00184661	-0.63469	41.79	EDGSLQGPIGNQHIYQPVGKPDPAAPPK		IPI00012885	IPI00012885	Tax_Id=9606 Gene_Symbol=PTK2 Isoform 1 of Focal adhesion kinase 1|FERM central domain;Focal adhesion targeting region;Protein tyrosine _kinase_;	TRUE	1.33292	H292 Control	H292 Resistant	0.1294	24.8291	175769	275544	193019	171774	159032	152595	174434	250869	148761	190326	159032	182774
12434	93.8493	2	691.359	1380.7	-0.00456917	-3.3093	58.18	EKFLQEALTMR	[10] Oxidation (M)	IPI00012885	IPI00012885	Tax_Id=9606 Gene_Symbol=PTK2 Isoform 1 of Focal adhesion kinase 1|FERM central domain;Focal adhesion targeting region;Protein tyrosine _kinase_;	TRUE	1.02239	H292 Control	H292 Resistant	0.778138	29.4244	94780.4	90393.4	92400.4	69631.9	81373.9	120490	94060.6	82298.6	71213.5	77152	81373.9	144321
13739	113.158	3	897.438	2689.29	0.00011288	0.0419739	40.12	IENGERLPMPPNCPPTLYSLMTK	[9] Oxidation (M)|[21] Oxidation (M)	IPI00012885	IPI00012885;IPI00789953	Tax_Id=9606 Gene_Symbol=PTK2 Isoform 1 of Focal adhesion kinase 1|FERM central domain;Focal adhesion targeting region;Protein tyrosine _kinase_;	TRUE	1.034	H292 Resistant	H292 Control	0.832981	59.0023	250866	250261	231899	161786	171475	424690	248961	227850	178726	179258	171475	508684
13983	119.563	3	697.019	2088.03	-0.00418484	-2.00419	34.56	MKLAQQYVMTSLQQEYK		IPI00012885	IPI00012885;IPI00789953	Tax_Id=9606 Gene_Symbol=PTK2 Isoform 1 of Focal adhesion kinase 1|FERM central domain;Focal adhesion targeting region;Protein tyrosine _kinase_;	TRUE	1.98046	H292 Control	H292 Resistant	0.00142834	12.6216	132285	104160	111247	62421.5	60139	53001.1	131281	94832.4	85738.8	69163	60139	63483.6
14170	94.0234	2	548.729	1095.44	-0.000964044	-0.880049	36.31	CWAYDPSR	[N-term] Acetyl (N-term)	IPI00012885	IPI00012885;IPI00789953	Tax_Id=9606 Gene_Symbol=PTK2 Isoform 1 of Focal adhesion kinase 1|FERM central domain;Focal adhesion targeting region;Protein tyrosine _kinase_;	TRUE	1.70635	H292 Control	H292 Resistant	0.0142201	18.8188	47550.7	34635	50122.7	28536.1	24308.8	24694.2	47189.6	31533.4	38629.9	31618	24308.8	29578.2
14243	40.2495	2	783.314	1564.61	-0.00129124	-0.825276	71.14	YMEDSTYYKASK	[7] Phospho (Y)	IPI00012885	IPI00012885;IPI00789953	Tax_Id=9606 Gene_Symbol=PTK2 Isoform 1 of Focal adhesion kinase 1|FERM central domain;Focal adhesion targeting region;Protein tyrosine _kinase_;	TRUE	1.0342	H292 Control	H292 Resistant	0.750403	13.5321	46173.1	50856.6	60101.7	52208.3	52588.3	47138.6	45822.4	46302.4	46320.8	57846.7	52588.3	56461.6
22328	40.1923	3	522.546	1564.62	0.000692629	0.442683	42.6	YMEDSTYYKASK	[7] Phospho (Y)	IPI00012885	IPI00012885;IPI00789953	Tax_Id=9606 Gene_Symbol=PTK2 Isoform 1 of Focal adhesion kinase 1|FERM central domain;Focal adhesion targeting region;Protein tyrosine _kinase_;	TRUE	1.01229	H292 Control	H292 Resistant	0.865813	9.25633	18942.7	18452.6	16271.2	15797.7	18813.5	18403.5	18798.8	16800.1	12540.3	17503.8	18813.5	22043.3
14383	19.6429	2	490.709	979.403	-0.00034492	-0.352174	41.72	NCTSDSVR	[N-term] Acetyl (N-term)	IPI00012885	IPI00012885;IPI00789953	Tax_Id=9606 Gene_Symbol=PTK2 Isoform 1 of Focal adhesion kinase 1|FERM central domain;Focal adhesion targeting region;Protein tyrosine _kinase_;	TRUE	1.20083	H292 Control	H292 Resistant	0.218316	16.8422	13748.1	9769.64	12007.2	8760.25	9631.21	11192.3	13643.7	8894.77	9254.05	9706.35	9631.21	13405.9
16369	48.4548	3	528.623	1582.85	-0.00222323	-1.40458	42.27	KQMLTAAHALAVDAK	[3] Oxidation (M)	IPI00012885	IPI00012885;IPI00789953	Tax_Id=9606 Gene_Symbol=PTK2 Isoform 1 of Focal adhesion kinase 1|FERM central domain;Focal adhesion targeting region;Protein tyrosine _kinase_;	TRUE	1.23398	H292 Control	H292 Resistant	0.254848	28.4535	39553.6	37738.8	34085	21131.3	30938.9	38188.8	39253.3	34359.2	26269.5	23413.5	30938.9	45741.7
16515	49.7668	2	705.377	1408.74	-0.00302118	-2.14459	46.82	HGDATDVRGIIQK		IPI00012885	IPI00012885	Tax_Id=9606 Gene_Symbol=PTK2 Isoform 1 of Focal adhesion kinase 1|FERM central domain;Focal adhesion targeting region;Protein tyrosine _kinase_;	TRUE	2.15735	H292 Control	H292 Resistant	0.00614551	21.1575	40373.9	36057.7	53661.1	19570.5	23225.6	17505.9	40067.3	32828.7	41356.9	21684.1	23225.6	20968.1
17073	136.004	2	599.825	1197.64	0.000145917	0.121837	60.43	NLLDVIDQAR	[N-term] Acetyl (N-term)	IPI00012885	IPI00012885;IPI00789953	Tax_Id=9606 Gene_Symbol=PTK2 Isoform 1 of Focal adhesion kinase 1|FERM central domain;Focal adhesion targeting region;Protein tyrosine _kinase_;	TRUE	1.24282	H292 Control	H292 Resistant	0.0982831	16.0604	37066.3	40423.3	50224.7	36577.4	34123.4	32061.2	36784.8	36803.4	38708.4	40527.7	34123.4	38402.2
17892	135.441	3	627.007	1878	-0.00054934	-0.292514	62.62	FTELKAQLSTILEEEK		IPI00012885	IPI00012885;IPI00789953	Tax_Id=9606 Gene_Symbol=PTK2 Isoform 1 of Focal adhesion kinase 1|FERM central domain;Focal adhesion targeting region;Protein tyrosine _kinase_;	TRUE	3.01661	H292 Control	H292 Resistant	0.0125369	38.4462	61141.2	67506.2	75716.9	27650.3	27538.8	12557.3	60676.9	61461	58355.4	30636.5	27538.8	15040.8
18563	64.8353	2	480.789	959.563	-0.00176552	-1.83992	39.21	SLLDSVKAK		IPI00012885	IPI00012885;IPI00789953	Tax_Id=9606 Gene_Symbol=PTK2 Isoform 1 of Focal adhesion kinase 1|FERM central domain;Focal adhesion targeting region;Protein tyrosine _kinase_;	TRUE	4.93595	H292 Control	H292 Resistant	0.000744474	23.2756	31211.7	19788.4	23754.7	5679.04	5440.19	4025.76	30974.7	18016.4	18307.9	6292.37	5440.19	4821.96
27260	65.0121	3	320.862	959.565	-0.000452913	-0.471998	36	SLLDSVKAK		IPI00012885	IPI00012885;IPI00789953	Tax_Id=9606 Gene_Symbol=PTK2 Isoform 1 of Focal adhesion kinase 1|FERM central domain;Focal adhesion targeting region;Protein tyrosine _kinase_;	TRUE	4.48386	H292 Control	H292 Resistant	0.00113546	30.6554	13674.6	7467.45	9661.58	2210.63	2285.2	2374.06	13570.7	6798.74	7446.24	2449.38	2285.2	2843.59
19119	99.7066	2	865.483	1728.95	-0.000465446	-0.269207	95.89	LVNGTSQSFIIRPQK	[N-term] Acetyl (N-term)	IPI00012885	IPI00012885;IPI00789953	Tax_Id=9606 Gene_Symbol=PTK2 Isoform 1 of Focal adhesion kinase 1|FERM central domain;Focal adhesion targeting region;Protein tyrosine _kinase_;	TRUE	1.17158	H292 Control	H292 Resistant	0.317829	18.8348	54113.3	64112.9	78698.1	53527.4	49710.7	64846.4	53702.4	58371.6	60653.1	59308.3	49710.7	77671.7
19596	108.111	2	865.482	1728.95	-0.00218543	-1.26402	104.56	LVNGTSQSFIIRPQK	[N-term] Acetyl (N-term)	IPI00012885	IPI00012885;IPI00789953	Tax_Id=9606 Gene_Symbol=PTK2 Isoform 1 of Focal adhesion kinase 1|FERM central domain;Focal adhesion targeting region;Protein tyrosine _kinase_;	TRUE	1.16796	H292 Control	H292 Resistant	0.305195	22.2576	62188.3	49630.4	53087	38348.5	44157.1	58685.2	61716	45186	40914.4	42490.1	44157.1	70291.8
25462	107.986	3	577.322	1728.94	-0.00880904	-5.09502	39.06	LVNGTSQSFIIRPQK	[N-term] Acetyl (N-term)	IPI00012885	IPI00012885;IPI00789953	Tax_Id=9606 Gene_Symbol=PTK2 Isoform 1 of Focal adhesion kinase 1|FERM central domain;Focal adhesion targeting region;Protein tyrosine _kinase_;	TRUE	1.06418	H292 Resistant	H292 Control	0.692877	20.2919	21012.8	28340	31748.3	30202.5	32635.6	23467.9	20853.3	25802.1	24468.6	33464.4	32635.6	28109.4
19331	118.897	2	802.423	1602.83	-0.00482204	-3.00844	39.07	QFANLNREESILK	[N-term] Acetyl (N-term)	IPI00012885	IPI00012885;IPI00789953	Tax_Id=9606 Gene_Symbol=PTK2 Isoform 1 of Focal adhesion kinase 1|FERM central domain;Focal adhesion targeting region;Protein tyrosine _kinase_;	TRUE	1.13643	H292 Resistant	H292 Control	0.181333	13.9887	36917.8	35519.1	45680.8	46717.4	42644.1	44870.4	36637.4	32338.3	35206.5	51762.8	42644.1	53744.8
19579	23.4309	2	530.248	1058.48	-0.000977454	-0.923449	34.83	THLGTGMER	[N-term] Acetyl (N-term)|[7] Oxidation (M)	IPI00012885	IPI00012885	Tax_Id=9606 Gene_Symbol=PTK2 Isoform 1 of Focal adhesion kinase 1|FERM central domain;Focal adhesion targeting region;Protein tyrosine _kinase_;	TRUE	1.41123	H292 Resistant	H292 Control	0.17715	30.1357	12110.5	16709.5	16963.6	16426.9	19344.5	28839.6	12018.5	15213.1	13074	18201	19344.5	34543.5
20441	129.551	3	573.308	1716.9	-0.00113046	-0.658431	38.06	LPIKWMAPESINFR	[6] Oxidation (M)	IPI00012885	IPI00012885;IPI00789953	Tax_Id=9606 Gene_Symbol=PTK2 Isoform 1 of Focal adhesion kinase 1|FERM central domain;Focal adhesion targeting region;Protein tyrosine _kinase_;	TRUE	1.58899	H292 Control	H292 Resistant	0.0220177	16.4318	38581.7	29644.1	36933.5	25073.4	18037.5	23068.9	38288.7	26989.5	28464.9	27781.3	18037.5	27631.4
20613	214.061	2	656.85	1311.69	-0.000223039	-0.17004	42.46	FFEILSPVYR	[N-term] Acetyl (N-term)	IPI00012885	IPI00012885;IPI00789953	Tax_Id=9606 Gene_Symbol=PTK2 Isoform 1 of Focal adhesion kinase 1|FERM central domain;Focal adhesion targeting region;Protein tyrosine _kinase_;	TRUE	2.05255	H292 Resistant	H292 Control	0.107094	66.6824	8456.37	12600.9	29761.2	44824.6	25867.7	33615	8392.15	11472.5	22937.1	49665.6	25867.7	40263.4
22328	40.1923	3	522.546	1564.62	0.000692629	0.442683	45.54	YMEDSTYYKASK	[8] Phospho (Y)	IPI00012885	IPI00012885;IPI00789953	Tax_Id=9606 Gene_Symbol=PTK2 Isoform 1 of Focal adhesion kinase 1|FERM central domain;Focal adhesion targeting region;Protein tyrosine _kinase_;	TRUE	1.01229	H292 Control	H292 Resistant	0.865813	9.25633	18942.7	18452.6	16271.2	15797.7	18813.5	18403.5	18798.8	16800.1	12540.3	17503.8	18813.5	22043.3
24511	164.691	3	720.052	2157.13	-0.00146472	-0.67901	67.79	EIEMAQKLLNSDLGELINK		IPI00012885	IPI00012885;IPI00789953	Tax_Id=9606 Gene_Symbol=PTK2 Isoform 1 of Focal adhesion kinase 1|FERM central domain;Focal adhesion targeting region;Protein tyrosine _kinase_;	TRUE	2.261	H292 Control	H292 Resistant	0.0166396	30.1925	105658	80186	56827.2	39664.8	29844.5	37819.6	104855	73005.4	43797.1	43948.6	29844.5	45299.4
26588	99.0709	2	1022.51	2043	-0.0119791	-5.86344	76.52	AQLSTILEEEKAQQEER	[N-term] Acetyl (N-term)	IPI00012885	IPI00012885;IPI00789953	Tax_Id=9606 Gene_Symbol=PTK2 Isoform 1 of Focal adhesion kinase 1|FERM central domain;Focal adhesion targeting region;Protein tyrosine _kinase_;	FALSE	1.52988	H292 Control	H292 Resistant	0.0105191	13.6113	57508.7	65870.8	67001.2	43195.7	35175.8	46070.1	57072	59972	51638.2	47860.8	35175.8	55181.8
26963	175.576	3	869.436	2605.28	-0.000582289	-0.223503	45.84	GFLNQFTEDKPTLNFFYQQVK	[N-term] Acetyl (N-term)	IPI00012885	IPI00012885	Tax_Id=9606 Gene_Symbol=PTK2 Isoform 1 of Focal adhesion kinase 1|FERM central domain;Focal adhesion targeting region;Protein tyrosine _kinase_;	TRUE	1.26508	H292 Resistant	H292 Control	0.312606	34.6128	28621.8	41310.2	58063.7	63674.1	44242.8	54007.3	28404.4	37610.9	44750	70550.8	44242.8	64688.8
27179	75.5313	2	749.388	1496.76	-0.00432951	-2.89258	58.97	QMLTAAHALAVDAK	[N-term] Acetyl (N-term)|[2] Oxidation (M)	IPI00012885	IPI00012885;IPI00789953	Tax_Id=9606 Gene_Symbol=PTK2 Isoform 1 of Focal adhesion kinase 1|FERM central domain;Focal adhesion targeting region;Protein tyrosine _kinase_;	TRUE	1.18508	H292 Resistant	H292 Control	0.452795	35.0937	8719.78	15019.1	18450.4	16002.1	13952.5	20043	8653.56	13674.1	14219.8	17730.3	13952.5	24007.1
30479	29.1828	2	791.312	1580.61	-0.00114748	-0.725976	51.61	YMEDSTYYKASK	[2] Oxidation (M)|[7] Phospho (Y)	IPI00012885	IPI00012885;IPI00789953	Tax_Id=9606 Gene_Symbol=PTK2 Isoform 1 of Focal adhesion kinase 1|FERM central domain;Focal adhesion targeting region;Protein tyrosine _kinase_;	TRUE	1.30106	H292 Resistant	H292 Control	0.342588	32.1318	11985	18475.1	17995.8	15094.9	19579.8	28369	11893.9	16820.7	13869.4	16725.1	19579.8	33979.8
32899	210.781	3	787.422	2359.24	-0.00245587	-1.04096	37.59	EESILKFFEILSPVYRFDK		IPI00012885	IPI00012885;IPI00789953	Tax_Id=9606 Gene_Symbol=PTK2 Isoform 1 of Focal adhesion kinase 1|FERM central domain;Focal adhesion targeting region;Protein tyrosine _kinase_;	TRUE	6.33544	H292 Control	H292 Resistant	0.000583427	33.0329	35100.2	37545.9	37573.1	4111.57	7881.29	5404.37	34833.6	34183.7	28957.8	4555.62	7881.29	6473.24
33763	170.395	3	543.969	1628.89	0.0054457	3.34321	63.75	LLNSDLGELINKMK	[N-term] Acetyl (N-term)	IPI00012885	IPI00012885;IPI00789953	Tax_Id=9606 Gene_Symbol=PTK2 Isoform 1 of Focal adhesion kinase 1|FERM central domain;Focal adhesion targeting region;Protein tyrosine _kinase_;	TRUE	2.79139	H292 Control	H292 Resistant	0.0225539	37.7834	18561.9	12181.4	23634.2	5786.92	9222.66	4470.81	18420.9	11090.5	18215	6411.9	9222.66	5355.04
37845	21.912	2	588.297	1174.58	0.00252088	2.1462	53.23	LANSEKQGMR	[N-term] Acetyl (N-term)	IPI00012885	IPI00012885;IPI00789953	Tax_Id=9606 Gene_Symbol=PTK2 Isoform 1 of Focal adhesion kinase 1|FERM central domain;Focal adhesion targeting region;Protein tyrosine _kinase_;	TRUE	1.54728	H292 Control	H292 Resistant	0.0968748	28.0483	6983.87	4643.25	8330.8	4743.29	4528.09	3627.36	6930.83	4227.45	6420.59	5255.56	4528.09	4344.77
46885	214.295	3	1026.86	3077.55	-0.00628497	-2.0422	46.97	SDYMLEIADQVDQEIALKLGCLEIRR		IPI00012885	IPI00012885	Tax_Id=9606 Gene_Symbol=PTK2 Isoform 1 of Focal adhesion kinase 1|FERM central domain;Focal adhesion targeting region;Protein tyrosine _kinase_;	TRUE	48.0694	H292 Resistant	H292 Control	0.626932	170.966	1195.89	450.897	635.071	108741	846.698	100.089	1186.81	410.519	489.453	120485	846.698	119.884
394	102.743	2	538.298	1074.58	-0.000377795	-0.351574	52.66	GAFGEVQLVR		IPI00307155	IPI00307155;IPI00022542	Tax_Id=9606 Gene_Symbol=ROCK2 Rho-associated protein kinase 2|Phorbol esters/diacylglycerol binding domain (C1 domain);Hr1 repeat;PH domain;Protein _kinase_ domain;Protein _kinase_ C terminal domain;Rho Binding;	FALSE	1.19404	H292 Resistant	H292 Control	0.0331571	9.41134	811936	681816	706881	854423	907901	865319	805770	620759	544798	946700	907901	1.03646e+06
889	19.1673	2	493.772	985.53	-0.000761278	-0.772455	53.69	IQQNQSIR		IPI00307155	IPI00307155	Tax_Id=9606 Gene_Symbol=ROCK2 Rho-associated protein kinase 2|Phorbol esters/diacylglycerol binding domain (C1 domain);Hr1 repeat;PH domain;Protein _kinase_ domain;Protein _kinase_ C terminal domain;Rho Binding;	TRUE	1.27061	H292 Resistant	H292 Control	0.0288831	10.418	184794	165566	167051	193733	237928	225768	183391	150739	128747	214656	237928	270420
1261	91.1768	3	523.969	1568.88	-0.00424566	-2.70616	52.14	QKVENLLLEAEKR		IPI00307155	IPI00307155	Tax_Id=9606 Gene_Symbol=ROCK2 Rho-associated protein kinase 2|Phorbol esters/diacylglycerol binding domain (C1 domain);Hr1 repeat;PH domain;Protein _kinase_ domain;Protein _kinase_ C terminal domain;Rho Binding;	TRUE	1.53906	H292 Resistant	H292 Control	0.000881186	7.61397	350307	300741	325441	483819	519513	499543	347646	273809	250820	536071	519513	598342
3148	91.0581	4	393.229	1568.89	-0.000518876	-0.330729	44.15	QKVENLLLEAEKR		IPI00307155	IPI00307155	Tax_Id=9606 Gene_Symbol=ROCK2 Rho-associated protein kinase 2|Phorbol esters/diacylglycerol binding domain (C1 domain);Hr1 repeat;PH domain;Protein _kinase_ domain;Protein _kinase_ C terminal domain;Rho Binding;	TRUE	1.39851	H292 Resistant	H292 Control	0.102082	25.8281	113598	97568.5	97235.6	125094	186530	119679	112735	88831.2	74940.1	138603	186530	143349
1488	39.1609	2	380.222	758.429	0.000160706	0.211894	35.95	QLLTER		IPI00307155	IPI00307155	Tax_Id=9606 Gene_Symbol=ROCK2 Rho-associated protein kinase 2|Phorbol esters/diacylglycerol binding domain (C1 domain);Hr1 repeat;PH domain;Protein _kinase_ domain;Protein _kinase_ C terminal domain;Rho Binding;	TRUE	1.41504	H292 Resistant	H292 Control	0.128517	28.2831	52264.8	53065.7	46329.9	68580.4	52942.8	93082.7	51867.9	48313.6	35706.8	75987	52942.8	111492
1498	66.4869	2	530.274	1058.53	0.0057428	5.42527	63.19	VYYDISTAK		IPI00307155	IPI00307155	Tax_Id=9606 Gene_Symbol=ROCK2 Rho-associated protein kinase 2|Phorbol esters/diacylglycerol binding domain (C1 domain);Hr1 repeat;PH domain;Protein _kinase_ domain;Protein _kinase_ C terminal domain;Rho Binding;	TRUE	1.24995	H292 Resistant	H292 Control	0.0269635	9.63956	325058	293650	302818	341559	409822	400482	322589	267354	233384	378447	409822	479689
1520	51.2336	3	556.612	1666.81	-0.00216093	-1.29644	69.29	VIQQSLEQEEAEHK		IPI00307155	IPI00307155	Tax_Id=9606 Gene_Symbol=ROCK2 Rho-associated protein kinase 2|Phorbol esters/diacylglycerol binding domain (C1 domain);Hr1 repeat;PH domain;Protein _kinase_ domain;Protein _kinase_ C terminal domain;Rho Binding;	TRUE	1.51472	H292 Resistant	H292 Control	0.00138669	6.78241	294909	314149	279254	413489	468333	463719	292670	286017	215223	458145	468333	555433
15392	51.2336	2	834.415	1666.81	-0.00132086	-0.792445	74.8	VIQQSLEQEEAEHK		IPI00307155	IPI00307155	Tax_Id=9606 Gene_Symbol=ROCK2 Rho-associated protein kinase 2|Phorbol esters/diacylglycerol binding domain (C1 domain);Hr1 repeat;PH domain;Protein _kinase_ domain;Protein _kinase_ C terminal domain;Rho Binding;	TRUE	1.82385	H292 Resistant	H292 Control	0.00379867	16.1464	29015	40194.2	36382.8	60431.8	66271.4	65881.1	28794.7	36594.8	28040.5	66958.4	66271.4	78911
1606	45.1398	4	492.756	1967	-0.000675546	-0.34344	42.62	VIQQSLEQEEAEHKATK		IPI00307155	IPI00307155	Tax_Id=9606 Gene_Symbol=ROCK2 Rho-associated protein kinase 2|Phorbol esters/diacylglycerol binding domain (C1 domain);Hr1 repeat;PH domain;Protein _kinase_ domain;Protein _kinase_ C terminal domain;Rho Binding;	TRUE	1.03703	H292 Resistant	H292 Control	0.69332	12.1802	323032	257963	270292	324702	291723	266384	320579	234862	208316	359770	291723	319069
3622	45.1945	3	656.672	1966.99	-0.00200464	-1.01914	59.31	VIQQSLEQEEAEHKATK		IPI00307155	IPI00307155	Tax_Id=9606 Gene_Symbol=ROCK2 Rho-associated protein kinase 2|Phorbol esters/diacylglycerol binding domain (C1 domain);Hr1 repeat;PH domain;Protein _kinase_ domain;Protein _kinase_ C terminal domain;Rho Binding;	TRUE	1.15908	H292 Resistant	H292 Control	0.141001	12.7102	177172	179302	169417	224172	211035	174344	175827	163245	130571	248383	211035	208826
45946	45.1398	2	984.505	1967	-9.71167e-05	-0.0493731	68.32	VIQQSLEQEEAEHKATK		IPI00307155	IPI00307155	Tax_Id=9606 Gene_Symbol=ROCK2 Rho-associated protein kinase 2|Phorbol esters/diacylglycerol binding domain (C1 domain);Hr1 repeat;PH domain;Protein _kinase_ domain;Protein _kinase_ C terminal domain;Rho Binding;	TRUE	1.77925	H292 Resistant	H292 Control	0.0133316	19.8771	6823.88	8413.92	8707.82	17394.3	12035.6	13175.4	6772.06	7660.45	6711.17	19272.8	12035.6	15781.2
1634	49.2069	3	629.66	1885.96	-0.00260183	-1.37958	61.14	NQNSQISTEKVNQLQR		IPI00307155	IPI00307155	Tax_Id=9606 Gene_Symbol=ROCK2 Rho-associated protein kinase 2|Phorbol esters/diacylglycerol binding domain (C1 domain);Hr1 repeat;PH domain;Protein _kinase_ domain;Protein _kinase_ C terminal domain;Rho Binding;	TRUE	1.0051	H292 Resistant	H292 Control	0.983001	11.9567	383259	333112	345728	388245	371612	307657	380348	303282	266455	430175	371612	368505
16818	49.2069	2	943.987	1885.96	-0.00110987	-0.588489	113.03	NQNSQISTEKVNQLQR		IPI00307155	IPI00307155	Tax_Id=9606 Gene_Symbol=ROCK2 Rho-associated protein kinase 2|Phorbol esters/diacylglycerol binding domain (C1 domain);Hr1 repeat;PH domain;Protein _kinase_ domain;Protein _kinase_ C terminal domain;Rho Binding;	TRUE	1.48933	H292 Resistant	H292 Control	0.0101647	12.3885	34335.6	39272.4	38942.4	60469.2	59241.7	47913.3	34074.8	35755.5	30013.2	66999.8	59241.7	57389.6
1656	38.2311	2	595.813	1189.61	-0.000920124	-0.773466	36.93	MQTQQVNTLK		IPI00307155	IPI00307155	Tax_Id=9606 Gene_Symbol=ROCK2 Rho-associated protein kinase 2|Phorbol esters/diacylglycerol binding domain (C1 domain);Hr1 repeat;PH domain;Protein _kinase_ domain;Protein _kinase_ C terminal domain;Rho Binding;	TRUE	1.31028	H292 Resistant	H292 Control	0.0290468	12.8515	229750	211646	219159	295262	321737	248513	228006	192693	168907	327150	321737	297663
1673	72.5611	3	556.937	1667.79	-0.000740668	-0.444102	48.81	SIAEEQYSDLEKEK		IPI00307155	IPI00307155	Tax_Id=9606 Gene_Symbol=ROCK2 Rho-associated protein kinase 2|Phorbol esters/diacylglycerol binding domain (C1 domain);Hr1 repeat;PH domain;Protein _kinase_ domain;Protein _kinase_ C terminal domain;Rho Binding;	TRUE	1.40327	H292 Resistant	H292 Control	0.00364916	7.96017	343784	358810	324660	436400	504574	500540	341173	326678	250217	483530	504574	599535
5547	72.5611	2	834.901	1667.79	-0.00075008	-0.449745	93.2	SIAEEQYSDLEKEK		IPI00307155	IPI00307155	Tax_Id=9606 Gene_Symbol=ROCK2 Rho-associated protein kinase 2|Phorbol esters/diacylglycerol binding domain (C1 domain);Hr1 repeat;PH domain;Protein _kinase_ domain;Protein _kinase_ C terminal domain;Rho Binding;	TRUE	1.73886	H292 Resistant	H292 Control	0.00309379	15.6427	122280	164113	132350	242008	243015	243111	121351	149417	102003	268145	243015	291193
1760	132.43	2	637.277	1272.54	-0.000689072	-0.541493	85.84	SDSAFFWEER		IPI00307155	IPI00307155;IPI00022542	Tax_Id=9606 Gene_Symbol=ROCK2 Rho-associated protein kinase 2|Phorbol esters/diacylglycerol binding domain (C1 domain);Hr1 repeat;PH domain;Protein _kinase_ domain;Protein _kinase_ C terminal domain;Rho Binding;	FALSE	1.16361	H292 Resistant	H292 Control	0.0325268	6.47286	340189	302854	306867	385886	371090	348350	337606	275734	236504	427561	371090	417246
1787	52.6178	2	423.729	845.443	5.12369e-06	0.00606036	46.54	LAEIMNR		IPI00307155	IPI00307155;IPI00022542	Tax_Id=9606 Gene_Symbol=ROCK2 Rho-associated protein kinase 2|Phorbol esters/diacylglycerol binding domain (C1 domain);Hr1 repeat;PH domain;Protein _kinase_ domain;Protein _kinase_ C terminal domain;Rho Binding;	FALSE	1.07037	H292 Resistant	H292 Control	0.66109	18.9701	134331	132045	130755	152196	161733	111147	133311	120220	100774	168633	161733	133129
1865	84.1626	2	586.815	1171.62	-0.00392255	-3.34797	70.44	QLDETNALLR		IPI00307155	IPI00307155	Tax_Id=9606 Gene_Symbol=ROCK2 Rho-associated protein kinase 2|Phorbol esters/diacylglycerol binding domain (C1 domain);Hr1 repeat;PH domain;Protein _kinase_ domain;Protein _kinase_ C terminal domain;Rho Binding;	TRUE	1.65365	H292 Resistant	H292 Control	0.0059902	15.6747	203343	196664	188728	275772	320519	377270	201799	179053	145454	305555	320519	451886
1954	68.1926	3	459.234	1374.68	-0.000144554	-0.105155	59.58	ICGLEEDLKNGK		IPI00307155	IPI00307155	Tax_Id=9606 Gene_Symbol=ROCK2 Rho-associated protein kinase 2|Phorbol esters/diacylglycerol binding domain (C1 domain);Hr1 repeat;PH domain;Protein _kinase_ domain;Protein _kinase_ C terminal domain;Rho Binding;	TRUE	1.22413	H292 Resistant	H292 Control	0.0176384	6.73397	207975	186720	184384	220143	246877	241846	206396	169999	142106	243918	246877	289678
6458	68.2595	2	688.348	1374.68	-0.000763228	-0.555204	67.26	ICGLEEDLKNGK		IPI00307155	IPI00307155	Tax_Id=9606 Gene_Symbol=ROCK2 Rho-associated protein kinase 2|Phorbol esters/diacylglycerol binding domain (C1 domain);Hr1 repeat;PH domain;Protein _kinase_ domain;Protein _kinase_ C terminal domain;Rho Binding;	TRUE	1.26412	H292 Resistant	H292 Control	0.004358	6.71548	115615	119095	120610	144321	143523	161323	114737	108430	92955	159908	143523	193230
1967	77.3591	2	521.738	1041.46	-0.000323221	-0.310353	47.72	LADFGTCMK		IPI00307155	IPI00307155;IPI00022542	Tax_Id=9606 Gene_Symbol=ROCK2 Rho-associated protein kinase 2|Phorbol esters/diacylglycerol binding domain (C1 domain);Hr1 repeat;PH domain;Protein _kinase_ domain;Protein _kinase_ C terminal domain;Rho Binding;	FALSE	1.04156	H292 Control	H292 Resistant	0.739327	23.9624	237684	191172	218831	244075	226985	150782	235879	174052	168655	270435	226985	180604
2058	86.9123	3	668.67	2002.99	-0.00271474	-1.35534	42.09	QLDETNALLRTESDTAAR		IPI00307155	IPI00307155	Tax_Id=9606 Gene_Symbol=ROCK2 Rho-associated protein kinase 2|Phorbol esters/diacylglycerol binding domain (C1 domain);Hr1 repeat;PH domain;Protein _kinase_ domain;Protein _kinase_ C terminal domain;Rho Binding;	TRUE	1.13653	H292 Control	H292 Resistant	0.327802	14.3956	494981	376460	407944	431622	367962	326105	491222	342748	314405	478237	367962	390602
19970	86.9733	2	1002.5	2002.99	0.000217405	0.10854	41.53	QLDETNALLRTESDTAAR		IPI00307155	IPI00307155	Tax_Id=9606 Gene_Symbol=ROCK2 Rho-associated protein kinase 2|Phorbol esters/diacylglycerol binding domain (C1 domain);Hr1 repeat;PH domain;Protein _kinase_ domain;Protein _kinase_ C terminal domain;Rho Binding;	TRUE	1.15895	H292 Control	H292 Resistant	0.334468	27.0897	55501.7	51595.2	54834.2	60252.8	44076.3	35392.9	55080.2	46974.9	42261	66760.1	44076.3	42392.8
2067	158.664	2	611.816	1221.62	-0.000922785	-0.755379	44.53	NLICAFLTDR		IPI00307155	IPI00307155;IPI00022542	Tax_Id=9606 Gene_Symbol=ROCK2 Rho-associated protein kinase 2|Phorbol esters/diacylglycerol binding domain (C1 domain);Hr1 repeat;PH domain;Protein _kinase_ domain;Protein _kinase_ C terminal domain;Rho Binding;	FALSE	1.79091	H292 Resistant	H292 Control	0.000298358	8.2473	276812	242065	239478	444402	468420	445327	274710	220388	184567	492396	468420	533403
2087	85.3491	2	695.834	1389.65	-0.00157577	-1.13393	60.63	ENLLLSDSPSCR		IPI00307155	IPI00307155	Tax_Id=9606 Gene_Symbol=ROCK2 Rho-associated protein kinase 2|Phorbol esters/diacylglycerol binding domain (C1 domain);Hr1 repeat;PH domain;Protein _kinase_ domain;Protein _kinase_ C terminal domain;Rho Binding;	TRUE	1.29395	H292 Resistant	H292 Control	0.00383675	6.34583	323541	322099	301431	395107	438367	391993	321084	293255	232315	437779	438367	469521
2132	148.931	2	585.338	1168.66	0.000236533	0.202397	53.03	LEGWLSLPVR		IPI00307155	IPI00307155	Tax_Id=9606 Gene_Symbol=ROCK2 Rho-associated protein kinase 2|Phorbol esters/diacylglycerol binding domain (C1 domain);Hr1 repeat;PH domain;Protein _kinase_ domain;Protein _kinase_ C terminal domain;Rho Binding;	TRUE	1.3946	H292 Resistant	H292 Control	0.00316774	7.19941	307453	266191	290427	419530	408151	377350	305119	242353	223834	464838	408151	451981
2144	42.3823	2	522.233	1042.45	0.00418741	4.01691	67.21	SQGGDGFYGR		IPI00307155	IPI00307155	Tax_Id=9606 Gene_Symbol=ROCK2 Rho-associated protein kinase 2|Phorbol esters/diacylglycerol binding domain (C1 domain);Hr1 repeat;PH domain;Protein _kinase_ domain;Protein _kinase_ C terminal domain;Rho Binding;	TRUE	1.24608	H292 Resistant	H292 Control	0.00167614	4.7974	215407	221988	217399	258549	284608	272766	213771	202109	167550	286472	284608	326714
2203	79.8063	3	520.625	1558.85	-0.00443003	-2.84184	65.05	TAKELEEEITLRK		IPI00307155	IPI00307155	Tax_Id=9606 Gene_Symbol=ROCK2 Rho-associated protein kinase 2|Phorbol esters/diacylglycerol binding domain (C1 domain);Hr1 repeat;PH domain;Protein _kinase_ domain;Protein _kinase_ C terminal domain;Rho Binding;	TRUE	1.24048	H292 Resistant	H292 Control	0.0130632	6.79884	274154	293751	263729	320012	366739	344871	272072	267446	203258	354573	366739	413079
2393	34.1353	2	615.315	1228.61	-0.00150549	-1.22536	55.24	QIQQLESNNR		IPI00307155	IPI00307155	Tax_Id=9606 Gene_Symbol=ROCK2 Rho-associated protein kinase 2|Phorbol esters/diacylglycerol binding domain (C1 domain);Hr1 repeat;PH domain;Protein _kinase_ domain;Protein _kinase_ C terminal domain;Rho Binding;	TRUE	1.19185	H292 Resistant	H292 Control	0.0410018	9.38472	168389	155875	159317	187882	211889	176583	167110	141916	122786	208173	211889	211508
2515	55.3303	2	365.229	728.443	-0.000558432	-0.76661	44.04	INELLK		IPI00307155	IPI00307155;IPI00022649;IPI00219420	Tax_Id=9606 Gene_Symbol=ROCK2 Rho-associated protein kinase 2|Phorbol esters/diacylglycerol binding domain (C1 domain);Hr1 repeat;PH domain;Protein _kinase_ domain;Protein _kinase_ C terminal domain;Rho Binding;	TRUE	1.44638	H292 Resistant	H292 Control	0.0088248	11.8553	64930.1	58612.6	57553.3	79312	99002	83620	64437	53363.8	44356.7	87877.7	99002	100158
2528	38.9148	2	381.211	760.408	0.000240583	0.316387	47.27	SVESALR		IPI00307155	IPI00307155	Tax_Id=9606 Gene_Symbol=ROCK2 Rho-associated protein kinase 2|Phorbol esters/diacylglycerol binding domain (C1 domain);Hr1 repeat;PH domain;Protein _kinase_ domain;Protein _kinase_ C terminal domain;Rho Binding;	TRUE	1.1962	H292 Resistant	H292 Control	0.017262	6.24988	67783.3	68198.6	60896	74640.6	82043	78822.1	67268.5	62091.4	46932.9	82701.8	82043	94411.4
2784	60.6039	3	429.91	1286.71	0.000378754	0.294359	49.13	LKDEEISAAAIK		IPI00307155	IPI00307155	Tax_Id=9606 Gene_Symbol=ROCK2 Rho-associated protein kinase 2|Phorbol esters/diacylglycerol binding domain (C1 domain);Hr1 repeat;PH domain;Protein _kinase_ domain;Protein _kinase_ C terminal domain;Rho Binding;	TRUE	1.81107	H292 Resistant	H292 Control	0.00223994	12.5292	83876.6	88495.9	96145.1	139141	169443	177719	83239.6	80571.1	74099.6	154168	169443	212868
3105	60.6039	2	644.36	1286.71	-0.00246377	-1.91478	92.05	LKDEEISAAAIK		IPI00307155	IPI00307155	Tax_Id=9606 Gene_Symbol=ROCK2 Rho-associated protein kinase 2|Phorbol esters/diacylglycerol binding domain (C1 domain);Hr1 repeat;PH domain;Protein _kinase_ domain;Protein _kinase_ C terminal domain;Rho Binding;	TRUE	1.7129	H292 Resistant	H292 Control	0.00411404	12.5092	129804	164397	138266	219224	263071	258479	128818	149675	106562	242899	263071	309601
2790	110.848	2	800.93	1599.84	-0.0022729	-1.4207	90.17	NLLLLANSTEEQQK		IPI00307155	IPI00307155	Tax_Id=9606 Gene_Symbol=ROCK2 Rho-associated protein kinase 2|Phorbol esters/diacylglycerol binding domain (C1 domain);Hr1 repeat;PH domain;Protein _kinase_ domain;Protein _kinase_ C terminal domain;Rho Binding;	TRUE	1.70448	H292 Resistant	H292 Control	1.93867e-06	1.79542	365266	361851	356230	620746	622976	602818	362492	329448	274549	687786	622976	722042
3194	59.4921	3	365.87	1094.59	-0.000584807	-0.534271	52.12	KPPAPDPFAR		IPI00307155	IPI00307155	Tax_Id=9606 Gene_Symbol=ROCK2 Rho-associated protein kinase 2|Phorbol esters/diacylglycerol binding domain (C1 domain);Hr1 repeat;PH domain;Protein _kinase_ domain;Protein _kinase_ C terminal domain;Rho Binding;	TRUE	1.24529	H292 Resistant	H292 Control	0.0055203	5.56447	90057.1	92266.7	82860.1	111406	113771	105053	89373.1	84004.2	63860.8	123438	113771	125830
3266	45.4356	2	771.354	1540.69	-0.00133619	-0.867264	93.76	MPGAPETAPGDGAGASR		IPI00307155	IPI00307155	Tax_Id=9606 Gene_Symbol=ROCK2 Rho-associated protein kinase 2|Phorbol esters/diacylglycerol binding domain (C1 domain);Hr1 repeat;PH domain;Protein _kinase_ domain;Protein _kinase_ C terminal domain;Rho Binding;	TRUE	1.25728	H292 Resistant	H292 Control	0.092771	15.9779	301251	283030	306538	412722	402583	304707	298963	257684	236251	457296	402583	364971
3277	46.3553	2	469.727	937.439	0.00016017	0.170859	38.38	AEDYDVVK		IPI00307155	IPI00307155	Tax_Id=9606 Gene_Symbol=ROCK2 Rho-associated protein kinase 2|Phorbol esters/diacylglycerol binding domain (C1 domain);Hr1 repeat;PH domain;Protein _kinase_ domain;Protein _kinase_ C terminal domain;Rho Binding;	TRUE	1.53445	H292 Resistant	H292 Control	0.00173102	7.62632	78241.2	84142.2	73972.1	112825	130941	118908	77647	76607.2	57010.7	125010	130941	142426
3326	78.3208	3	480.577	1438.71	-0.00819156	-5.69366	65.81	THGSEIINDLQGR		IPI00307155	IPI00307155	Tax_Id=9606 Gene_Symbol=ROCK2 Rho-associated protein kinase 2|Phorbol esters/diacylglycerol binding domain (C1 domain);Hr1 repeat;PH domain;Protein _kinase_ domain;Protein _kinase_ C terminal domain;Rho Binding;	TRUE	1.43531	H292 Resistant	H292 Control	0.00443672	8.47233	159431	155279	140058	202491	238125	212118	158220	141374	107943	224360	238125	254070
5418	78.2688	2	720.363	1438.71	-0.00590011	-4.10096	79.2	THGSEIINDLQGR		IPI00307155	IPI00307155	Tax_Id=9606 Gene_Symbol=ROCK2 Rho-associated protein kinase 2|Phorbol esters/diacylglycerol binding domain (C1 domain);Hr1 repeat;PH domain;Protein _kinase_ domain;Protein _kinase_ C terminal domain;Rho Binding;	TRUE	1.44588	H292 Resistant	H292 Control	0.00184615	6.50463	136570	152786	141430	193466	220365	209033	135533	139104	109001	214360	220365	250376
3694	181.965	2	946.988	1891.96	-0.000316853	-0.167473	105.17	AFVGNQLPFIGFTYYR		IPI00307155	IPI00307155	Tax_Id=9606 Gene_Symbol=ROCK2 Rho-associated protein kinase 2|Phorbol esters/diacylglycerol binding domain (C1 domain);Hr1 repeat;PH domain;Protein _kinase_ domain;Protein _kinase_ C terminal domain;Rho Binding;	TRUE	1.45791	H292 Resistant	H292 Control	0.000131011	3.99922	331028	344496	336563	509467	470624	495444	328514	313646	259391	564489	470624	593432
11968	181.818	3	631.661	1891.96	-0.000119581	-0.0632046	55.09	AFVGNQLPFIGFTYYR		IPI00307155	IPI00307155	Tax_Id=9606 Gene_Symbol=ROCK2 Rho-associated protein kinase 2|Phorbol esters/diacylglycerol binding domain (C1 domain);Hr1 repeat;PH domain;Protein _kinase_ domain;Protein _kinase_ C terminal domain;Rho Binding;	TRUE	1.71979	H292 Resistant	H292 Control	0.0298941	22.5108	37401.3	50231.3	39711.2	88872.2	56058.3	74073.8	37117.2	45733.1	30605.6	98470.3	56058.3	88723.9
4003	70.4913	3	574.942	1721.81	-0.00216677	-1.25842	58.58	CSLLDCDLKQSQQK		IPI00307155	IPI00307155	Tax_Id=9606 Gene_Symbol=ROCK2 Rho-associated protein kinase 2|Phorbol esters/diacylglycerol binding domain (C1 domain);Hr1 repeat;PH domain;Protein _kinase_ domain;Protein _kinase_ C terminal domain;Rho Binding;	TRUE	1.24034	H292 Resistant	H292 Control	0.00812262	7.01739	172067	177809	155093	209855	214098	202381	170760	161886	119531	232520	214098	242408
4170	101.26	3	461.878	1382.61	2.23798e-05	0.0161866	43.81	NDQWHWDNIR		IPI00307155	IPI00307155	Tax_Id=9606 Gene_Symbol=ROCK2 Rho-associated protein kinase 2|Phorbol esters/diacylglycerol binding domain (C1 domain);Hr1 repeat;PH domain;Protein _kinase_ domain;Protein _kinase_ C terminal domain;Rho Binding;	TRUE	1.87041	H292 Resistant	H292 Control	0.0016268	13.0195	57551.5	60576.7	53417	95731.8	122537	102591	57114.5	55152.1	41168.8	106071	122537	122881
14381	101.26	2	692.314	1382.61	0.0013992	1.012	37.23	NDQWHWDNIR		IPI00307155	IPI00307155	Tax_Id=9606 Gene_Symbol=ROCK2 Rho-associated protein kinase 2|Phorbol esters/diacylglycerol binding domain (C1 domain);Hr1 repeat;PH domain;Protein _kinase_ domain;Protein _kinase_ C terminal domain;Rho Binding;	TRUE	2.63365	H292 Resistant	H292 Control	0.0178747	40.0873	21015.3	38294	50075.5	98884.5	104698	84499.3	20855.7	34864.8	38593.5	109564	104698	101211
4235	29.392	2	462.282	922.549	-0.000299068	-0.324176	52.78	KYVIVSSK		IPI00307155	IPI00307155	Tax_Id=9606 Gene_Symbol=ROCK2 Rho-associated protein kinase 2|Phorbol esters/diacylglycerol binding domain (C1 domain);Hr1 repeat;PH domain;Protein _kinase_ domain;Protein _kinase_ C terminal domain;Rho Binding;	TRUE	1.34028	H292 Resistant	H292 Control	0.000790736	4.75567	51440.7	56541.6	54641.3	71617.4	75023.5	71320	51050	51478.3	42112.4	79352	75023.5	85425.6
4240	51.6901	2	529.736	1057.46	-0.000453946	-0.429281	47.05	LADFGTCMK	[8] Oxidation (M)	IPI00307155	IPI00307155;IPI00022542	Tax_Id=9606 Gene_Symbol=ROCK2 Rho-associated protein kinase 2|Phorbol esters/diacylglycerol binding domain (C1 domain);Hr1 repeat;PH domain;Protein _kinase_ domain;Protein _kinase_ C terminal domain;Rho Binding;	FALSE	1.34867	H292 Resistant	H292 Control	0.279444	33.2802	83950.3	83479.2	67077.8	70817.6	104486	140970	83312.7	76003.6	51697.3	78465.8	104486	168850
4310	76.8725	2	644.334	1286.65	-0.00109082	-0.847799	44.37	DVKPDNMLLDK		IPI00307155	IPI00307155;IPI00022542	Tax_Id=9606 Gene_Symbol=ROCK2 Rho-associated protein kinase 2|Phorbol esters/diacylglycerol binding domain (C1 domain);Hr1 repeat;PH domain;Protein _kinase_ domain;Protein _kinase_ C terminal domain;Rho Binding;	FALSE	1.09578	H292 Resistant	H292 Control	0.338465	10.4956	166758	142465	139860	177611	169816	144669	165491	129707	107791	196793	169816	173281
4833	26.3656	2	330.19	658.365	-0.000103018	-0.156475	39.39	LLEER		IPI00307155	IPI00307155;IPI00021808;IPI00069694;IPI00164066;IPI00171224;IPI00180408;IPI00216137;IPI00328147;IPI00549955;IPI00788247;IPI00790407;IPI00795022;IPI00873982;IPI00935442	Tax_Id=9606 Gene_Symbol=ROCK2 Rho-associated protein kinase 2|Phorbol esters/diacylglycerol binding domain (C1 domain);Hr1 repeat;PH domain;Protein _kinase_ domain;Protein _kinase_ C terminal domain;Rho Binding;	FALSE	1.61268	H292 Control	H292 Resistant	0.184073	63.0053	29695.8	27776.2	29165.4	15698.7	30131.3	7892.62	29470.3	25288.8	22477.9	17394.1	30131.3	9453.6
4939	46.8531	2	412.229	822.444	0.00203426	2.47344	35.27	FEMIKR		IPI00307155	IPI00307155;IPI00022542	Tax_Id=9606 Gene_Symbol=ROCK2 Rho-associated protein kinase 2|Phorbol esters/diacylglycerol binding domain (C1 domain);Hr1 repeat;PH domain;Protein _kinase_ domain;Protein _kinase_ C terminal domain;Rho Binding;	FALSE	1.12303	H292 Resistant	H292 Control	0.356	17.5716	65463.1	75473.6	52826.1	69105.3	80950.1	67545.1	64966	68714.9	40713.4	76568.6	80950.1	80904.1
5089	93.4183	3	370.219	1107.64	-0.00068459	-0.618064	45.2	LLSKFEMIK		IPI00307155	IPI00307155;IPI00022542	Tax_Id=9606 Gene_Symbol=ROCK2 Rho-associated protein kinase 2|Phorbol esters/diacylglycerol binding domain (C1 domain);Hr1 repeat;PH domain;Protein _kinase_ domain;Protein _kinase_ C terminal domain;Rho Binding;	FALSE	1.00643	H292 Control	H292 Resistant	0.954023	14.9867	53033.1	40196.6	47581.2	54700.2	42305.2	42905.8	52630.3	36596.9	36671.1	60607.8	42305.2	51391.6
5157	45.8141	2	480.247	958.479	-0.000370281	-0.386322	37.08	EEIIAPCK		IPI00307155	IPI00307155	Tax_Id=9606 Gene_Symbol=ROCK2 Rho-associated protein kinase 2|Phorbol esters/diacylglycerol binding domain (C1 domain);Hr1 repeat;PH domain;Protein _kinase_ domain;Protein _kinase_ C terminal domain;Rho Binding;	TRUE	1.19201	H292 Resistant	H292 Control	0.16837	15.7699	62039.9	60002.1	52476.3	62974.3	81969.5	63084.2	61568.7	54628.9	40443.8	69775.5	81969.5	75560.9
5213	29.1291	2	431.725	861.436	-0.00211312	-2.45302	46.08	LAEIMNR	[5] Oxidation (M)	IPI00307155	IPI00307155;IPI00022542	Tax_Id=9606 Gene_Symbol=ROCK2 Rho-associated protein kinase 2|Phorbol esters/diacylglycerol binding domain (C1 domain);Hr1 repeat;PH domain;Protein _kinase_ domain;Protein _kinase_ C terminal domain;Rho Binding;	FALSE	1.12931	H292 Resistant	H292 Control	0.392416	18.0405	48387.3	50297.5	42908.4	43100.4	54603.7	62199.2	48019.9	45793.3	33069.7	47755.2	54603.7	74500.8
5368	28.3849	2	431.726	861.438	-0.000272129	-0.315901	46.45	LAEIMNR	[5] Oxidation (M)	IPI00307155	IPI00307155;IPI00022542	Tax_Id=9606 Gene_Symbol=ROCK2 Rho-associated protein kinase 2|Phorbol esters/diacylglycerol binding domain (C1 domain);Hr1 repeat;PH domain;Protein _kinase_ domain;Protein _kinase_ C terminal domain;Rho Binding;	FALSE	1.4871	H292 Resistant	H292 Control	0.0899956	27.381	30498.2	33733.5	30179.5	33883.8	47005.3	59509.6	30266.6	30712.6	23259.5	37543.2	47005.3	71279.3
5223	25.5641	2	603.81	1205.6	-0.00281472	-2.33469	59.17	MQTQQVNTLK	[1] Oxidation (M)	IPI00307155	IPI00307155	Tax_Id=9606 Gene_Symbol=ROCK2 Rho-associated protein kinase 2|Phorbol esters/diacylglycerol binding domain (C1 domain);Hr1 repeat;PH domain;Protein _kinase_ domain;Protein _kinase_ C terminal domain;Rho Binding;	TRUE	1.58151	H292 Resistant	H292 Control	0.0417742	22.3629	62401.2	76529.5	67089	81444.6	116146	128233	61927.3	69676.3	51705.9	90240.6	116146	153594
5303	92.0326	3	455.245	1362.71	0.000150119	0.110162	51.67	AEDYDVVKVIGR		IPI00307155	IPI00307155	Tax_Id=9606 Gene_Symbol=ROCK2 Rho-associated protein kinase 2|Phorbol esters/diacylglycerol binding domain (C1 domain);Hr1 repeat;PH domain;Protein _kinase_ domain;Protein _kinase_ C terminal domain;Rho Binding;	TRUE	1.31622	H292 Control	H292 Resistant	0.102756	17.094	86343	63864.4	66295.3	57390.3	61294	45804.5	85687.3	58145.3	51094.2	63588.4	61294	54863.6
18582	92.0326	2	682.363	1362.71	-0.00358083	-2.62772	57.42	AEDYDVVKVIGR		IPI00307155	IPI00307155	Tax_Id=9606 Gene_Symbol=ROCK2 Rho-associated protein kinase 2|Phorbol esters/diacylglycerol binding domain (C1 domain);Hr1 repeat;PH domain;Protein _kinase_ domain;Protein _kinase_ C terminal domain;Rho Binding;	TRUE	1.16542	H292 Control	H292 Resistant	0.343157	25.3527	32853.8	28543.5	29572.2	31551.6	27787	18718.7	32604.3	25987.4	22791.5	34959.1	27787	22420.9
5316	31.665	2	505.263	1008.51	-0.000551797	-0.547139	37.14	FTDLEKEK		IPI00307155	IPI00307155	Tax_Id=9606 Gene_Symbol=ROCK2 Rho-associated protein kinase 2|Phorbol esters/diacylglycerol binding domain (C1 domain);Hr1 repeat;PH domain;Protein _kinase_ domain;Protein _kinase_ C terminal domain;Rho Binding;	TRUE	1.5945	H292 Resistant	H292 Control	0.0225682	17.3708	31457.2	43730.6	42792.6	54125.9	70202.2	63791.5	31218.3	39814.5	32980.5	59971.4	70202.2	76408.1
5365	147.275	2	803.922	1605.83	-0.00029598	-0.184316	40.29	NLICAFLTDREVR		IPI00307155	IPI00307155;IPI00022542	Tax_Id=9606 Gene_Symbol=ROCK2 Rho-associated protein kinase 2|Phorbol esters/diacylglycerol binding domain (C1 domain);Hr1 repeat;PH domain;Protein _kinase_ domain;Protein _kinase_ C terminal domain;Rho Binding;	FALSE	1.00309	H292 Resistant	H292 Control	0.93422	22.4935	299118	316678	340300	402317	271311	285428	296847	288320	262271	445766	271311	341879
5638	132.904	3	1071.84	3212.48	-0.00167207	-0.520491	114.17	SQLQALHIGLDSSSIGSGPGDAEADDGFPESR		IPI00307155	IPI00307155	Tax_Id=9606 Gene_Symbol=ROCK2 Rho-associated protein kinase 2|Phorbol esters/diacylglycerol binding domain (C1 domain);Hr1 repeat;PH domain;Protein _kinase_ domain;Protein _kinase_ C terminal domain;Rho Binding;	TRUE	1.13371	H292 Resistant	H292 Control	0.146008	11.6483	899950	904329	948733	1.1803e+06	970656	970150	893115	823346	731194	1.30777e+06	970656	1.16202e+06
5901	32.4166	2	408.714	815.414	0.000508482	0.623588	61.45	NGVEEIR		IPI00307155	IPI00307155	Tax_Id=9606 Gene_Symbol=ROCK2 Rho-associated protein kinase 2|Phorbol esters/diacylglycerol binding domain (C1 domain);Hr1 repeat;PH domain;Protein _kinase_ domain;Protein _kinase_ C terminal domain;Rho Binding;	TRUE	1.15124	H292 Resistant	H292 Control	0.0517129	7.57075	38068.2	36622.4	34771.9	38961.7	45306.5	41749	37779.1	33342.9	26798.9	43169.6	45306.5	50006
6256	159.484	3	1297.94	3890.81	0.000504441	0.129649	34.58	ETAAPVVPELSSDIDSSNFDDIEDDKGDVETFPIPK		IPI00307155	IPI00307155	Tax_Id=9606 Gene_Symbol=ROCK2 Rho-associated protein kinase 2|Phorbol esters/diacylglycerol binding domain (C1 domain);Hr1 repeat;PH domain;Protein _kinase_ domain;Protein _kinase_ C terminal domain;Rho Binding;	TRUE	1.61342	H292 Resistant	H292 Control	0.0172376	17.1421	414045	512208	446749	769248	846724	599263	410900	466340	344312	852326	846724	717785
6833	95.177	2	629.303	1256.59	-0.000170576	-0.135745	57.77	ILFYDSEQDK		IPI00307155	IPI00307155	Tax_Id=9606 Gene_Symbol=ROCK2 Rho-associated protein kinase 2|Phorbol esters/diacylglycerol binding domain (C1 domain);Hr1 repeat;PH domain;Protein _kinase_ domain;Protein _kinase_ C terminal domain;Rho Binding;	TRUE	1.44229	H292 Resistant	H292 Control	0.255647	36.0213	97255.1	73072.8	80743.3	128423	159810	73883.9	96516.5	66529.2	62229.4	142293	159810	88496.6
6963	96.6151	3	438.586	1312.74	0.000190483	0.145104	49.63	VENLLLEAEKR		IPI00307155	IPI00307155	Tax_Id=9606 Gene_Symbol=ROCK2 Rho-associated protein kinase 2|Phorbol esters/diacylglycerol binding domain (C1 domain);Hr1 repeat;PH domain;Protein _kinase_ domain;Protein _kinase_ C terminal domain;Rho Binding;	TRUE	1.23713	H292 Resistant	H292 Control	0.0977711	15.6741	57569.2	42983.8	46181.1	57705.4	66746	57077.3	57132	39134.6	35592.1	63937.5	66746	68366
7007	125.934	3	1003.51	3007.52	-0.00166955	-0.555127	37.76	IFQILYANEGESKKEQEFPVEPVGEK		IPI00307155	IPI00307155	Tax_Id=9606 Gene_Symbol=ROCK2 Rho-associated protein kinase 2|Phorbol esters/diacylglycerol binding domain (C1 domain);Hr1 repeat;PH domain;Protein _kinase_ domain;Protein _kinase_ C terminal domain;Rho Binding;	TRUE	1.46254	H292 Resistant	H292 Control	0.0250759	16.3364	305409	321137	264935	516592	393490	393745	303089	292380	204187	572383	393490	471619
7159	105.046	2	713.359	1424.7	-0.00135998	-0.954568	56.06	NIDNFLNRYEK		IPI00307155	IPI00307155	Tax_Id=9606 Gene_Symbol=ROCK2 Rho-associated protein kinase 2|Phorbol esters/diacylglycerol binding domain (C1 domain);Hr1 repeat;PH domain;Protein _kinase_ domain;Protein _kinase_ C terminal domain;Rho Binding;	TRUE	1.15779	H292 Control	H292 Resistant	0.582275	35.9513	111987	78320.2	61601.2	102578	55919.9	59079.6	111137	71306.6	47476.4	113657	55919.9	70764.3
7377	70.5425	2	774.39	1546.76	-0.00157954	-1.02119	95.86	DLQDKNCLLETAK		IPI00307155	IPI00307155	Tax_Id=9606 Gene_Symbol=ROCK2 Rho-associated protein kinase 2|Phorbol esters/diacylglycerol binding domain (C1 domain);Hr1 repeat;PH domain;Protein _kinase_ domain;Protein _kinase_ C terminal domain;Rho Binding;	TRUE	1.4326	H292 Resistant	H292 Control	0.00235481	8.39618	87375.7	90875.9	86316	133977	130815	114228	86712.1	82737.9	66524.2	148446	130815	136820
7476	95.2505	3	477.927	1430.76	-0.00155134	-1.08428	60.82	TAKELEEEITLR		IPI00307155	IPI00307155	Tax_Id=9606 Gene_Symbol=ROCK2 Rho-associated protein kinase 2|Phorbol esters/diacylglycerol binding domain (C1 domain);Hr1 repeat;PH domain;Protein _kinase_ domain;Protein _kinase_ C terminal domain;Rho Binding;	TRUE	1.3458	H292 Resistant	H292 Control	0.00349694	6.94386	44522.3	41609.7	41061.3	59940.2	58696.3	52540.7	44184.2	37883.5	31646.2	66413.7	58696.3	62932.2
11134	95.2505	2	716.386	1430.76	-0.00422809	-2.95513	60.12	TAKELEEEITLR		IPI00307155	IPI00307155	Tax_Id=9606 Gene_Symbol=ROCK2 Rho-associated protein kinase 2|Phorbol esters/diacylglycerol binding domain (C1 domain);Hr1 repeat;PH domain;Protein _kinase_ domain;Protein _kinase_ C terminal domain;Rho Binding;	TRUE	1.28456	H292 Resistant	H292 Control	0.00817479	7.2437	54331.9	62184.8	55866.1	78383.8	72155.6	70896.2	53919.3	56616.1	43056.3	86849.2	72155.6	84918
7767	106.887	3	701.691	2102.05	0.00133932	0.637149	61.34	TLTSDVANLANEKEELNNK		IPI00307155	IPI00307155	Tax_Id=9606 Gene_Symbol=ROCK2 Rho-associated protein kinase 2|Phorbol esters/diacylglycerol binding domain (C1 domain);Hr1 repeat;PH domain;Protein _kinase_ domain;Protein _kinase_ C terminal domain;Rho Binding;	TRUE	2.31222	H292 Resistant	H292 Control	0.000574363	13.8382	97041.7	98087.8	96932.4	189299	245981	240031	96304.7	89304	74706.4	209743	245981	287504
7881	152.83	4	816.634	3262.51	-0.00377659	-1.15757	43.92	ERQDADGQMKELQDQLEAEQYFSTLYK		IPI00307155	IPI00307155	Tax_Id=9606 Gene_Symbol=ROCK2 Rho-associated protein kinase 2|Phorbol esters/diacylglycerol binding domain (C1 domain);Hr1 repeat;PH domain;Protein _kinase_ domain;Protein _kinase_ C terminal domain;Rho Binding;	TRUE	1.2508	H292 Resistant	H292 Control	0.220014	24.9664	155965	152472	166342	253786	180253	159817	154780	138818	128201	281195	180253	191425
8152	121.847	2	756.39	1510.76	-0.00197871	-1.30974	72.34	IFQILYANEGESK		IPI00307155	IPI00307155	Tax_Id=9606 Gene_Symbol=ROCK2 Rho-associated protein kinase 2|Phorbol esters/diacylglycerol binding domain (C1 domain);Hr1 repeat;PH domain;Protein _kinase_ domain;Protein _kinase_ C terminal domain;Rho Binding;	TRUE	1.39539	H292 Resistant	H292 Control	0.000803911	5.24002	113928	121943	117191	168090	154359	170209	113063	111023	90319.7	186243	154359	203873
8383	104.678	3	631.009	1890	-0.00592415	-3.13445	46.84	LKDEEISAAAIKAQFEK		IPI00307155	IPI00307155	Tax_Id=9606 Gene_Symbol=ROCK2 Rho-associated protein kinase 2|Phorbol esters/diacylglycerol binding domain (C1 domain);Hr1 repeat;PH domain;Protein _kinase_ domain;Protein _kinase_ C terminal domain;Rho Binding;	TRUE	1.47485	H292 Control	H292 Resistant	0.0612658	21.2154	211355	157948	142360	125299	125559	96067.9	209750	143803	109718	138831	125559	115068
8638	174.661	4	593.816	2371.24	-0.000186911	-0.0788242	38	FYTAEVVLALDAIHSMGLIHR	[16] Oxidation (M)	IPI00307155	IPI00307155	Tax_Id=9606 Gene_Symbol=ROCK2 Rho-associated protein kinase 2|Phorbol esters/diacylglycerol binding domain (C1 domain);Hr1 repeat;PH domain;Protein _kinase_ domain;Protein _kinase_ C terminal domain;Rho Binding;	TRUE	1.56081	H292 Resistant	H292 Control	0.0243229	18.6666	138299	142062	118431	209535	167764	245141	137249	129340	91275.6	232164	167764	293624
21286	174.794	3	791.417	2371.23	-0.0054952	-2.31744	59.45	FYTAEVVLALDAIHSMGLIHR	[16] Oxidation (M)	IPI00307155	IPI00307155	Tax_Id=9606 Gene_Symbol=ROCK2 Rho-associated protein kinase 2|Phorbol esters/diacylglycerol binding domain (C1 domain);Hr1 repeat;PH domain;Protein _kinase_ domain;Protein _kinase_ C terminal domain;Rho Binding;	TRUE	1.39214	H292 Resistant	H292 Control	0.113717	25.0812	45690.2	53421.5	44550.4	64357.2	51219.7	84421	45343.2	48637.6	34335.2	71307.7	51219.7	101118
8887	101.798	2	755.353	1508.69	0.00886343	5.87495	45.5	NSLCFPEDAEISK		IPI00307155	IPI00307155	Tax_Id=9606 Gene_Symbol=ROCK2 Rho-associated protein kinase 2|Phorbol esters/diacylglycerol binding domain (C1 domain);Hr1 repeat;PH domain;Protein _kinase_ domain;Protein _kinase_ C terminal domain;Rho Binding;	TRUE	1.65839	H292 Resistant	H292 Control	0.000465063	8.28414	135280	159654	150268	246305	245972	246042	134253	145357	115813	272906	245972	294704
9448	72.1888	2	630.344	1258.67	-0.00332058	-2.63815	56.63	ELEEEITLRK		IPI00307155	IPI00307155	Tax_Id=9606 Gene_Symbol=ROCK2 Rho-associated protein kinase 2|Phorbol esters/diacylglycerol binding domain (C1 domain);Hr1 repeat;PH domain;Protein _kinase_ domain;Protein _kinase_ C terminal domain;Rho Binding;	TRUE	1.36786	H292 Resistant	H292 Control	0.104235	21.7804	53804.8	63585.2	48620.7	62091.4	70959.9	94028.6	53396.2	57891.1	37472.3	68797.2	70959.9	112625
9704	83.9906	3	920.13	2757.37	-0.002797	-1.01437	39	QIQQLESNNRDLQDKNCLLETAK		IPI00307155	IPI00307155	Tax_Id=9606 Gene_Symbol=ROCK2 Rho-associated protein kinase 2|Phorbol esters/diacylglycerol binding domain (C1 domain);Hr1 repeat;PH domain;Protein _kinase_ domain;Protein _kinase_ C terminal domain;Rho Binding;	TRUE	4.24164	H292 Resistant	H292 Control	0.0859996	76.116	4391.68	36683	47805.5	73689.3	154758	148550	4358.32	33398	36844	81647.6	154758	177930
9937	61.4996	3	620.664	1858.97	-0.000682422	-0.367096	44.65	DVKPDNMLLDKHGHLK		IPI00307155	IPI00307155	Tax_Id=9606 Gene_Symbol=ROCK2 Rho-associated protein kinase 2|Phorbol esters/diacylglycerol binding domain (C1 domain);Hr1 repeat;PH domain;Protein _kinase_ domain;Protein _kinase_ C terminal domain;Rho Binding;	TRUE	1.06293	H292 Resistant	H292 Control	0.528217	13.197	78119.7	75929	78538.2	90735.1	86384.4	70103.7	77526.4	69129.6	60529.9	100534	86384.4	83968.7
10286	28.7943	2	779.351	1556.69	-0.000898611	-0.577258	105.65	MPGAPETAPGDGAGASR	[1] Oxidation (M)	IPI00307155	IPI00307155	Tax_Id=9606 Gene_Symbol=ROCK2 Rho-associated protein kinase 2|Phorbol esters/diacylglycerol binding domain (C1 domain);Hr1 repeat;PH domain;Protein _kinase_ domain;Protein _kinase_ C terminal domain;Rho Binding;	TRUE	1.75895	H292 Resistant	H292 Control	0.0212614	22.4051	42717	51317	47731.4	61873	90869.6	96615.8	42392.6	46721.6	36786.9	68555.2	90869.6	115724
10831	29.7316	2	779.351	1556.69	-0.00102017	-0.655349	100.32	MPGAPETAPGDGAGASR	[1] Oxidation (M)	IPI00307155	IPI00307155	Tax_Id=9606 Gene_Symbol=ROCK2 Rho-associated protein kinase 2|Phorbol esters/diacylglycerol binding domain (C1 domain);Hr1 repeat;PH domain;Protein _kinase_ domain;Protein _kinase_ C terminal domain;Rho Binding;	TRUE	1.83877	H292 Resistant	H292 Control	0.0248161	26.4856	36340	41378.6	45398.2	56047.9	74360.4	95975.1	36064	37673.1	34988.7	62101.1	74360.4	114957
10415	121.062	3	922.42	2764.24	-0.00132494	-0.479313	45.14	MDETGMVHCDTAVGTPDYISPEVLK		IPI00307155	IPI00307155	Tax_Id=9606 Gene_Symbol=ROCK2 Rho-associated protein kinase 2|Phorbol esters/diacylglycerol binding domain (C1 domain);Hr1 repeat;PH domain;Protein _kinase_ domain;Protein _kinase_ C terminal domain;Rho Binding;	TRUE	1.15887	H292 Resistant	H292 Control	0.0459224	7.79477	242097	246070	212729	257753	277128	277366	240258	224034	163951	285591	277128	332222
11226	114.632	3	715.674	2144	-0.00214737	-1.00157	59.92	IYESIEEAKSEAMKEMEK		IPI00307155	IPI00307155	Tax_Id=9606 Gene_Symbol=ROCK2 Rho-associated protein kinase 2|Phorbol esters/diacylglycerol binding domain (C1 domain);Hr1 repeat;PH domain;Protein _kinase_ domain;Protein _kinase_ C terminal domain;Rho Binding;	TRUE	1.37944	H292 Resistant	H292 Control	0.105793	22.3947	53885.8	57546.4	62891.8	92904.6	87936.2	59627.9	53476.6	52393.1	48471.1	102938	87936.2	71421
11327	161.86	3	993.462	2977.36	-0.00203849	-0.684664	98.88	QDADGQMKELQDQLEAEQYFSTLYK		IPI00307155	IPI00307155	Tax_Id=9606 Gene_Symbol=ROCK2 Rho-associated protein kinase 2|Phorbol esters/diacylglycerol binding domain (C1 domain);Hr1 repeat;PH domain;Protein _kinase_ domain;Protein _kinase_ C terminal domain;Rho Binding;	TRUE	1.23018	H292 Resistant	H292 Control	0.316181	26.9048	175264	165427	165172	264284	205294	152726	173933	150613	127299	292827	205294	182932
11909	138.675	2	768.388	1534.76	-0.00115419	-0.752034	84.73	EFINLQSALESER		IPI00307155	IPI00307155	Tax_Id=9606 Gene_Symbol=ROCK2 Rho-associated protein kinase 2|Phorbol esters/diacylglycerol binding domain (C1 domain);Hr1 repeat;PH domain;Protein _kinase_ domain;Protein _kinase_ C terminal domain;Rho Binding;	TRUE	1.10506	H292 Resistant	H292 Control	0.347729	14.465	135495	136205	128455	150586	124663	166946	134466	124008	99001.3	166849	124663	199964
11971	53.4616	2	652.332	1302.65	0.00016268	0.124884	41.44	DVKPDNMLLDK	[7] Oxidation (M)	IPI00307155	IPI00307155;IPI00022542	Tax_Id=9606 Gene_Symbol=ROCK2 Rho-associated protein kinase 2|Phorbol esters/diacylglycerol binding domain (C1 domain);Hr1 repeat;PH domain;Protein _kinase_ domain;Protein _kinase_ C terminal domain;Rho Binding;	FALSE	1.44113	H292 Resistant	H292 Control	0.0870099	23.9648	61455.7	73405.2	63473.9	71271.3	97833.6	116721	60989	66831.7	48919.7	78968.5	97833.6	139806
14198	52.9205	3	435.224	1302.65	0.00217981	1.67337	46.98	DVKPDNMLLDK	[7] Oxidation (M)	IPI00307155	IPI00307155;IPI00022542	Tax_Id=9606 Gene_Symbol=ROCK2 Rho-associated protein kinase 2|Phorbol esters/diacylglycerol binding domain (C1 domain);Hr1 repeat;PH domain;Protein _kinase_ domain;Protein _kinase_ C terminal domain;Rho Binding;	FALSE	1.30121	H292 Resistant	H292 Control	0.313728	33.9602	30061.8	32535.4	30238.1	28140.6	37569.7	55087.8	29833.5	29621.8	23304.7	31179.8	37569.7	65983
12108	79.8063	3	615.965	1844.87	0.00175412	0.950809	34.04	NSLCFPEDAEISKHAK		IPI00307155	IPI00307155	Tax_Id=9606 Gene_Symbol=ROCK2 Rho-associated protein kinase 2|Phorbol esters/diacylglycerol binding domain (C1 domain);Hr1 repeat;PH domain;Protein _kinase_ domain;Protein _kinase_ C terminal domain;Rho Binding;	TRUE	1.18689	H292 Resistant	H292 Control	0.000437868	2.55497	89440.7	91318.5	86783.6	105037	107181	105326	88761.5	83140.9	66884.7	116381	107181	126157
12439	79.8063	4	462.225	1844.87	-0.00142512	-0.772474	37.37	NSLCFPEDAEISKHAK		IPI00307155	IPI00307155	Tax_Id=9606 Gene_Symbol=ROCK2 Rho-associated protein kinase 2|Phorbol esters/diacylglycerol binding domain (C1 domain);Hr1 repeat;PH domain;Protein _kinase_ domain;Protein _kinase_ C terminal domain;Rho Binding;	TRUE	1.05369	H292 Control	H292 Resistant	0.597727	13.3067	41792	35691.6	35247.8	37583	39146.8	30257.7	41474.7	32495.4	27165.7	41641.9	39146.8	36242.1
12227	70.1868	3	771.727	2312.16	-0.00163488	-0.70708	63.25	HKQELTEKDATIASLEETNR		IPI00307155	IPI00307155	Tax_Id=9606 Gene_Symbol=ROCK2 Rho-associated protein kinase 2|Phorbol esters/diacylglycerol binding domain (C1 domain);Hr1 repeat;PH domain;Protein _kinase_ domain;Protein _kinase_ C terminal domain;Rho Binding;	TRUE	1.80896	H292 Resistant	H292 Control	0.00809734	19.4844	53681.8	79815.6	70630.5	131791	122344	115124	53274.1	72668.1	54435.4	146024	122344	137893
12608	32.6278	2	544.293	1086.57	-0.00279234	-2.56986	69.6	KEEIIAPCK		IPI00307155	IPI00307155	Tax_Id=9606 Gene_Symbol=ROCK2 Rho-associated protein kinase 2|Phorbol esters/diacylglycerol binding domain (C1 domain);Hr1 repeat;PH domain;Protein _kinase_ domain;Protein _kinase_ C terminal domain;Rho Binding;	TRUE	1.03419	H292 Control	H292 Resistant	0.519561	7.48738	57952.6	63588.2	67314.9	60956.8	59598.9	62056.4	57512.5	57893.8	51880	67540.1	59598.9	74329.8
12930	124.099	3	712.03	2133.07	0.00594491	2.78703	45.28	IELQMTLDSKDSDIEQLR		IPI00307155	IPI00307155	Tax_Id=9606 Gene_Symbol=ROCK2 Rho-associated protein kinase 2|Phorbol esters/diacylglycerol binding domain (C1 domain);Hr1 repeat;PH domain;Protein _kinase_ domain;Protein _kinase_ C terminal domain;Rho Binding;	TRUE	1.47163	H292 Resistant	H292 Control	0.00142171	6.47554	56615.4	53013.5	60351.2	88478.9	82336.8	79332.3	56185.4	48266.1	46513	98034.5	82336.8	95022.4
13569	92.1596	2	709.352	1416.69	-0.0030585	-2.1589	72.1	ICGLEEDLKNGK	[N-term] Acetyl (N-term)	IPI00307155	IPI00307155	Tax_Id=9606 Gene_Symbol=ROCK2 Rho-associated protein kinase 2|Phorbol esters/diacylglycerol binding domain (C1 domain);Hr1 repeat;PH domain;Protein _kinase_ domain;Protein _kinase_ C terminal domain;Rho Binding;	TRUE	1.4066	H292 Resistant	H292 Control	0.0132712	11.8324	32836.1	40975.5	40222.2	51823.6	50833.3	57743.3	32586.7	37306.1	30999.5	57420.5	50833.3	69163.7
13688	57.9139	2	421.777	841.539	0.000180676	0.214697	43.8	KLEALIR		IPI00307155	IPI00307155	Tax_Id=9606 Gene_Symbol=ROCK2 Rho-associated protein kinase 2|Phorbol esters/diacylglycerol binding domain (C1 domain);Hr1 repeat;PH domain;Protein _kinase_ domain;Protein _kinase_ C terminal domain;Rho Binding;	TRUE	1.78572	H292 Resistant	H292 Control	0.0224288	23.8598	11957.6	10209.8	9863.79	14253	23294.8	19651	11866.8	9295.51	7602.08	15792.3	23294.8	23537.6
13848	74.9173	2	665.362	1328.71	-0.00901994	-6.78845	67.45	LKDEEISAAAIK	[N-term] Acetyl (N-term)	IPI00307155	IPI00307155	Tax_Id=9606 Gene_Symbol=ROCK2 Rho-associated protein kinase 2|Phorbol esters/diacylglycerol binding domain (C1 domain);Hr1 repeat;PH domain;Protein _kinase_ domain;Protein _kinase_ C terminal domain;Rho Binding;	TRUE	2.54554	H292 Resistant	H292 Control	0.000466026	15.1658	22467	25057.3	30186	63028.7	68642.9	66142.9	22296.4	22813.4	23264.6	69835.8	68642.9	79224.5
14182	105.285	3	547.294	1638.86	-0.00134005	-0.817673	49.34	IFQILYANEGESKK		IPI00307155	IPI00307155	Tax_Id=9606 Gene_Symbol=ROCK2 Rho-associated protein kinase 2|Phorbol esters/diacylglycerol binding domain (C1 domain);Hr1 repeat;PH domain;Protein _kinase_ domain;Protein _kinase_ C terminal domain;Rho Binding;	TRUE	1.38825	H292 Resistant	H292 Control	0.00296208	7.90866	26995.2	27385.2	31077.6	39787.8	41082.8	37766.4	26790.2	24932.8	23951.7	44084.8	41082.8	45235.8
14429	72.9718	3	375.551	1123.63	-0.000348599	-0.310243	51.54	LLSKFEMIK	[7] Oxidation (M)	IPI00307155	IPI00307155;IPI00022542	Tax_Id=9606 Gene_Symbol=ROCK2 Rho-associated protein kinase 2|Phorbol esters/diacylglycerol binding domain (C1 domain);Hr1 repeat;PH domain;Protein _kinase_ domain;Protein _kinase_ C terminal domain;Rho Binding;	FALSE	1.21104	H292 Resistant	H292 Control	0.461144	34.4739	15422.1	13837.8	14197	13142.8	15046.5	24438.9	15305	12598.6	10941.7	14562.2	15046.5	29272.4
14611	99.0188	3	541.287	1620.84	-0.00102094	-0.629881	49.38	IMKELEIKEMMAR		IPI00307155	IPI00307155	Tax_Id=9606 Gene_Symbol=ROCK2 Rho-associated protein kinase 2|Phorbol esters/diacylglycerol binding domain (C1 domain);Hr1 repeat;PH domain;Protein _kinase_ domain;Protein _kinase_ C terminal domain;Rho Binding;	TRUE	1.48116	H292 Resistant	H292 Control	0.126212	29.3567	28587.7	26790.4	28632.4	51427.1	45106.9	27899.3	28370.6	24391.3	22067.2	56981.2	45106.9	33417.1
15179	80.3021	2	694.339	1386.66	-0.00322977	-2.32916	58.34	EQEFPVEPVGEK		IPI00307155	IPI00307155	Tax_Id=9606 Gene_Symbol=ROCK2 Rho-associated protein kinase 2|Phorbol esters/diacylglycerol binding domain (C1 domain);Hr1 repeat;PH domain;Protein _kinase_ domain;Protein _kinase_ C terminal domain;Rho Binding;	TRUE	1.41881	H292 Resistant	H292 Control	0.0224246	11.747	34869.4	34748	28500.6	40283.8	48188.3	50738.4	34604.6	31636.3	21965.6	44634.5	48188.3	60773.3
15531	204.669	4	589.817	2355.24	-0.000908664	-0.385805	39.65	FYTAEVVLALDAIHSMGLIHR		IPI00307155	IPI00307155	Tax_Id=9606 Gene_Symbol=ROCK2 Rho-associated protein kinase 2|Phorbol esters/diacylglycerol binding domain (C1 domain);Hr1 repeat;PH domain;Protein _kinase_ domain;Protein _kinase_ C terminal domain;Rho Binding;	TRUE	16.2342	H292 Resistant	H292 Control	0.193705	117.644	7748.94	5015.11	2316.26	188678	3203.45	52935.1	7690.09	4566.01	1785.15	209055	3203.45	63404.5
17202	206.796	4	589.817	2355.24	-0.00146149	-0.620525	49.78	FYTAEVVLALDAIHSMGLIHR		IPI00307155	IPI00307155	Tax_Id=9606 Gene_Symbol=ROCK2 Rho-associated protein kinase 2|Phorbol esters/diacylglycerol binding domain (C1 domain);Hr1 repeat;PH domain;Protein _kinase_ domain;Protein _kinase_ C terminal domain;Rho Binding;	TRUE	1.30053	H292 Control	H292 Resistant	0.428694	82.0041	62847.8	53572.5	46369.6	5110.97	72887.9	47173.5	62370.5	48775	35737.4	5662.95	72887.9	56503.4
50139	206.868	3	786.088	2355.24	-2.09796e-05	-0.00890762	66.77	FYTAEVVLALDAIHSMGLIHR		IPI00307155	IPI00307155	Tax_Id=9606 Gene_Symbol=ROCK2 Rho-associated protein kinase 2|Phorbol esters/diacylglycerol binding domain (C1 domain);Hr1 repeat;PH domain;Protein _kinase_ domain;Protein _kinase_ C terminal domain;Rho Binding;	TRUE	1.21231	H292 Resistant	H292 Control	0.418693	28.5329	24904	18044	18741.7	24250.8	32356.7	18179.3	24714.8	16428.1	14444.3	26869.8	32356.7	21774.8
15756	95.177	3	417.214	1248.62	-0.000392336	-0.314216	35.24	ELEIKEMMAR		IPI00307155	IPI00307155	Tax_Id=9606 Gene_Symbol=ROCK2 Rho-associated protein kinase 2|Phorbol esters/diacylglycerol binding domain (C1 domain);Hr1 repeat;PH domain;Protein _kinase_ domain;Protein _kinase_ C terminal domain;Rho Binding;	TRUE	1.5879	H292 Resistant	H292 Control	0.0750586	27.9661	6602.04	7273.37	6016.31	13076.6	11204.4	7305.12	6551.9	6622.04	4636.81	14488.9	11204.4	8749.91
19492	95.177	2	625.317	1248.62	-0.001226	-0.981886	35.5	ELEIKEMMAR		IPI00307155	IPI00307155	Tax_Id=9606 Gene_Symbol=ROCK2 Rho-associated protein kinase 2|Phorbol esters/diacylglycerol binding domain (C1 domain);Hr1 repeat;PH domain;Protein _kinase_ domain;Protein _kinase_ C terminal domain;Rho Binding;	TRUE	1.1616	H292 Resistant	H292 Control	0.249698	21.1116	13921.6	20863.7	15946.1	18672.7	20277.2	19979.8	13815.9	18995.3	12289.8	20689.4	20277.2	23931.4
17532	141.338	4	820.633	3278.5	-0.00249095	-0.759783	38.45	ERQDADGQMKELQDQLEAEQYFSTLYK	[9] Oxidation (M)	IPI00307155	IPI00307155	Tax_Id=9606 Gene_Symbol=ROCK2 Rho-associated protein kinase 2|Phorbol esters/diacylglycerol binding domain (C1 domain);Hr1 repeat;PH domain;Protein _kinase_ domain;Protein _kinase_ C terminal domain;Rho Binding;	TRUE	1.56353	H292 Resistant	H292 Control	0.0147691	17.8212	66820.7	66585.7	58978.5	90510.9	89399.2	120890	66313.3	60623	45455.1	100286	89399.2	144799
18624	89.8328	3	712.003	2132.99	-0.00124808	-0.585132	43.57	IMDHKNSLCFPEDAEISK		IPI00307155	IPI00307155	Tax_Id=9606 Gene_Symbol=ROCK2 Rho-associated protein kinase 2|Phorbol esters/diacylglycerol binding domain (C1 domain);Hr1 repeat;PH domain;Protein _kinase_ domain;Protein _kinase_ C terminal domain;Rho Binding;	TRUE	1.19809	H292 Control	H292 Resistant	0.479939	43.4589	67199.1	47189.8	44454.5	63469.7	44051.5	25058.7	66688.7	42963.9	34261.4	70324.4	44051.5	30014.7
19328	144.902	3	716.395	2146.16	0.000350028	0.163095	72.39	LKLEKEFINLQSALESER		IPI00307155	IPI00307155	Tax_Id=9606 Gene_Symbol=ROCK2 Rho-associated protein kinase 2|Phorbol esters/diacylglycerol binding domain (C1 domain);Hr1 repeat;PH domain;Protein _kinase_ domain;Protein _kinase_ C terminal domain;Rho Binding;	TRUE	1.10247	H292 Resistant	H292 Control	0.678828	28.0435	65011.9	51332.3	37837.7	75007.2	47595.6	47377.4	64518.1	46735.4	29161.7	83107.9	47595.6	56747.7
19765	112.753	2	736.841	1471.67	-0.000462036	-0.313954	58.52	SNMEIDMTYQLK		IPI00307155	IPI00307155	Tax_Id=9606 Gene_Symbol=ROCK2 Rho-associated protein kinase 2|Phorbol esters/diacylglycerol binding domain (C1 domain);Hr1 repeat;PH domain;Protein _kinase_ domain;Protein _kinase_ C terminal domain;Rho Binding;	TRUE	1.55579	H292 Resistant	H292 Control	0.00306631	10.0295	33453.1	40730	36069.8	55992.1	61548	53989.8	33199	37082.6	27799.2	62039.1	61548	64667.8
20263	66.1871	2	758.387	1514.76	-0.00157943	-1.04269	76.91	KEQEFPVEPVGEK		IPI00307155	IPI00307155	Tax_Id=9606 Gene_Symbol=ROCK2 Rho-associated protein kinase 2|Phorbol esters/diacylglycerol binding domain (C1 domain);Hr1 repeat;PH domain;Protein _kinase_ domain;Protein _kinase_ C terminal domain;Rho Binding;	TRUE	1.64164	H292 Resistant	H292 Control	0.00350125	11.9917	17649.6	22059.4	21727.2	31798.7	33022.7	36034.7	17515.5	20084	16745.2	35233	33022.7	43161.6
21153	149.179	3	998.793	2993.36	-0.00142669	-0.476618	129.32	QDADGQMKELQDQLEAEQYFSTLYK	[7] Oxidation (M)	IPI00307155	IPI00307155	Tax_Id=9606 Gene_Symbol=ROCK2 Rho-associated protein kinase 2|Phorbol esters/diacylglycerol binding domain (C1 domain);Hr1 repeat;PH domain;Protein _kinase_ domain;Protein _kinase_ C terminal domain;Rho Binding;	TRUE	1.39236	H292 Resistant	H292 Control	0.0294776	16.3433	64010.8	63867.9	62908	73194.4	90512.7	101937	63524.7	58148.5	48483.6	81099.3	90512.7	122098
21470	111.231	3	927.752	2780.23	-0.000581563	-0.209178	60.52	MDETGMVHCDTAVGTPDYISPEVLK	[6] Oxidation (M)	IPI00307155	IPI00307155	Tax_Id=9606 Gene_Symbol=ROCK2 Rho-associated protein kinase 2|Phorbol esters/diacylglycerol binding domain (C1 domain);Hr1 repeat;PH domain;Protein _kinase_ domain;Protein _kinase_ C terminal domain;Rho Binding;	TRUE	1.42547	H292 Resistant	H292 Control	0.0140576	12.0273	55255.9	57256.3	45426.6	68272.1	79293.5	77571.9	54836.3	52129	35010.5	75645.4	79293.5	92913.9
21717	126.422	3	667.34	1999	-0.000256547	-0.128338	38.79	EEIIAPCKVYYDISTAK		IPI00307155	IPI00307155	Tax_Id=9606 Gene_Symbol=ROCK2 Rho-associated protein kinase 2|Phorbol esters/diacylglycerol binding domain (C1 domain);Hr1 repeat;PH domain;Protein _kinase_ domain;Protein _kinase_ C terminal domain;Rho Binding;	TRUE	1.64736	H292 Control	H292 Resistant	0.0818735	31.2044	58843.8	34745.3	36235.5	32328	25420.9	21058.7	58396.9	31633.8	27926.9	35819.4	25420.9	25223.7
22022	96.6766	3	471.936	1412.79	-0.00072541	-0.51346	44.93	QKVENLLLEAEK		IPI00307155	IPI00307155	Tax_Id=9606 Gene_Symbol=ROCK2 Rho-associated protein kinase 2|Phorbol esters/diacylglycerol binding domain (C1 domain);Hr1 repeat;PH domain;Protein _kinase_ domain;Protein _kinase_ C terminal domain;Rho Binding;	TRUE	1.06557	H292 Resistant	H292 Control	0.652988	18.8008	16942	11909.4	13104.6	12488.2	16926.9	15291.9	16813.3	10842.9	10099.8	13836.9	16926.9	18316.4
22563	161.434	3	663.004	1985.99	0.00049881	0.251164	50.19	NLENDVNSLKDQLEDLK		IPI00307155	IPI00307155	Tax_Id=9606 Gene_Symbol=ROCK2 Rho-associated protein kinase 2|Phorbol esters/diacylglycerol binding domain (C1 domain);Hr1 repeat;PH domain;Protein _kinase_ domain;Protein _kinase_ C terminal domain;Rho Binding;	TRUE	1.86523	H292 Resistant	H292 Control	0.000171631	7.60866	23884.1	22977.9	20574.4	41340.5	42885.7	41558	23702.7	20920.2	15856.8	45805.2	42885.7	49777.2
23402	23.9198	2	567.812	1133.61	-0.00184763	-1.62986	39.37	EKLTQQMIK	[7] Oxidation (M)	IPI00307155	IPI00307155	Tax_Id=9606 Gene_Symbol=ROCK2 Rho-associated protein kinase 2|Phorbol esters/diacylglycerol binding domain (C1 domain);Hr1 repeat;PH domain;Protein _kinase_ domain;Protein _kinase_ C terminal domain;Rho Binding;	TRUE	1.26889	H292 Resistant	H292 Control	0.228023	25.5244	16173.7	17738.7	17838.8	16483.1	21542.3	27640.9	16050.8	16150.2	13748.5	18263.3	21542.3	33107.7
23684	72.4203	2	550.741	1099.47	-0.000450177	-0.40945	36.31	LADFGTCMK	[N-term] Acetyl (N-term)|[8] Oxidation (M)	IPI00307155	IPI00307155;IPI00022542	Tax_Id=9606 Gene_Symbol=ROCK2 Rho-associated protein kinase 2|Phorbol esters/diacylglycerol binding domain (C1 domain);Hr1 repeat;PH domain;Protein _kinase_ domain;Protein _kinase_ C terminal domain;Rho Binding;	FALSE	1.87796	H292 Resistant	H292 Control	0.0438287	34.8838	9212.57	10861.6	10108.3	13194.4	17375.9	26111.3	9142.61	9888.92	7790.55	14619.4	17375.9	31275.5
25045	129.785	2	1065.07	2128.13	0.000981764	0.461327	129.5	NLLLLANSTEEQQKWVSR		IPI00307155	IPI00307155	Tax_Id=9606 Gene_Symbol=ROCK2 Rho-associated protein kinase 2|Phorbol esters/diacylglycerol binding domain (C1 domain);Hr1 repeat;PH domain;Protein _kinase_ domain;Protein _kinase_ C terminal domain;Rho Binding;	TRUE	1.3499	H292 Resistant	H292 Control	0.0532525	17.9011	36299.9	37378.7	41515	62473.2	47604	45422.8	36024.2	34031.5	31995.9	69220.2	47604	54406.4
26440	37.7144	3	807.392	2419.15	-0.000642162	-0.265449	40.69	SRPPPTGKMPGAPETAPGDGAGASR	[N-term] Acetyl (N-term)|[9] Oxidation (M)	IPI00307155	IPI00307155	Tax_Id=9606 Gene_Symbol=ROCK2 Rho-associated protein kinase 2|Phorbol esters/diacylglycerol binding domain (C1 domain);Hr1 repeat;PH domain;Protein _kinase_ domain;Protein _kinase_ C terminal domain;Rho Binding;	TRUE	1.40773	H292 Control	H292 Resistant	0.0842385	18.9516	64406	44579	51055.9	45822.9	32428.7	35435.7	63916.8	40586.9	39349.1	50771.8	32428.7	42444.1
26529	168.127	2	606.343	1210.67	0.00099958	0.825641	53.9	LEGWLSLPVR	[N-term] Acetyl (N-term)	IPI00307155	IPI00307155	Tax_Id=9606 Gene_Symbol=ROCK2 Rho-associated protein kinase 2|Phorbol esters/diacylglycerol binding domain (C1 domain);Hr1 repeat;PH domain;Protein _kinase_ domain;Protein _kinase_ C terminal domain;Rho Binding;	TRUE	2.11182	H292 Resistant	H292 Control	0.00206524	16.4846	9155.2	10915.5	12763.2	24043.8	24224	21071.4	9085.67	9937.97	9836.68	26640.5	24224	25238.9
26586	149.179	3	812.088	2433.24	1.00244	412.146	50.66	CSLLDCDLKQSQQKINELLK		IPI00307155	IPI00307155	Tax_Id=9606 Gene_Symbol=ROCK2 Rho-associated protein kinase 2|Phorbol esters/diacylglycerol binding domain (C1 domain);Hr1 repeat;PH domain;Protein _kinase_ domain;Protein _kinase_ C terminal domain;Rho Binding;	TRUE	2.28178	H292 Control	H292 Resistant	0.0340471	52.5661	54517.9	48856.6	48675.8	35554.4	17220.3	13861.9	54103.9	44481.4	37514.8	39394.3	17220.3	16603.5
27391	13.1336	3	474.898	1421.67	7.47244e-05	0.052561	37.64	ELKEECEEKTK		IPI00307155	IPI00307155	Tax_Id=9606 Gene_Symbol=ROCK2 Rho-associated protein kinase 2|Phorbol esters/diacylglycerol binding domain (C1 domain);Hr1 repeat;PH domain;Protein _kinase_ domain;Protein _kinase_ C terminal domain;Rho Binding;	TRUE	4.66155	H292 Control	H292 Resistant	0.0762138	94.4971	3683.86	5075.26	9925.89	1090.34	2703.51	214.476	3655.88	4620.77	7649.95	1208.1	2703.51	256.895
32057	147.453	3	705.701	2114.08	-0.00404467	-1.9132	36.23	NLENDVNSLKDQLEDLKK		IPI00307155	IPI00307155	Tax_Id=9606 Gene_Symbol=ROCK2 Rho-associated protein kinase 2|Phorbol esters/diacylglycerol binding domain (C1 domain);Hr1 repeat;PH domain;Protein _kinase_ domain;Protein _kinase_ C terminal domain;Rho Binding;	TRUE	1.1556	H292 Resistant	H292 Control	0.594861	32.3406	27944.5	19027.8	24787.6	37557.1	25170.5	20198	27732.2	17323.9	19104	41613.3	25170.5	24192.8
45462	115.724	3	770.046	2307.12	-0.000713558	-0.309286	43.09	YQKELNEMQAQIAEESQIR		IPI00307155	IPI00307155	Tax_Id=9606 Gene_Symbol=ROCK2 Rho-associated protein kinase 2|Phorbol esters/diacylglycerol binding domain (C1 domain);Hr1 repeat;PH domain;Protein _kinase_ domain;Protein _kinase_ C terminal domain;Rho Binding;	TRUE	1.56249	H292 Resistant	H292 Control	0.0765764	31.4825	13859.9	7234.98	10472.6	18008.8	17018.8	14296.3	13754.7	6587.09	8071.3	19953.7	17018.8	17123.7
55	86.138	2	432.733	863.45	0.00039057	0.452336	58.42	LGDFGLSR		IPI00029702	IPI00029702;IPI00012885;IPI00789953	Tax_Id=9606 Gene_Symbol=PTK2B Isoform 1 of Protein tyrosine kinase 2 beta|FERM central domain;Focal adhesion targeting region;Protein tyrosine _kinase_;	FALSE	1.34954	H292 Resistant	H292 Control	0.0238986	11.912	1.33858e+06	1.21842e+06	1.54037e+06	1.66544e+06	1.8889e+06	1.97523e+06	1.32841e+06	1.10931e+06	1.18717e+06	1.84531e+06	1.8889e+06	2.36589e+06
1758	75.7808	2	432.732	863.45	-7.02499e-05	-0.0813595	44.18	LGDFGLSR		IPI00029702	IPI00029702;IPI00012885;IPI00789953	Tax_Id=9606 Gene_Symbol=PTK2B Isoform 1 of Protein tyrosine kinase 2 beta|FERM central domain;Focal adhesion targeting region;Protein tyrosine _kinase_;	FALSE	1.60314	H292 Control	H292 Resistant	0.00383028	10.8532	212394	180836	197677	108915	124194	135485	210781	164642	152351	120678	124194	162281
79	62.7045	3	611.975	1832.9	-0.00136004	-0.742011	63.91	LAQQNAVTSLSEECKR		IPI00029702	IPI00029702	Tax_Id=9606 Gene_Symbol=PTK2B Isoform 1 of Protein tyrosine kinase 2 beta|FERM central domain;Focal adhesion targeting region;Protein tyrosine _kinase_;	TRUE	1.75183	H292 Resistant	H292 Control	0.00036392	6.94187	2.42309e+06	2.11037e+06	2.24518e+06	3.86711e+06	3.80831e+06	4.19958e+06	2.40469e+06	1.92138e+06	1.73037e+06	4.28475e+06	3.80831e+06	5.03017e+06
4251	62.7045	2	917.46	1832.9	-0.000477988	-0.260781	98.61	LAQQNAVTSLSEECKR		IPI00029702	IPI00029702	Tax_Id=9606 Gene_Symbol=PTK2B Isoform 1 of Protein tyrosine kinase 2 beta|FERM central domain;Focal adhesion targeting region;Protein tyrosine _kinase_;	TRUE	2.09664	H292 Resistant	H292 Control	8.99536e-05	6.4663	181197	197188	206054	421889	386861	416609	179821	179530	158807	467453	386861	499005
167	100.157	2	543.793	1085.57	-3.2613e-05	-0.0300422	59.55	NLLDAVDQAK		IPI00029702	IPI00029702	Tax_Id=9606 Gene_Symbol=PTK2B Isoform 1 of Protein tyrosine kinase 2 beta|FERM central domain;Focal adhesion targeting region;Protein tyrosine _kinase_;	TRUE	2.38764	H292 Resistant	H292 Control	4.61837e-05	6.17636	745948	821150	795410	1.74621e+06	1.94466e+06	1.94995e+06	740283	747615	613028	1.9348e+06	1.94466e+06	2.33561e+06
178	73.7829	2	566.311	1130.61	-0.00105038	-0.929035	83.53	VLANLAHPPAE		IPI00029702	IPI00029702	Tax_Id=9606 Gene_Symbol=PTK2B Isoform 1 of Protein tyrosine kinase 2 beta|FERM central domain;Focal adhesion targeting region;Protein tyrosine _kinase_;	TRUE	1.99831	H292 Resistant	H292 Control	2.37212e-05	4.05835	1.3365e+06	1.26826e+06	1.37449e+06	2.68621e+06	2.54668e+06	2.71888e+06	1.32635e+06	1.15468e+06	1.05933e+06	2.97631e+06	2.54668e+06	3.25662e+06
228	71.8594	3	542.958	1625.85	-0.0111306	-6.84596	49.31	LQGEHQGSLIIHPR	[N-term] Acetyl (N-term)	IPI00029702	IPI00029702	Tax_Id=9606 Gene_Symbol=PTK2B Isoform 1 of Protein tyrosine kinase 2 beta|FERM central domain;Focal adhesion targeting region;Protein tyrosine _kinase_;	FALSE	1.19335	H292 Control	H292 Resistant	0.0677348	11.4687	1.73304e+06	1.89031e+06	1.50091e+06	1.43041e+06	1.47425e+06	1.38935e+06	1.71988e+06	1.72104e+06	1.15676e+06	1.58489e+06	1.47425e+06	1.66413e+06
2829	67.4253	3	542.962	1625.86	-0.000915404	-0.563026	54.82	LQGEHQGSLIIHPR	[N-term] Acetyl (N-term)	IPI00029702	IPI00029702	Tax_Id=9606 Gene_Symbol=PTK2B Isoform 1 of Protein tyrosine kinase 2 beta|FERM central domain;Focal adhesion targeting region;Protein tyrosine _kinase_;	TRUE	2.78242	H292 Resistant	H292 Control	0.000256546	13.6395	104730	98146.2	126762	322873	286952	307369	103935	89357.2	97696.6	357743	286952	368160
37832	67.3709	2	813.938	1625.86	-0.00138034	-0.848991	88.91	LQGEHQGSLIIHPR	[N-term] Acetyl (N-term)	IPI00029702	IPI00029702	Tax_Id=9606 Gene_Symbol=PTK2B Isoform 1 of Protein tyrosine kinase 2 beta|FERM central domain;Focal adhesion targeting region;Protein tyrosine _kinase_;	TRUE	6.37742	H292 Resistant	H292 Control	0.000503208	26.2108	2964.55	3454.47	4863.28	25648	19206.5	27097.5	2942.04	3145.12	3748.16	28417.9	19206.5	32456.8
231	83.3673	3	612.976	1835.91	-0.00139476	-0.759714	63.46	QLTSQDAKPTCLAEFK		IPI00029702	IPI00029702	Tax_Id=9606 Gene_Symbol=PTK2B Isoform 1 of Protein tyrosine kinase 2 beta|FERM central domain;Focal adhesion targeting region;Protein tyrosine _kinase_;	TRUE	1.90105	H292 Resistant	H292 Control	0.000267231	7.90188	1.63907e+06	1.50549e+06	1.55251e+06	2.70523e+06	3.1239e+06	3.10027e+06	1.62663e+06	1.37067e+06	1.19653e+06	2.99739e+06	3.1239e+06	3.71344e+06
3996	83.4258	2	918.961	1835.91	-0.000795221	-0.433149	95.68	QLTSQDAKPTCLAEFK		IPI00029702	IPI00029702	Tax_Id=9606 Gene_Symbol=PTK2B Isoform 1 of Protein tyrosine kinase 2 beta|FERM central domain;Focal adhesion targeting region;Protein tyrosine _kinase_;	TRUE	2.05075	H292 Resistant	H292 Control	0.000593746	10.5001	273114	336298	298675	650450	570866	640944	271040	306183	230190	720698	570866	767708
259	64.0466	2	491.245	980.475	-0.000285227	-0.290907	48.48	LAECYGLR		IPI00029702	IPI00029702	Tax_Id=9606 Gene_Symbol=PTK2B Isoform 1 of Protein tyrosine kinase 2 beta|FERM central domain;Focal adhesion targeting region;Protein tyrosine _kinase_;	TRUE	1.89132	H292 Resistant	H292 Control	0.000384387	7.77194	629488	563339	627748	1.06407e+06	1.13761e+06	1.24161e+06	624707	512892	483809	1.17899e+06	1.13761e+06	1.48717e+06
265	80.3631	2	615.331	1228.65	-0.0011799	-0.960323	54.95	NILVASPECVK		IPI00029702	IPI00029702	Tax_Id=9606 Gene_Symbol=PTK2B Isoform 1 of Protein tyrosine kinase 2 beta|FERM central domain;Focal adhesion targeting region;Protein tyrosine _kinase_;	TRUE	2.34102	H292 Resistant	H292 Control	5.05448e-05	5.70124	954498	940237	1.04287e+06	2.16948e+06	2.27784e+06	2.42966e+06	947249	856039	803743	2.40378e+06	2.27784e+06	2.91019e+06
282	118.724	3	461.945	1382.81	9.79037e-06	0.00708004	72.13	LLNKDLAELINK		IPI00029702	IPI00029702	Tax_Id=9606 Gene_Symbol=PTK2B Isoform 1 of Protein tyrosine kinase 2 beta|FERM central domain;Focal adhesion targeting region;Protein tyrosine _kinase_;	TRUE	2.03998	H292 Resistant	H292 Control	0.000408026	8.58405	690667	604737	591103	1.21156e+06	1.23948e+06	1.39739e+06	685422	550582	455567	1.34241e+06	1.23948e+06	1.67376e+06
1154	118.673	2	692.413	1382.81	-0.00135012	-0.976357	71.69	LLNKDLAELINK		IPI00029702	IPI00029702	Tax_Id=9606 Gene_Symbol=PTK2B Isoform 1 of Protein tyrosine kinase 2 beta|FERM central domain;Focal adhesion targeting region;Protein tyrosine _kinase_;	TRUE	1.87101	H292 Resistant	H292 Control	1.87341e-05	4.48522	485337	520267	528556	958128	961927	950378	481652	473677	407361	1.0616e+06	961927	1.13834e+06
332	72.1888	3	498.952	1493.83	-0.0012863	-0.861072	73.52	YRPPPQTNLLAPK		IPI00029702	IPI00029702	Tax_Id=9606 Gene_Symbol=PTK2B Isoform 1 of Protein tyrosine kinase 2 beta|FERM central domain;Focal adhesion targeting region;Protein tyrosine _kinase_;	TRUE	1.64904	H292 Resistant	H292 Control	0.00201763	9.76264	1.62432e+06	1.33729e+06	1.46166e+06	2.28097e+06	2.38465e+06	2.62854e+06	1.61199e+06	1.21753e+06	1.12651e+06	2.52731e+06	2.38465e+06	3.1484e+06
1822	72.1888	2	747.924	1493.83	-0.00107931	-0.722511	42.52	YRPPPQTNLLAPK		IPI00029702	IPI00029702	Tax_Id=9606 Gene_Symbol=PTK2B Isoform 1 of Protein tyrosine kinase 2 beta|FERM central domain;Focal adhesion targeting region;Protein tyrosine _kinase_;	TRUE	1.99674	H292 Resistant	H292 Control	7.93077e-05	5.61068	532077	595090	570344	1.14369e+06	1.07311e+06	1.17268e+06	528036	541800	439567	1.26721e+06	1.07311e+06	1.40461e+06
384	149.179	4	619.056	2472.19	-0.00133247	-0.538981	54.77	ILGEGFFGEVYEGVYTNHKGEK		IPI00029702	IPI00029702	Tax_Id=9606 Gene_Symbol=PTK2B Isoform 1 of Protein tyrosine kinase 2 beta|FERM central domain;Focal adhesion targeting region;Protein tyrosine _kinase_;	TRUE	2.26631	H292 Resistant	H292 Control	0.00157357	15.5595	1.17352e+06	1.23307e+06	1.41862e+06	3.35312e+06	2.45527e+06	2.86075e+06	1.16461e+06	1.12265e+06	1.09334e+06	3.71525e+06	2.45527e+06	3.42655e+06
2460	149.238	3	825.073	2472.2	0.00210422	0.851156	69.17	ILGEGFFGEVYEGVYTNHKGEK		IPI00029702	IPI00029702	Tax_Id=9606 Gene_Symbol=PTK2B Isoform 1 of Protein tyrosine kinase 2 beta|FERM central domain;Focal adhesion targeting region;Protein tyrosine _kinase_;	TRUE	2.25816	H292 Resistant	H292 Control	0.000793179	13.3204	446725	518770	490278	1.24419e+06	952395	1.09078e+06	443332	472314	377861	1.37856e+06	952395	1.30651e+06
385	74.6716	2	742.396	1482.78	-0.00158722	-1.07043	98.79	LGAQSIQPTANLDR		IPI00029702	IPI00029702	Tax_Id=9606 Gene_Symbol=PTK2B Isoform 1 of Protein tyrosine kinase 2 beta|FERM central domain;Focal adhesion targeting region;Protein tyrosine _kinase_;	TRUE	2.08736	H292 Resistant	H292 Control	0.000586286	10.4576	849235	878274	971757	1.65545e+06	1.95216e+06	2.02674e+06	842786	799625	748939	1.83424e+06	1.95216e+06	2.42759e+06
476	33.7704	2	322.21	642.406	3.62957e-05	0.0564997	41.63	INVAVK		IPI00029702	IPI00029702;IPI00657839	Tax_Id=9606 Gene_Symbol=PTK2B Isoform 1 of Protein tyrosine kinase 2 beta|FERM central domain;Focal adhesion targeting region;Protein tyrosine _kinase_;	TRUE	2.03202	H292 Resistant	H292 Control	5.09596e-05	6.61049	127498	119557	111688	245211	242688	241075	126529	108851	86078.6	271693	242688	288754
497	75.3599	2	404.221	806.428	-0.000287498	-0.356508	35.9	YDLQIR		IPI00029702	IPI00029702	Tax_Id=9606 Gene_Symbol=PTK2B Isoform 1 of Protein tyrosine kinase 2 beta|FERM central domain;Focal adhesion targeting region;Protein tyrosine _kinase_;	TRUE	2.72218	H292 Resistant	H292 Control	0.000365778	13.5792	181175	189967	212175	477485	499059	611353	179799	172956	163524	529053	499059	732265
499	74.2743	4	508.786	2031.11	-0.00104083	-0.512443	42.38	ILEPTAFQEPPPKPSRPK		IPI00029702	IPI00029702	Tax_Id=9606 Gene_Symbol=PTK2B Isoform 1 of Protein tyrosine kinase 2 beta|FERM central domain;Focal adhesion targeting region;Protein tyrosine _kinase_;	TRUE	1.90598	H292 Resistant	H292 Control	0.00044482	9.73942	1.80969e+06	1.50285e+06	1.58414e+06	2.98412e+06	3.08937e+06	3.25951e+06	1.79595e+06	1.36827e+06	1.22091e+06	3.3064e+06	3.08937e+06	3.90416e+06
1667	74.2743	3	678.045	2031.11	-0.00223312	-1.09946	39.2	ILEPTAFQEPPPKPSRPK		IPI00029702	IPI00029702	Tax_Id=9606 Gene_Symbol=PTK2B Isoform 1 of Protein tyrosine kinase 2 beta|FERM central domain;Focal adhesion targeting region;Protein tyrosine _kinase_;	TRUE	2.03638	H292 Resistant	H292 Control	9.32867e-06	3.59195	880478	866850	909433	1.8636e+06	1.73486e+06	1.81173e+06	873791	789224	700906	2.06487e+06	1.73486e+06	2.17005e+06
22656	74.0589	2	1016.57	2031.12	0.000340722	0.167751	58.25	ILEPTAFQEPPPKPSRPK		IPI00029702	IPI00029702	Tax_Id=9606 Gene_Symbol=PTK2B Isoform 1 of Protein tyrosine kinase 2 beta|FERM central domain;Focal adhesion targeting region;Protein tyrosine _kinase_;	TRUE	3.87433	H292 Resistant	H292 Control	0.00404303	34.3908	21623.1	44991.3	37889.4	156900	125565	122417	21458.8	40962.3	29201.6	173845	125565	146629
517	40.0678	2	422.73	843.445	0.000113468	0.134529	56.49	EDVVLNR		IPI00029702	IPI00029702	Tax_Id=9606 Gene_Symbol=PTK2B Isoform 1 of Protein tyrosine kinase 2 beta|FERM central domain;Focal adhesion targeting region;Protein tyrosine _kinase_;	TRUE	2.08	H292 Resistant	H292 Control	0.000410912	10.1531	225800	232268	249412	433382	524739	513433	224085	211469	192223	480187	524739	614979
626	51.0275	3	528.958	1583.85	-0.00131686	-0.831426	60.45	LQGEHQGSLIIHPR		IPI00029702	IPI00029702	Tax_Id=9606 Gene_Symbol=PTK2B Isoform 1 of Protein tyrosine kinase 2 beta|FERM central domain;Focal adhesion targeting region;Protein tyrosine _kinase_;	TRUE	2.12782	H292 Resistant	H292 Control	3.23168e-05	4.5519	462896	502797	494010	984068	1.07678e+06	1.04514e+06	459381	457771	380736	1.09035e+06	1.07678e+06	1.25185e+06
9798	50.9688	2	792.933	1583.85	-0.00112015	-0.707231	111.63	LQGEHQGSLIIHPR		IPI00029702	IPI00029702	Tax_Id=9606 Gene_Symbol=PTK2B Isoform 1 of Protein tyrosine kinase 2 beta|FERM central domain;Focal adhesion targeting region;Protein tyrosine _kinase_;	TRUE	3.14506	H292 Resistant	H292 Control	0.00111394	21.4146	32286.7	50023	42228	125456	144784	121439	32041.5	45543.5	32545.4	139005	144784	145457
657	96.6151	3	521.918	1562.73	-0.000369559	-0.236483	58.97	AMAYLESINCVHR		IPI00029702	IPI00029702	Tax_Id=9606 Gene_Symbol=PTK2B Isoform 1 of Protein tyrosine kinase 2 beta|FERM central domain;Focal adhesion targeting region;Protein tyrosine _kinase_;	TRUE	2.26644	H292 Resistant	H292 Control	0.000986139	16.2252	456953	446594	591540	1.19839e+06	1.0762e+06	1.11393e+06	453482	406601	455903	1.32781e+06	1.0762e+06	1.33424e+06
3133	96.6766	2	782.374	1562.73	-0.000429703	-0.274969	103.73	AMAYLESINCVHR		IPI00029702	IPI00029702	Tax_Id=9606 Gene_Symbol=PTK2B Isoform 1 of Protein tyrosine kinase 2 beta|FERM central domain;Focal adhesion targeting region;Protein tyrosine _kinase_;	TRUE	2.13859	H292 Resistant	H292 Control	0.00305719	18.4137	188217	233734	273529	541971	452946	492430	186788	212803	210810	600504	452946	589822
665	68.6318	3	495.929	1484.77	-0.000440085	-0.296401	57.05	QMLTASHTLAVDAK		IPI00029702	IPI00029702	Tax_Id=9606 Gene_Symbol=PTK2B Isoform 1 of Protein tyrosine kinase 2 beta|FERM central domain;Focal adhesion targeting region;Protein tyrosine _kinase_;	TRUE	2.16533	H292 Resistant	H292 Control	0.000148216	7.33124	423634	392444	374513	821634	932072	824320	420417	357301	288639	910370	932072	987352
3341	68.6318	2	743.389	1484.76	-0.00127091	-0.855965	114.09	QMLTASHTLAVDAK		IPI00029702	IPI00029702	Tax_Id=9606 Gene_Symbol=PTK2B Isoform 1 of Protein tyrosine kinase 2 beta|FERM central domain;Focal adhesion targeting region;Protein tyrosine _kinase_;	TRUE	2.54857	H292 Resistant	H292 Control	0.000409295	12.2641	129652	165800	153071	399455	397721	345914	128667	150953	117972	442596	397721	414328
672	36.2264	3	391.216	1170.63	1.94825e-05	0.0166428	45.39	RPGGPQYGIAR		IPI00029702	IPI00029702	Tax_Id=9606 Gene_Symbol=PTK2B Isoform 1 of Protein tyrosine kinase 2 beta|FERM central domain;Focal adhesion targeting region;Protein tyrosine _kinase_;	TRUE	2.26726	H292 Resistant	H292 Control	6.00786e-05	7.2563	222357	220829	236010	495258	488519	556138	220669	201054	181894	548746	488519	666130
1718	36.1805	2	586.319	1170.62	-0.00244852	-2.09164	38.58	RPGGPQYGIAR		IPI00029702	IPI00029702	Tax_Id=9606 Gene_Symbol=PTK2B Isoform 1 of Protein tyrosine kinase 2 beta|FERM central domain;Focal adhesion targeting region;Protein tyrosine _kinase_;	TRUE	2.67359	H292 Resistant	H292 Control	0.000737661	15.3839	127829	164413	172593	389351	396071	457359	126858	149690	133019	431400	396071	547815
674	129.973	3	611.322	1830.94	-0.000992332	-0.541978	51.83	VSEGMALQLGCLELRR		IPI00029702	IPI00029702	Tax_Id=9606 Gene_Symbol=PTK2B Isoform 1 of Protein tyrosine kinase 2 beta|FERM central domain;Focal adhesion targeting region;Protein tyrosine _kinase_;	TRUE	1.90352	H292 Resistant	H292 Control	0.00369381	14.8916	814307	664979	791345	1.67885e+06	1.38086e+06	1.26247e+06	808123	605430	609895	1.86017e+06	1.38086e+06	1.51216e+06
694	98.4263	2	710.321	1418.63	-0.00153734	-1.08368	91.26	VCFYSNSFNPGK		IPI00029702	IPI00029702	Tax_Id=9606 Gene_Symbol=PTK2B Isoform 1 of Protein tyrosine kinase 2 beta|FERM central domain;Focal adhesion targeting region;Protein tyrosine _kinase_;	TRUE	2.10432	H292 Resistant	H292 Control	5.9631e-05	5.90584	771439	737931	828947	1.58296e+06	1.61764e+06	1.71995e+06	765580	671849	638874	1.75392e+06	1.61764e+06	2.06012e+06
716	69.451	2	386.737	771.46	-0.000174452	-0.226132	47.66	NVGLTLR		IPI00029702	IPI00029702	Tax_Id=9606 Gene_Symbol=PTK2B Isoform 1 of Protein tyrosine kinase 2 beta|FERM central domain;Focal adhesion targeting region;Protein tyrosine _kinase_;	FALSE	2.58949	H292 Resistant	H292 Control	5.41205e-05	7.53234	148399	140291	155766	362361	372016	416536	147272	127727	120050	401496	372016	498918
837	158.53	2	723.393	1444.77	-0.00017613	-0.121908	85.19	TTLLYFYQQLR		IPI00029702	IPI00029702	Tax_Id=9606 Gene_Symbol=PTK2B Isoform 1 of Protein tyrosine kinase 2 beta|FERM central domain;Focal adhesion targeting region;Protein tyrosine _kinase_;	TRUE	3.09195	H292 Resistant	H292 Control	0.000363212	13.8649	589519	544476	661815	2.05424e+06	1.56253e+06	1.93578e+06	585042	495718	510065	2.2761e+06	1.56253e+06	2.31863e+06
11238	158.53	3	482.598	1444.77	-1.71041e-05	-0.0118386	53.03	TTLLYFYQQLR		IPI00029702	IPI00029702	Tax_Id=9606 Gene_Symbol=PTK2B Isoform 1 of Protein tyrosine kinase 2 beta|FERM central domain;Focal adhesion targeting region;Protein tyrosine _kinase_;	TRUE	3.62219	H292 Resistant	H292 Control	0.0558352	97.0259	41361.8	6052.91	11416.6	91294	49881.8	71922.5	41047.7	5510.87	8798.81	101154	49881.8	86147.2
907	67.7538	3	489.542	1465.6	-0.000713656	-0.486936	41.82	CWDYDPSDRPR		IPI00029702	IPI00029702	Tax_Id=9606 Gene_Symbol=PTK2B Isoform 1 of Protein tyrosine kinase 2 beta|FERM central domain;Focal adhesion targeting region;Protein tyrosine _kinase_;	TRUE	2.01908	H292 Resistant	H292 Control	0.000396914	9.92099	457479	390317	472205	844270	898620	922293	454004	355364	363931	935450	898620	1.1047e+06
1027	93.078	2	436.758	871.501	-7.6693e-05	-0.088001	45.38	DVIGVLEK		IPI00029702	IPI00029702	Tax_Id=9606 Gene_Symbol=PTK2B Isoform 1 of Protein tyrosine kinase 2 beta|FERM central domain;Focal adhesion targeting region;Protein tyrosine _kinase_;	TRUE	2.21985	H292 Resistant	H292 Control	0.000156939	8.68123	160003	141291	167673	365348	334473	341216	158788	128638	129226	404805	334473	408701
1036	42.3823	2	335.206	668.397	-7.1413e-05	-0.106842	57.47	IGPNIR		IPI00029702	IPI00029702	Tax_Id=9606 Gene_Symbol=PTK2B Isoform 1 of Protein tyrosine kinase 2 beta|FERM central domain;Focal adhesion targeting region;Protein tyrosine _kinase_;	TRUE	1.91836	H292 Resistant	H292 Control	6.42275e-05	6.08425	213881	201102	227146	400657	412058	419118	212257	183093	175063	443928	412058	502011
1052	104.563	3	627.964	1880.87	-0.0018699	-0.994167	47.69	QMVEDYQWLRQEEK		IPI00029702	IPI00029702	Tax_Id=9606 Gene_Symbol=PTK2B Isoform 1 of Protein tyrosine kinase 2 beta|FERM central domain;Focal adhesion targeting region;Protein tyrosine _kinase_;	TRUE	1.95879	H292 Resistant	H292 Control	0.0030565	16.3807	656874	589243	600209	1.37576e+06	1.25178e+06	989025	651886	536476	462584	1.52434e+06	1.25178e+06	1.18463e+06
11529	104.563	2	941.441	1880.87	-0.00531161	-2.82401	80.84	QMVEDYQWLRQEEK		IPI00029702	IPI00029702	Tax_Id=9606 Gene_Symbol=PTK2B Isoform 1 of Protein tyrosine kinase 2 beta|FERM central domain;Focal adhesion targeting region;Protein tyrosine _kinase_;	TRUE	2.375	H292 Resistant	H292 Control	0.00347607	21.6821	78578.2	91561.2	79445.4	239262	199836	153668	77981.5	83361.9	61229	265102	199836	184060
1242	189.232	3	878.81	2633.41	-0.0015021	-0.570401	67.11	CLPLEEGQAVLQLGIEGAPQALSIK		IPI00029702	IPI00029702	Tax_Id=9606 Gene_Symbol=PTK2B Isoform 1 of Protein tyrosine kinase 2 beta|FERM central domain;Focal adhesion targeting region;Protein tyrosine _kinase_;	TRUE	2.57783	H292 Resistant	H292 Control	8.22325e-05	9.67023	1.34067e+06	1.27671e+06	1.30058e+06	3.69278e+06	3.04166e+06	3.36538e+06	1.33048e+06	1.16238e+06	1.00236e+06	4.09159e+06	3.04166e+06	4.03098e+06
23569	189.232	4	659.36	2633.41	0.000497827	0.189043	51.48	CLPLEEGQAVLQLGIEGAPQALSIK		IPI00029702	IPI00029702	Tax_Id=9606 Gene_Symbol=PTK2B Isoform 1 of Protein tyrosine kinase 2 beta|FERM central domain;Focal adhesion targeting region;Protein tyrosine _kinase_;	TRUE	3.05618	H292 Resistant	H292 Control	0.000791527	19.0148	24644.1	24752.4	17369.2	63018.7	71344.9	69684.2	24456.9	22535.8	13386.5	69824.6	71344.9	83466.2
1263	67.6813	2	619.266	1236.52	-0.000806022	-0.651848	50.93	YIEDEDYYK		IPI00029702	IPI00029702	Tax_Id=9606 Gene_Symbol=PTK2B Isoform 1 of Protein tyrosine kinase 2 beta|FERM central domain;Focal adhesion targeting region;Protein tyrosine _kinase_;	TRUE	2.14433	H292 Resistant	H292 Control	0.000349935	8.4949	343309	298677	342798	643603	704919	763181	340702	271931	264196	713112	704919	914122
1269	162.695	3	672.033	2013.08	-0.00096978	-0.48174	51.35	LPKPDLCPPVLYTLMTR		IPI00029702	IPI00029702	Tax_Id=9606 Gene_Symbol=PTK2B Isoform 1 of Protein tyrosine kinase 2 beta|FERM central domain;Focal adhesion targeting region;Protein tyrosine _kinase_;	TRUE	2.26845	H292 Resistant	H292 Control	0.000115716	9.22476	1.07462e+06	1.01582e+06	1.04794e+06	2.62495e+06	2.22856e+06	2.26575e+06	1.06646e+06	924853	807650	2.90844e+06	2.22856e+06	2.71386e+06
16239	162.572	2	1007.54	2013.08	-0.00381482	-1.89502	54.42	LPKPDLCPPVLYTLMTR		IPI00029702	IPI00029702	Tax_Id=9606 Gene_Symbol=PTK2B Isoform 1 of Protein tyrosine kinase 2 beta|FERM central domain;Focal adhesion targeting region;Protein tyrosine _kinase_;	TRUE	2.48483	H292 Resistant	H292 Control	0.00278789	23.2684	103745	116707	105206	339069	253341	216797	102958	106256	81083.2	375688	253341	259674
1301	102.377	3	816.424	2446.25	-0.0027675	-1.13132	59.97	RPEGPAEPMVVVPVDVEKEDVR		IPI00029702	IPI00029702	Tax_Id=9606 Gene_Symbol=PTK2B Isoform 1 of Protein tyrosine kinase 2 beta|FERM central domain;Focal adhesion targeting region;Protein tyrosine _kinase_;	TRUE	2.41916	H292 Resistant	H292 Control	8.7224e-05	8.78088	571940	569078	609278	1.54616e+06	1.38579e+06	1.30229e+06	567596	518117	469575	1.71314e+06	1.38579e+06	1.55986e+06
1431	139.111	3	628.686	1883.04	-0.00117191	-0.622351	51.95	KLIGSVDDLLPSLPSSSR		IPI00029702	IPI00029702	Tax_Id=9606 Gene_Symbol=PTK2B Isoform 1 of Protein tyrosine kinase 2 beta|FERM central domain;Focal adhesion targeting region;Protein tyrosine _kinase_;	TRUE	2.32829	H292 Resistant	H292 Control	0.000166873	8.0149	494716	461852	541493	1.24742e+06	1.08068e+06	1.15982e+06	490958	420493	417332	1.38214e+06	1.08068e+06	1.3892e+06
9011	139.178	2	942.525	1883.03	-0.00170307	-0.904427	111.88	KLIGSVDDLLPSLPSSSR		IPI00029702	IPI00029702	Tax_Id=9606 Gene_Symbol=PTK2B Isoform 1 of Protein tyrosine kinase 2 beta|FERM central domain;Focal adhesion targeting region;Protein tyrosine _kinase_;	TRUE	2.53567	H292 Resistant	H292 Control	0.000338176	12.3463	173690	200822	157491	452538	416154	480294	172371	182838	121379	501412	416154	575285
1568	199.191	3	709.045	2124.11	-0.00152455	-0.717736	88.61	SNFELLEKEVGLDLFFPK		IPI00029702	IPI00029702	Tax_Id=9606 Gene_Symbol=PTK2B Isoform 1 of Protein tyrosine kinase 2 beta|FERM central domain;Focal adhesion targeting region;Protein tyrosine _kinase_;	TRUE	2.18691	H292 Resistant	H292 Control	0.00617853	25.6528	791607	836571	816844	2.2928e+06	1.41038e+06	1.64386e+06	785596	761655	629546	2.54042e+06	1.41038e+06	1.96898e+06
8902	199.191	2	1063.06	2124.11	-0.000732454	-0.344828	88.72	SNFELLEKEVGLDLFFPK		IPI00029702	IPI00029702	Tax_Id=9606 Gene_Symbol=PTK2B Isoform 1 of Protein tyrosine kinase 2 beta|FERM central domain;Focal adhesion targeting region;Protein tyrosine _kinase_;	TRUE	2.63273	H292 Resistant	H292 Control	0.00561142	28.5596	189165	216151	246275	757145	448970	509347	187728	196795	189805	838915	448970	610085
1587	147.157	2	601.361	1200.71	-0.000746325	-0.621571	83.27	EIITSILLSGR		IPI00029702	IPI00029702	Tax_Id=9606 Gene_Symbol=PTK2B Isoform 1 of Protein tyrosine kinase 2 beta|FERM central domain;Focal adhesion targeting region;Protein tyrosine _kinase_;	TRUE	3.64846	H292 Resistant	H292 Control	0.000761885	21.5337	149537	166411	177153	617915	462406	718739	148402	151509	136533	684649	462406	860890
1706	162.768	2	1058.47	2114.92	-0.000259211	-0.122563	112.65	TSSLAEAENMADLIDGYCR		IPI00029702	IPI00029702	Tax_Id=9606 Gene_Symbol=PTK2B Isoform 1 of Protein tyrosine kinase 2 beta|FERM central domain;Focal adhesion targeting region;Protein tyrosine _kinase_;	TRUE	2.22918	H292 Resistant	H292 Control	1.16756e-05	4.02319	796575	769930	823084	1.85722e+06	1.72443e+06	1.74518e+06	790525	700982	634355	2.0578e+06	1.72443e+06	2.09034e+06
4322	162.633	3	705.982	2114.92	-0.000234288	-0.110778	80.08	TSSLAEAENMADLIDGYCR		IPI00029702	IPI00029702	Tax_Id=9606 Gene_Symbol=PTK2B Isoform 1 of Protein tyrosine kinase 2 beta|FERM central domain;Focal adhesion targeting region;Protein tyrosine _kinase_;	TRUE	2.2759	H292 Resistant	H292 Control	0.00135923	12.7284	189889	198405	158129	440912	353784	448910	188447	180638	121871	488530	353784	537694
1788	27.1121	2	413.679	825.344	9.29771e-06	0.0112653	52.76	NDYMQR		IPI00029702	IPI00029702	Tax_Id=9606 Gene_Symbol=PTK2B Isoform 1 of Protein tyrosine kinase 2 beta|FERM central domain;Focal adhesion targeting region;Protein tyrosine _kinase_;	TRUE	1.97307	H292 Resistant	H292 Control	0.0109359	21.2555	56563.7	57630	69942.7	135142	136775	91395.8	56134.1	52469.2	53905.3	149738	136775	109472
1807	152.302	2	604.808	1207.6	-0.000630982	-0.522508	34.66	QPFFWLENK		IPI00029702	IPI00029702	Tax_Id=9606 Gene_Symbol=PTK2B Isoform 1 of Protein tyrosine kinase 2 beta|FERM central domain;Focal adhesion targeting region;Protein tyrosine _kinase_;	TRUE	2.88454	H292 Resistant	H292 Control	0.000623487	19.0582	162776	194817	238190	577687	568178	572695	161540	177371	183574	640077	568178	685961
1857	160.226	2	1003.98	2005.95	-0.000384606	-0.191732	110.94	FFNTLAGFANIDQETYR		IPI00029702	IPI00029702	Tax_Id=9606 Gene_Symbol=PTK2B Isoform 1 of Protein tyrosine kinase 2 beta|FERM central domain;Focal adhesion targeting region;Protein tyrosine _kinase_;	TRUE	2.77271	H292 Resistant	H292 Control	0.000220897	9.95942	499583	561764	601266	1.64594e+06	1.36174e+06	1.60227e+06	495789	511458	463399	1.8237e+06	1.36174e+06	1.91916e+06
1938	125.439	2	633.8	1265.59	-0.000737626	-0.582833	51.48	WMSPESINFR		IPI00029702	IPI00029702	Tax_Id=9606 Gene_Symbol=PTK2B Isoform 1 of Protein tyrosine kinase 2 beta|FERM central domain;Focal adhesion targeting region;Protein tyrosine _kinase_;	FALSE	2.13375	H292 Resistant	H292 Control	0.000655696	12.6136	322379	304521	324318	736229	714625	578807	319931	277251	249953	815742	714625	693283
1960	90.8735	4	616.568	2462.24	-0.00392876	-1.5956	35.13	RPEGPAEPMVVVPVDVEKEDVR	[9] Oxidation (M)	IPI00029702	IPI00029702	Tax_Id=9606 Gene_Symbol=PTK2B Isoform 1 of Protein tyrosine kinase 2 beta|FERM central domain;Focal adhesion targeting region;Protein tyrosine _kinase_;	TRUE	2.7019	H292 Resistant	H292 Control	0.00305363	26.8888	401035	360359	411300	881102	903565	1.38383e+06	397989	328089	316992	976260	903565	1.65753e+06
5269	90.7501	3	821.755	2462.24	-0.00295116	-1.19856	46.9	RPEGPAEPMVVVPVDVEKEDVR	[9] Oxidation (M)	IPI00029702	IPI00029702	Tax_Id=9606 Gene_Symbol=PTK2B Isoform 1 of Protein tyrosine kinase 2 beta|FERM central domain;Focal adhesion targeting region;Protein tyrosine _kinase_;	TRUE	2.70605	H292 Resistant	H292 Control	0.00379709	27.4953	204728	227751	250435	542115	496122	809761	203173	207356	193012	600663	496122	969914
2016	79.2193	3	527.25	1578.73	-0.00111887	-0.708713	84.21	AMAYLESINCVHR	[2] Oxidation (M)	IPI00029702	IPI00029702	Tax_Id=9606 Gene_Symbol=PTK2B Isoform 1 of Protein tyrosine kinase 2 beta|FERM central domain;Focal adhesion targeting region;Protein tyrosine _kinase_;	TRUE	2.71506	H292 Resistant	H292 Control	0.00634551	30.703	232943	225489	289822	522271	595799	913481	231174	205296	223367	578675	595799	1.09415e+06
12519	79.2193	2	790.371	1578.73	-0.00170695	-1.08122	84.59	AMAYLESINCVHR	[2] Oxidation (M)	IPI00029702	IPI00029702	Tax_Id=9606 Gene_Symbol=PTK2B Isoform 1 of Protein tyrosine kinase 2 beta|FERM central domain;Focal adhesion targeting region;Protein tyrosine _kinase_;	TRUE	3.04628	H292 Resistant	H292 Control	0.0040398	27.1743	43254.6	57930	61985.2	147096	132934	217029	42926.1	52742.4	47772.3	162983	132934	259953
2063	150.872	2	878.477	1754.94	-0.00153547	-0.874943	101.08	LIGSVDDLLPSLPSSSR		IPI00029702	IPI00029702	Tax_Id=9606 Gene_Symbol=PTK2B Isoform 1 of Protein tyrosine kinase 2 beta|FERM central domain;Focal adhesion targeting region;Protein tyrosine _kinase_;	TRUE	2.26094	H292 Resistant	H292 Control	0.000146546	7.4594	613867	544193	607282	1.4304e+06	1.23193e+06	1.329e+06	609205	495460	468036	1.58488e+06	1.23193e+06	1.59185e+06
2137	172.812	2	775.454	1548.89	-0.00147389	-0.951572	90.71	VLTLVLYSLQICK		IPI00029702	IPI00029702	Tax_Id=9606 Gene_Symbol=PTK2B Isoform 1 of Protein tyrosine kinase 2 beta|FERM central domain;Focal adhesion targeting region;Protein tyrosine _kinase_;	TRUE	1.97539	H292 Resistant	H292 Control	0.00898284	23.2331	588038	679901	591606	1.53436e+06	975202	1.16376e+06	583572	619015	455954	1.70007e+06	975202	1.39393e+06
2159	37.8661	2	503.753	1005.49	-8.00108e-05	-0.0795738	58.45	CTVQTEIR		IPI00029702	IPI00029702	Tax_Id=9606 Gene_Symbol=PTK2B Isoform 1 of Protein tyrosine kinase 2 beta|FERM central domain;Focal adhesion targeting region;Protein tyrosine _kinase_;	TRUE	2.89631	H292 Resistant	H292 Control	0.000207235	14.0098	72271.5	78603.9	74828.1	198005	202652	253051	71722.7	71564.9	57670.5	219389	202652	303099
2248	52.6786	3	501.26	1500.76	-0.00112669	-0.750749	56.75	QMLTASHTLAVDAK	[2] Oxidation (M)	IPI00029702	IPI00029702	Tax_Id=9606 Gene_Symbol=PTK2B Isoform 1 of Protein tyrosine kinase 2 beta|FERM central domain;Focal adhesion targeting region;Protein tyrosine _kinase_;	TRUE	2.60402	H292 Resistant	H292 Control	0.0113276	35.9222	169033	169407	168813	300582	408300	612019	167750	154237	130105	333044	408300	733063
11063	52.6178	2	751.387	1500.76	-0.00171204	-1.14078	141.74	QMLTASHTLAVDAK	[2] Oxidation (M)	IPI00029702	IPI00029702	Tax_Id=9606 Gene_Symbol=PTK2B Isoform 1 of Protein tyrosine kinase 2 beta|FERM central domain;Focal adhesion targeting region;Protein tyrosine _kinase_;	TRUE	3.56823	H292 Resistant	H292 Control	0.00623165	38.5798	32283.4	43462.8	35676.3	90012.4	118309	189260	32038.2	39570.7	27495.9	99733.7	118309	226691
2372	187.822	3	974.451	2920.33	0.00097581	0.334144	73.69	FTELVCSLSDVYQMEKDIAMEQER		IPI00029702	IPI00029702	Tax_Id=9606 Gene_Symbol=PTK2B Isoform 1 of Protein tyrosine kinase 2 beta|FERM central domain;Focal adhesion targeting region;Protein tyrosine _kinase_;	TRUE	1.99539	H292 Resistant	H292 Control	0.0108482	24.7698	750307	699800	651536	1.75951e+06	1.06941e+06	1.36467e+06	744609	637133	502143	1.94954e+06	1.06941e+06	1.63458e+06
19131	187.895	4	731.089	2920.33	-0.0041634	-1.42566	35.46	FTELVCSLSDVYQMEKDIAMEQER		IPI00029702	IPI00029702	Tax_Id=9606 Gene_Symbol=PTK2B Isoform 1 of Protein tyrosine kinase 2 beta|FERM central domain;Focal adhesion targeting region;Protein tyrosine _kinase_;	TRUE	2.68582	H292 Resistant	H292 Control	0.00193932	16.6953	19197.9	24647.7	26805.3	75325	58697.1	55733.6	19052.1	22440.5	20659	83460.1	58697.1	66756.5
2374	72.1888	2	536.264	1070.51	-0.000233698	-0.218305	35.99	FMSEAVIMK	[8] Oxidation (M)	IPI00029702	IPI00029702	Tax_Id=9606 Gene_Symbol=PTK2B Isoform 1 of Protein tyrosine kinase 2 beta|FERM central domain;Focal adhesion targeting region;Protein tyrosine _kinase_;	TRUE	2.06467	H292 Resistant	H292 Control	0.00327945	15.3856	267834	287479	346181	549901	582333	729049	265800	261735	266803	609290	582333	873239
2374	72.1888	2	536.264	1070.51	-0.000233698	-0.218305	35.34	FMSEAVIMK	[2] Oxidation (M)	IPI00029702	IPI00029702	Tax_Id=9606 Gene_Symbol=PTK2B Isoform 1 of Protein tyrosine kinase 2 beta|FERM central domain;Focal adhesion targeting region;Protein tyrosine _kinase_;	TRUE	2.06467	H292 Resistant	H292 Control	0.00327945	15.3856	267834	287479	346181	549901	582333	729049	265800	261735	266803	609290	582333	873239
2419	107.139	2	453.738	905.461	0.000794825	0.877813	60.18	LGDFGLSR	[N-term] Acetyl (N-term)	IPI00029702	IPI00029702;IPI00012885;IPI00789953	Tax_Id=9606 Gene_Symbol=PTK2B Isoform 1 of Protein tyrosine kinase 2 beta|FERM central domain;Focal adhesion targeting region;Protein tyrosine _kinase_;	FALSE	1.36013	H292 Resistant	H292 Control	0.0240412	13.4149	131492	138390	168353	199304	182812	213940	130494	125997	129751	220829	182812	256253
4241	111.506	2	453.738	905.461	-1.06092e-05	-0.0117169	62.81	LGDFGLSR	[N-term] Acetyl (N-term)	IPI00029702	IPI00029702;IPI00012885;IPI00789953	Tax_Id=9606 Gene_Symbol=PTK2B Isoform 1 of Protein tyrosine kinase 2 beta|FERM central domain;Focal adhesion targeting region;Protein tyrosine _kinase_;	FALSE	1.56556	H292 Resistant	H292 Control	0.0501178	21.4112	45035	47963.8	65988.7	99387.1	81904.9	67611.9	44693	43668.7	50857.9	110121	81904.9	80984
2812	83.0165	3	529.936	1586.79	-0.00782103	-4.92882	42.61	EEAQQLWEAEKVK		IPI00029702	IPI00029702	Tax_Id=9606 Gene_Symbol=PTK2B Isoform 1 of Protein tyrosine kinase 2 beta|FERM central domain;Focal adhesion targeting region;Protein tyrosine _kinase_;	TRUE	1.89837	H292 Resistant	H292 Control	0.0022966	11.8718	291718	343212	273965	506297	591517	627604	289503	312477	211146	560976	591517	751730
14654	83.0165	2	794.405	1586.8	0.00116355	0.733268	62.65	EEAQQLWEAEKVK		IPI00029702	IPI00029702	Tax_Id=9606 Gene_Symbol=PTK2B Isoform 1 of Protein tyrosine kinase 2 beta|FERM central domain;Focal adhesion targeting region;Protein tyrosine _kinase_;	TRUE	2.17257	H292 Resistant	H292 Control	0.00197542	13.5157	45672.1	56040.4	45136.8	113539	89796.9	115705	45325.2	51022	34787.2	125801	89796.9	138589
2824	75.4756	3	584.608	1750.8	-0.00183225	-1.04652	60.14	YIEDEDYYKASVTR		IPI00029702	IPI00029702	Tax_Id=9606 Gene_Symbol=PTK2B Isoform 1 of Protein tyrosine kinase 2 beta|FERM central domain;Focal adhesion targeting region;Protein tyrosine _kinase_;	TRUE	2.49042	H292 Resistant	H292 Control	0.000341626	12.8556	161499	156654	176059	377918	381751	471126	160273	142625	135690	418733	381751	564305
13937	75.4756	2	876.409	1750.8	-0.00177104	-1.01156	90.12	YIEDEDYYKASVTR		IPI00029702	IPI00029702	Tax_Id=9606 Gene_Symbol=PTK2B Isoform 1 of Protein tyrosine kinase 2 beta|FERM central domain;Focal adhesion targeting region;Protein tyrosine _kinase_;	TRUE	2.93904	H292 Resistant	H292 Control	0.000478189	14.6807	35190.7	40949.2	47264.2	124659	107346	130684	34923.5	37282.2	36426.8	138122	107346	156531
2921	115.001	3	616.653	1846.94	-0.0021314	-1.15402	38.94	VSEGMALQLGCLELRR	[5] Oxidation (M)	IPI00029702	IPI00029702	Tax_Id=9606 Gene_Symbol=PTK2B Isoform 1 of Protein tyrosine kinase 2 beta|FERM central domain;Focal adhesion targeting region;Protein tyrosine _kinase_;	TRUE	1.93121	H292 Resistant	H292 Control	0.000309171	8.52419	208098	197989	219081	384653	380689	441990	206518	180259	168847	426195	380689	529406
3264	144.039	3	591.278	1770.81	0.000193132	0.109064	58.15	YLPEDFMESLKEDR		IPI00029702	IPI00029702	Tax_Id=9606 Gene_Symbol=PTK2B Isoform 1 of Protein tyrosine kinase 2 beta|FERM central domain;Focal adhesion targeting region;Protein tyrosine _kinase_;	TRUE	2.44331	H292 Resistant	H292 Control	0.000427649	10.9173	399191	373290	460659	1.1116e+06	981955	919387	396159	339861	355033	1.23165e+06	981955	1.10122e+06
14781	144.225	2	886.415	1770.82	0.00189862	1.07217	82.87	YLPEDFMESLKEDR		IPI00029702	IPI00029702	Tax_Id=9606 Gene_Symbol=PTK2B Isoform 1 of Protein tyrosine kinase 2 beta|FERM central domain;Focal adhesion targeting region;Protein tyrosine _kinase_;	TRUE	2.56852	H292 Resistant	H292 Control	0.000669289	12.1901	110109	136319	137928	372702	315484	299040	109273	124112	106302	412953	315484	358183
3364	74.8029	3	625.978	1874.91	-0.00202893	-1.08214	69.55	LAQQNAVTSLSEECKR	[N-term] Acetyl (N-term)	IPI00029702	IPI00029702	Tax_Id=9606 Gene_Symbol=PTK2B Isoform 1 of Protein tyrosine kinase 2 beta|FERM central domain;Focal adhesion targeting region;Protein tyrosine _kinase_;	TRUE	2.39432	H292 Resistant	H292 Control	0.000322606	13.0107	129196	120049	153847	314068	316716	334344	128215	109298	118571	347987	316716	400470
18550	74.8029	2	938.466	1874.92	0.00114743	0.611988	109.53	LAQQNAVTSLSEECKR	[N-term] Acetyl (N-term)	IPI00029702	IPI00029702	Tax_Id=9606 Gene_Symbol=PTK2B Isoform 1 of Protein tyrosine kinase 2 beta|FERM central domain;Focal adhesion targeting region;Protein tyrosine _kinase_;	TRUE	3.45067	H292 Resistant	H292 Control	0.000471055	20.1243	21098.4	21518.2	29703.1	76026.8	86127.1	87397.2	20938.2	19591.3	22892.3	84237.6	86127.1	104682
21509	77.1191	3	625.978	1874.91	-0.00274037	-1.4616	62.36	LAQQNAVTSLSEECKR	[N-term] Acetyl (N-term)	IPI00029702	IPI00029702	Tax_Id=9606 Gene_Symbol=PTK2B Isoform 1 of Protein tyrosine kinase 2 beta|FERM central domain;Focal adhesion targeting region;Protein tyrosine _kinase_;	TRUE	2.89835	H292 Resistant	H292 Control	0.000207127	12.6125	12530.3	11216.7	14408.3	38630	34010.7	37946.9	12435.2	10212.2	11104.6	42802	34010.7	45451.9
3408	176.877	3	688.038	2061.09	-0.00126465	-0.613583	70.77	QPFFWLENKDVIGVLEK		IPI00029702	IPI00029702	Tax_Id=9606 Gene_Symbol=PTK2B Isoform 1 of Protein tyrosine kinase 2 beta|FERM central domain;Focal adhesion targeting region;Protein tyrosine _kinase_;	TRUE	3.18711	H292 Resistant	H292 Control	0.00386269	22.965	186599	269717	286642	957456	597292	813143	185182	245564	220917	1.06086e+06	597292	973965
26167	176.877	2	1031.55	2061.09	-0.0029202	-1.41682	88.57	QPFFWLENKDVIGVLEK		IPI00029702	IPI00029702	Tax_Id=9606 Gene_Symbol=PTK2B Isoform 1 of Protein tyrosine kinase 2 beta|FERM central domain;Focal adhesion targeting region;Protein tyrosine _kinase_;	TRUE	4.53436	H292 Resistant	H292 Control	0.00578999	39.486	14482.6	26382.6	34051.9	135415	85024.3	119263	14372.6	24020	26244	150039	85024.3	142850
3414	94.5815	2	490.258	978.501	-0.000701646	-0.717061	35.08	SNFELLEK		IPI00029702	IPI00029702	Tax_Id=9606 Gene_Symbol=PTK2B Isoform 1 of Protein tyrosine kinase 2 beta|FERM central domain;Focal adhesion targeting region;Protein tyrosine _kinase_;	TRUE	2.22767	H292 Resistant	H292 Control	0.000792355	11.6834	67915.6	67143.2	57745.9	123966	154569	150970	67399.8	61130.5	44505.1	137354	154569	180829
3531	193.853	3	1048.88	3143.63	-0.000542438	-0.172551	44.37	LGAQSIQPTANLDRTDDLVYLNVMELVR		IPI00029702	IPI00029702	Tax_Id=9606 Gene_Symbol=PTK2B Isoform 1 of Protein tyrosine kinase 2 beta|FERM central domain;Focal adhesion targeting region;Protein tyrosine _kinase_;	TRUE	2.3888	H292 Resistant	H292 Control	0.015739	36.3069	461338	395768	373144	1.38686e+06	730104	821853	457834	360327	287585	1.53664e+06	730104	984398
3640	190.78	2	840.437	1678.86	-0.00092459	-0.550725	92.19	TDDLVYLNVMELVR		IPI00029702	IPI00029702	Tax_Id=9606 Gene_Symbol=PTK2B Isoform 1 of Protein tyrosine kinase 2 beta|FERM central domain;Focal adhesion targeting region;Protein tyrosine _kinase_;	TRUE	2.80224	H292 Resistant	H292 Control	0.00210525	25.4473	168340	178411	158626	610741	400110	405338	167061	162434	122254	676701	400110	485504
53772	190.78	3	560.627	1678.86	-0.00227251	-1.3536	47.48	TDDLVYLNVMELVR		IPI00029702	IPI00029702	Tax_Id=9606 Gene_Symbol=PTK2B Isoform 1 of Protein tyrosine kinase 2 beta|FERM central domain;Focal adhesion targeting region;Protein tyrosine _kinase_;	TRUE	6.44433	H292 Resistant	H292 Control	0.0261587	73.6249	1788.36	2717.33	351.412	10354.1	11686.6	9260.11	1774.78	2473.99	270.835	11472.3	11686.6	11091.6
3704	143.328	3	692.37	2074.09	-0.00126057	-0.607769	54.84	NILVASPECVKLGDFGLSR		IPI00029702	IPI00029702	Tax_Id=9606 Gene_Symbol=PTK2B Isoform 1 of Protein tyrosine kinase 2 beta|FERM central domain;Focal adhesion targeting region;Protein tyrosine _kinase_;	TRUE	1.19331	H292 Resistant	H292 Control	0.423045	29.0817	616288	483968	506352	852380	552698	512109	611608	440629	390248	944436	552698	613393
3771	80.7088	2	512.249	1022.48	-0.00226084	-2.21112	40.43	LAECYGLR	[N-term] Acetyl (N-term)	IPI00029702	IPI00029702	Tax_Id=9606 Gene_Symbol=PTK2B Isoform 1 of Protein tyrosine kinase 2 beta|FERM central domain;Focal adhesion targeting region;Protein tyrosine _kinase_;	TRUE	2.25955	H292 Resistant	H292 Control	0.0016025	17.9277	78282	68196	96863.2	177169	175844	196829	77687.5	62089.1	74653	196304	175844	235758
3817	118.966	2	807.408	1612.8	-0.000665571	-0.412679	96.21	MIQQTFQQYASLR		IPI00029702	IPI00029702	Tax_Id=9606 Gene_Symbol=PTK2B Isoform 1 of Protein tyrosine kinase 2 beta|FERM central domain;Focal adhesion targeting region;Protein tyrosine _kinase_;	TRUE	2.0169	H292 Resistant	H292 Control	0.000109934	5.93633	187242	167078	172561	361552	368489	332626	185820	152116	132994	400599	368489	398413
3834	105.589	2	641.798	1281.58	0.0011407	0.890072	55.25	WMSPESINFR	[2] Oxidation (M)	IPI00029702	IPI00029702	Tax_Id=9606 Gene_Symbol=PTK2B Isoform 1 of Protein tyrosine kinase 2 beta|FERM central domain;Focal adhesion targeting region;Protein tyrosine _kinase_;	TRUE	2.54593	H292 Resistant	H292 Control	0.0115483	35.4685	188596	183989	169799	322428	417873	640571	187163	167513	130865	357250	417873	767262
3874	24.9809	2	584.791	1167.57	-0.00363059	-3.10953	41.3	DMPHNALDKK		IPI00029702	IPI00029702	Tax_Id=9606 Gene_Symbol=PTK2B Isoform 1 of Protein tyrosine kinase 2 beta|FERM central domain;Focal adhesion targeting region;Protein tyrosine _kinase_;	TRUE	1.78789	H292 Resistant	H292 Control	0.00325926	11.3411	72823.4	73347.7	88440.7	149718	147942	121800	72270.3	66779.4	68161.8	165887	147942	145889
3969	185.342	3	979.781	2936.32	-0.00345884	-1.17795	65.95	FTELVCSLSDVYQMEKDIAMEQER	[20] Oxidation (M)	IPI00029702	IPI00029702	Tax_Id=9606 Gene_Symbol=PTK2B Isoform 1 of Protein tyrosine kinase 2 beta|FERM central domain;Focal adhesion targeting region;Protein tyrosine _kinase_;	TRUE	2.33339	H292 Resistant	H292 Control	0.000670629	14.2978	430614	387744	390017	910330	822717	1.08656e+06	427344	353022	300588	1.00864e+06	822717	1.30146e+06
33429	185.342	4	735.087	2936.32	-0.0034559	-1.17695	37.53	FTELVCSLSDVYQMEKDIAMEQER	[20] Oxidation (M)	IPI00029702	IPI00029702	Tax_Id=9606 Gene_Symbol=PTK2B Isoform 1 of Protein tyrosine kinase 2 beta|FERM central domain;Focal adhesion targeting region;Protein tyrosine _kinase_;	TRUE	3.55715	H292 Resistant	H292 Control	0.00240386	32.3013	8248.36	14955.5	9651.56	34382.2	39287.5	43202.1	8185.71	13616.2	7438.52	38095.4	39287.5	51746.6
3978	60.6654	3	530.942	1589.8	0.000724558	0.455754	45.23	FFKDMPHNALDKK		IPI00029702	IPI00029702	Tax_Id=9606 Gene_Symbol=PTK2B Isoform 1 of Protein tyrosine kinase 2 beta|FERM central domain;Focal adhesion targeting region;Protein tyrosine _kinase_;	TRUE	1.14235	H292 Resistant	H292 Control	0.0510431	7.00468	171566	166318	181649	212090	196984	184414	170263	151424	139998	234996	196984	220887
4367	148.284	2	838.429	1674.84	-0.000702405	-0.419386	117.58	VSEGMALQLGCLELR		IPI00029702	IPI00029702	Tax_Id=9606 Gene_Symbol=PTK2B Isoform 1 of Protein tyrosine kinase 2 beta|FERM central domain;Focal adhesion targeting region;Protein tyrosine _kinase_;	TRUE	2.57108	H292 Resistant	H292 Control	0.000554753	15.1729	135676	130687	118679	387410	307129	295434	134646	118984	91466.4	429250	307129	353864
4383	135.379	3	677.365	2029.07	-0.0013137	-0.64744	36.77	LPKPDLCPPVLYTLMTR	[15] Oxidation (M)	IPI00029702	IPI00029702	Tax_Id=9606 Gene_Symbol=PTK2B Isoform 1 of Protein tyrosine kinase 2 beta|FERM central domain;Focal adhesion targeting region;Protein tyrosine _kinase_;	TRUE	2.30247	H292 Resistant	H292 Control	0.0015387	18.9759	444996	429263	459420	937781	887030	1.24595e+06	441617	390822	354078	1.03906e+06	887030	1.49237e+06
4718	106.691	3	596.61	1786.81	0.000797843	0.446519	36.73	YLPEDFMESLKEDR	[7] Oxidation (M)	IPI00029702	IPI00029702	Tax_Id=9606 Gene_Symbol=PTK2B Isoform 1 of Protein tyrosine kinase 2 beta|FERM central domain;Focal adhesion targeting region;Protein tyrosine _kinase_;	TRUE	2.67373	H292 Resistant	H292 Control	0.00223791	23.2038	184172	159709	192346	424728	403623	605376	182773	145407	148242	470598	403623	725106
24444	106.584	2	894.412	1786.81	0.000447909	0.250676	66.46	YLPEDFMESLKEDR	[7] Oxidation (M)	IPI00029702	IPI00029702	Tax_Id=9606 Gene_Symbol=PTK2B Isoform 1 of Protein tyrosine kinase 2 beta|FERM central domain;Focal adhesion targeting region;Protein tyrosine _kinase_;	TRUE	4.33079	H292 Resistant	H292 Control	0.0024647	35.2408	24385	31316.2	33042.3	104273	99877	180179	24199.8	28511.8	25465.9	115535	99877	215815
5058	102.266	3	605.653	1813.94	-0.000612912	-0.337891	45.85	EVGYLEFTGPPQKPPR		IPI00029702	IPI00029702	Tax_Id=9606 Gene_Symbol=PTK2B Isoform 1 of Protein tyrosine kinase 2 beta|FERM central domain;Focal adhesion targeting region;Protein tyrosine _kinase_;	TRUE	2.09281	H292 Resistant	H292 Control	0.00666095	25.4806	288864	200288	182335	449133	447659	508504	286670	182352	140526	497639	447659	609075
5133	145.628	3	884.41	2650.21	0.0026122	0.985658	72.59	SHLSESCSIESDIYAEIPDETLR		IPI00029702	IPI00029702	Tax_Id=9606 Gene_Symbol=PTK2B Isoform 1 of Protein tyrosine kinase 2 beta|FERM central domain;Focal adhesion targeting region;Protein tyrosine _kinase_;	TRUE	2.17964	H292 Resistant	H292 Control	5.23479e-07	1.7143	591042	601571	609786	1.28795e+06	1.30788e+06	1.33275e+06	586554	547700	469966	1.42704e+06	1.30788e+06	1.59634e+06
5306	166.55	2	582.818	1163.62	-0.000423653	-0.364081	62.18	EVGLDLFFPK		IPI00029702	IPI00029702	Tax_Id=9606 Gene_Symbol=PTK2B Isoform 1 of Protein tyrosine kinase 2 beta|FERM central domain;Focal adhesion targeting region;Protein tyrosine _kinase_;	TRUE	2.59078	H292 Resistant	H292 Control	1.96682e-05	5.84093	111842	109582	118352	289502	278592	312189	110992	99769.2	91214.4	320768	278592	373933
5570	152.033	4	586.315	2341.23	0.00393566	1.68102	42.49	GDRLPKPDLCPPVLYTLMTR		IPI00029702	IPI00029702	Tax_Id=9606 Gene_Symbol=PTK2B Isoform 1 of Protein tyrosine kinase 2 beta|FERM central domain;Focal adhesion targeting region;Protein tyrosine _kinase_;	TRUE	1.71545	H292 Resistant	H292 Control	0.00623888	15.6005	319037	268295	296911	592904	439425	484549	316614	244270	228831	656937	439425	580382
9498	152.077	3	781.416	2341.23	-0.00304846	-1.30208	53.03	GDRLPKPDLCPPVLYTLMTR		IPI00029702	IPI00029702	Tax_Id=9606 Gene_Symbol=PTK2B Isoform 1 of Protein tyrosine kinase 2 beta|FERM central domain;Focal adhesion targeting region;Protein tyrosine _kinase_;	TRUE	1.7839	H292 Resistant	H292 Control	0.0118092	22.5258	242602	220320	246982	531787	372173	362436	240760	200590	190351	589219	372173	434118
5571	73.3024	3	488.243	1461.71	-0.000599478	-0.410122	39.89	FFKDMPHNALDK		IPI00029702	IPI00029702	Tax_Id=9606 Gene_Symbol=PTK2B Isoform 1 of Protein tyrosine kinase 2 beta|FERM central domain;Focal adhesion targeting region;Protein tyrosine _kinase_;	TRUE	1.73761	H292 Resistant	H292 Control	0.00945897	14.5299	77072.7	60135	60808.3	126633	121371	96070.1	76487.4	54749.9	46865.3	140309	121371	115071
20225	73.1746	4	366.434	1461.71	-0.000678286	-0.464037	39.19	FFKDMPHNALDK		IPI00029702	IPI00029702	Tax_Id=9606 Gene_Symbol=PTK2B Isoform 1 of Protein tyrosine kinase 2 beta|FERM central domain;Focal adhesion targeting region;Protein tyrosine _kinase_;	TRUE	1.96321	H292 Resistant	H292 Control	0.0217695	31.1998	5528.58	3458.96	3219.84	7871.45	6833.48	9260.75	5486.59	3149.21	2481.55	8721.55	6833.48	11092.3
5821	105.285	2	458.261	914.507	-0.000454858	-0.49738	34.42	DLAELINK		IPI00029702	IPI00029702	Tax_Id=9606 Gene_Symbol=PTK2B Isoform 1 of Protein tyrosine kinase 2 beta|FERM central domain;Focal adhesion targeting region;Protein tyrosine _kinase_;	TRUE	2.82741	H292 Resistant	H292 Control	3.21244e-05	6.40914	25449.7	27846.5	25030.1	68402.4	77138	75920.1	25256.4	25352.8	19290.8	75789.8	77138	90935.4
6119	165.296	3	979.782	2936.32	-0.000874621	-0.297863	56.33	FTELVCSLSDVYQMEKDIAMEQER	[14] Oxidation (M)	IPI00029702	IPI00029702	Tax_Id=9606 Gene_Symbol=PTK2B Isoform 1 of Protein tyrosine kinase 2 beta|FERM central domain;Focal adhesion targeting region;Protein tyrosine _kinase_;	TRUE	2.31507	H292 Resistant	H292 Control	0.00381852	23.982	242771	234587	262757	727457	472131	513831	240928	213579	202508	806021	472131	615456
7263	113.589	4	642.592	2566.34	-0.0042017	-1.63723	56.28	SPLTPEKEVGYLEFTGPPQKPPR		IPI00029702	IPI00029702	Tax_Id=9606 Gene_Symbol=PTK2B Isoform 1 of Protein tyrosine kinase 2 beta|FERM central domain;Focal adhesion targeting region;Protein tyrosine _kinase_;	TRUE	2.19291	H292 Resistant	H292 Control	7.15006e-05	6.12815	166703	147822	154444	354166	322352	351889	165437	134584	119031	392416	322352	421485
7435	63.4231	2	336.718	671.422	-0.000229343	-0.341578	46.47	AVLELK		IPI00029702	IPI00029702;IPI00428447	Tax_Id=9606 Gene_Symbol=PTK2B Isoform 1 of Protein tyrosine kinase 2 beta|FERM central domain;Focal adhesion targeting region;Protein tyrosine _kinase_;	TRUE	2.34408	H292 Resistant	H292 Control	0.000602325	12.7397	16314.4	14267.4	16057.5	31428.6	37305.1	40592.7	16190.5	12989.7	12375.6	34822.8	37305.1	48621.1
7474	118.429	3	845.728	2534.16	0.000538768	0.212602	48.47	MIQQTFQQYASLREEECVMK	[1] Oxidation (M)	IPI00029702	IPI00029702	Tax_Id=9606 Gene_Symbol=PTK2B Isoform 1 of Protein tyrosine kinase 2 beta|FERM central domain;Focal adhesion targeting region;Protein tyrosine _kinase_;	TRUE	2.68777	H292 Resistant	H292 Control	0.000549521	12.549	150600	169392	193447	441228	417536	521245	149457	154223	149091	488880	417536	624335
7834	84.6924	2	680.822	1359.63	-0.000455454	-0.334984	56.56	EEAQQLWEAEK		IPI00029702	IPI00029702	Tax_Id=9606 Gene_Symbol=PTK2B Isoform 1 of Protein tyrosine kinase 2 beta|FERM central domain;Focal adhesion targeting region;Protein tyrosine _kinase_;	TRUE	2.51831	H292 Resistant	H292 Control	1.29666e-05	5.598	54089.6	55185	60026.2	143037	145404	137909	53678.8	50243.1	46262.6	158485	145404	165185
7951	121.552	2	1066.47	2130.92	-0.00105631	-0.495704	135.85	TSSLAEAENMADLIDGYCR	[10] Oxidation (M)	IPI00029702	IPI00029702	Tax_Id=9606 Gene_Symbol=PTK2B Isoform 1 of Protein tyrosine kinase 2 beta|FERM central domain;Focal adhesion targeting region;Protein tyrosine _kinase_;	TRUE	2.69058	H292 Resistant	H292 Control	0.00200703	21.5689	106490	98233.9	123302	267999	248029	366551	105681	89437	95029.8	296942	248029	439047
10474	120.249	2	1066.47	2130.92	-0.00232129	-1.08934	112.75	TSSLAEAENMADLIDGYCR	[10] Oxidation (M)	IPI00029702	IPI00029702	Tax_Id=9606 Gene_Symbol=PTK2B Isoform 1 of Protein tyrosine kinase 2 beta|FERM central domain;Focal adhesion targeting region;Protein tyrosine _kinase_;	TRUE	2.44829	H292 Resistant	H292 Control	0.000268668	12.6639	93687.9	92549.9	98869.2	217242	214132	266652	92976.4	84262.1	76199.1	240704	214132	319390
8235	21.3741	2	504.227	1006.44	5.32919e-05	0.052951	36.93	DIAMEQER	[4] Oxidation (M)	IPI00029702	IPI00029702	Tax_Id=9606 Gene_Symbol=PTK2B Isoform 1 of Protein tyrosine kinase 2 beta|FERM central domain;Focal adhesion targeting region;Protein tyrosine _kinase_;	TRUE	2.53409	H292 Resistant	H292 Control	0.00982845	31.2566	19485.3	16834.7	16247	30728.5	44003.2	58477.8	19337.3	15327.1	12521.7	34047.2	44003.2	70043.4
8377	50.5391	2	544.262	1086.51	8.75671e-05	0.080595	36.57	FMSEAVIMK	[2] Oxidation (M)|[8] Oxidation (M)	IPI00029702	IPI00029702	Tax_Id=9606 Gene_Symbol=PTK2B Isoform 1 of Protein tyrosine kinase 2 beta|FERM central domain;Focal adhesion targeting region;Protein tyrosine _kinase_;	TRUE	2.16317	H292 Resistant	H292 Control	0.0264706	38.8181	69160.4	64130	67702.5	105681	119721	209381	68635.2	58387.1	52178.7	117094	119721	250792
8413	24.3318	2	462.694	923.373	0.000154047	0.166831	38.28	EEECVMK		IPI00029702	IPI00029702	Tax_Id=9606 Gene_Symbol=PTK2B Isoform 1 of Protein tyrosine kinase 2 beta|FERM central domain;Focal adhesion targeting region;Protein tyrosine _kinase_;	TRUE	1.32188	H292 Resistant	H292 Control	0.579512	48.0385	21165.7	20326.3	21199.7	28464.5	40453.4	13953.3	21005	18506.1	16338.7	31538.6	40453.4	16713
8477	155.03	2	974.955	1947.89	-0.00104082	-0.534331	105.28	FTELVCSLSDVYQMEK		IPI00029702	IPI00029702	Tax_Id=9606 Gene_Symbol=PTK2B Isoform 1 of Protein tyrosine kinase 2 beta|FERM central domain;Focal adhesion targeting region;Protein tyrosine _kinase_;	TRUE	2.46716	H292 Resistant	H292 Control	0.00157637	20.9943	177166	170756	168818	527866	369317	377697	175821	155465	130109	584874	369317	452397
8696	160.283	3	985.113	2952.32	-0.000886828	-0.300384	53.66	FTELVCSLSDVYQMEKDIAMEQER	[14] Oxidation (M)|[20] Oxidation (M)	IPI00029702	IPI00029702	Tax_Id=9606 Gene_Symbol=PTK2B Isoform 1 of Protein tyrosine kinase 2 beta|FERM central domain;Focal adhesion targeting region;Protein tyrosine _kinase_;	TRUE	2.49784	H292 Resistant	H292 Control	0.00779012	31.6871	235495	219862	196181	449051	437529	740855	233707	200173	151198	497548	437529	887380
9628	41.6183	2	393.763	785.512	1.09994e-05	0.0140029	38.23	VKLGTLR		IPI00029702	IPI00029702	Tax_Id=9606 Gene_Symbol=PTK2B Isoform 1 of Protein tyrosine kinase 2 beta|FERM central domain;Focal adhesion targeting region;Protein tyrosine _kinase_;	TRUE	1.16227	H292 Control	H292 Resistant	0.42317	23.471	29108.8	18017.6	25998.3	21901.2	20105.8	20908.6	28887.8	16404.2	20037.1	24266.5	20105.8	25043.9
9832	145.993	3	475.948	1424.82	-0.000254792	-0.178823	63.54	LLNKDLAELINK	[N-term] Acetyl (N-term)	IPI00029702	IPI00029702	Tax_Id=9606 Gene_Symbol=PTK2B Isoform 1 of Protein tyrosine kinase 2 beta|FERM central domain;Focal adhesion targeting region;Protein tyrosine _kinase_;	TRUE	2.12533	H292 Resistant	H292 Control	0.00138968	17.0685	22928.4	21307.3	29219	50822	51777.9	53515.6	22754.3	19399.2	22519.3	56310.7	51777.9	64099.8
9899	146.182	2	713.418	1424.82	-0.00233389	-1.63802	66.42	LLNKDLAELINK	[N-term] Acetyl (N-term)	IPI00029702	IPI00029702	Tax_Id=9606 Gene_Symbol=PTK2B Isoform 1 of Protein tyrosine kinase 2 beta|FERM central domain;Focal adhesion targeting region;Protein tyrosine _kinase_;	TRUE	2.77255	H292 Resistant	H292 Control	2.80524e-05	7.81422	42336.1	41875.9	40645	117971	105365	122836	42014.6	38125.9	31325.3	130712	105365	147130
20379	155.43	2	713.418	1424.82	-0.00141037	-0.989856	62.62	LLNKDLAELINK	[N-term] Acetyl (N-term)	IPI00029702	IPI00029702	Tax_Id=9606 Gene_Symbol=PTK2B Isoform 1 of Protein tyrosine kinase 2 beta|FERM central domain;Focal adhesion targeting region;Protein tyrosine _kinase_;	TRUE	3.46937	H292 Resistant	H292 Control	0.000353494	17.8608	8819.7	10344.5	12577.1	35580	39860.3	34681.7	8752.72	9418.14	9693.21	39422.7	39860.3	41540.9
10309	91.5679	3	626.98	1877.92	-0.00152508	-0.812113	49.4	QLTSQDAKPTCLAEFK	[N-term] Acetyl (N-term)	IPI00029702	IPI00029702	Tax_Id=9606 Gene_Symbol=PTK2B Isoform 1 of Protein tyrosine kinase 2 beta|FERM central domain;Focal adhesion targeting region;Protein tyrosine _kinase_;	TRUE	2.03514	H292 Resistant	H292 Control	0.000235401	8.97981	46265.6	42624.7	50975	94476.2	91147.6	99022	45914.2	38807.7	39286.8	104680	91147.6	118606
10391	19.4288	2	582.763	1163.51	-0.000844725	-0.726013	41.02	DCTLDNKEK	[N-term] Acetyl (N-term)	IPI00029702	IPI00029702	Tax_Id=9606 Gene_Symbol=PTK2B Isoform 1 of Protein tyrosine kinase 2 beta|FERM central domain;Focal adhesion targeting region;Protein tyrosine _kinase_;	TRUE	2.88069	H292 Resistant	H292 Control	0.00215724	23.9403	8906.19	13715.6	14247.1	33378.2	36368	36461.7	8838.55	12487.4	10980.3	36983.1	36368	43673
10500	150.872	3	611.313	1830.92	-0.000873293	-0.47697	35.46	RNSLPQIPMLNLEAR	[3] Phospho (ST)	IPI00029702	IPI00029702	Tax_Id=9606 Gene_Symbol=PTK2B Isoform 1 of Protein tyrosine kinase 2 beta|FERM central domain;Focal adhesion targeting region;Protein tyrosine _kinase_;	TRUE	2.32569	H292 Resistant	H292 Control	2.2111e-05	5.80325	86098.6	84682.1	89579.2	215043	197773	192699	85444.7	77098.7	69039.2	238267	197773	230811
17665	150.994	2	916.466	1830.92	-0.000754569	-0.412126	65.42	RNSLPQIPMLNLEAR	[3] Phospho (ST)	IPI00029702	IPI00029702	Tax_Id=9606 Gene_Symbol=PTK2B Isoform 1 of Protein tyrosine kinase 2 beta|FERM central domain;Focal adhesion targeting region;Protein tyrosine _kinase_;	TRUE	2.50592	H292 Resistant	H292 Control	0.000885372	13.4911	70321.9	63937.5	81005	205978	175386	158071	69787.9	58211.9	62431.1	228224	175386	189333
10808	122.983	2	684.324	1366.63	-0.000405238	-0.296523	53.09	QMVEDYQWLR		IPI00029702	IPI00029702	Tax_Id=9606 Gene_Symbol=PTK2B Isoform 1 of Protein tyrosine kinase 2 beta|FERM central domain;Focal adhesion targeting region;Protein tyrosine _kinase_;	TRUE	2.00794	H292 Resistant	H292 Control	0.00102311	12.3732	36566.1	34896.7	39991.8	84638.7	72673.9	66481.7	36288.4	31771.7	30821.9	93779.6	72673.9	79630.3
11535	161.927	3	720.352	2158.03	-0.00356195	-1.65055	62.58	ILGEGFFGEVYEGVYTNHK		IPI00029702	IPI00029702	Tax_Id=9606 Gene_Symbol=PTK2B Isoform 1 of Protein tyrosine kinase 2 beta|FERM central domain;Focal adhesion targeting region;Protein tyrosine _kinase_;	TRUE	3.14919	H292 Resistant	H292 Control	0.00203158	19.6931	35971.1	51420.4	49384.1	141290	116516	172926	35697.9	46815.7	38060.6	156550	116516	207127
11629	173.941	3	1054.21	3159.62	-0.000311554	-0.0986048	36.32	LGAQSIQPTANLDRTDDLVYLNVMELVR	[24] Oxidation (M)	IPI00029702	IPI00029702	Tax_Id=9606 Gene_Symbol=PTK2B Isoform 1 of Protein tyrosine kinase 2 beta|FERM central domain;Focal adhesion targeting region;Protein tyrosine _kinase_;	TRUE	2.55819	H292 Resistant	H292 Control	0.00540727	26.1579	125242	109376	121185	371235	216123	322854	124291	99581.1	93397.9	411327	216123	386708
13741	176.545	3	1054.21	3159.62	-0.000985438	-0.311885	38.57	LGAQSIQPTANLDRTDDLVYLNVMELVR	[24] Oxidation (M)	IPI00029702	IPI00029702	Tax_Id=9606 Gene_Symbol=PTK2B Isoform 1 of Protein tyrosine kinase 2 beta|FERM central domain;Focal adhesion targeting region;Protein tyrosine _kinase_;	TRUE	2.44859	H292 Resistant	H292 Control	0.0240634	35.9751	102718	99892.5	99279.5	313523	145918	279763	101937	90947.1	76515.3	347384	145918	335094
11634	116.071	2	731.328	1460.64	0.00209275	1.43276	61.17	VCFYSNSFNPGK	[N-term] Acetyl (N-term)	IPI00029702	IPI00029702	Tax_Id=9606 Gene_Symbol=PTK2B Isoform 1 of Protein tyrosine kinase 2 beta|FERM central domain;Focal adhesion targeting region;Protein tyrosine _kinase_;	TRUE	2.65564	H292 Resistant	H292 Control	0.00340677	26.6562	46105.6	40803.8	66634.7	142596	119575	145587	45755.4	37149.8	51355.7	157996	119575	174381
17699	124.813	2	731.326	1460.64	-0.00158073	-1.08221	54.73	VCFYSNSFNPGK	[N-term] Acetyl (N-term)	IPI00029702	IPI00029702	Tax_Id=9606 Gene_Symbol=PTK2B Isoform 1 of Protein tyrosine kinase 2 beta|FERM central domain;Focal adhesion targeting region;Protein tyrosine _kinase_;	TRUE	2.88784	H292 Resistant	H292 Control	0.00025554	10.5894	23741.5	21865.9	26878.4	76163.3	61683.5	71480.5	23561.2	19907.8	20715.4	84388.8	61683.5	85617.7
12933	163.746	2	848.431	1694.85	-0.00823571	-4.85924	56.81	TDDLVYLNVMELVR	[10] Oxidation (M)	IPI00029702	IPI00029702	Tax_Id=9606 Gene_Symbol=PTK2B Isoform 1 of Protein tyrosine kinase 2 beta|FERM central domain;Focal adhesion targeting region;Protein tyrosine _kinase_;	TRUE	2.3942	H292 Resistant	H292 Control	0.000846747	11.906	96728.8	106461	122322	269649	225885	283809	95994.2	96927.4	94274.5	298771	225885	339940
12988	111.283	2	815.402	1628.79	-0.00964455	-5.92127	82.23	MIQQTFQQYASLR	[1] Oxidation (M)	IPI00029702	IPI00029702	Tax_Id=9606 Gene_Symbol=PTK2B Isoform 1 of Protein tyrosine kinase 2 beta|FERM central domain;Focal adhesion targeting region;Protein tyrosine _kinase_;	TRUE	2.28414	H292 Resistant	H292 Control	0.00130473	17.4681	91907.8	91821.2	99772.9	186047	203271	258240	91209.8	83598.5	76895.6	206140	203271	309315
14122	70.4913	2	839.409	1676.8	-0.00136537	-0.81427	104.02	LAQQNAVTSLSEECK		IPI00029702	IPI00029702	Tax_Id=9606 Gene_Symbol=PTK2B Isoform 1 of Protein tyrosine kinase 2 beta|FERM central domain;Focal adhesion targeting region;Protein tyrosine _kinase_;	TRUE	1.48691	H292 Resistant	H292 Control	0.033359	17.0759	51098.4	39284.2	47900.3	60449.1	81958.1	63207.5	50710.4	35766.3	36917.1	66977.6	81958.1	75708.5
14296	172.88	4	639.089	2552.33	0.00171731	0.67284	35.04	QMLTASHTLAVDAKNLLDAVDQAK		IPI00029702	IPI00029702	Tax_Id=9606 Gene_Symbol=PTK2B Isoform 1 of Protein tyrosine kinase 2 beta|FERM central domain;Focal adhesion targeting region;Protein tyrosine _kinase_;	TRUE	1.34781	H292 Control	H292 Resistant	0.30617	50.1234	147307	104386	102701	135633	77899	49407.4	146188	95038	79151.9	150281	77899	59179.1
15055	172.6	3	851.783	2552.33	-0.00072048	-0.282283	89.68	QMLTASHTLAVDAKNLLDAVDQAK		IPI00029702	IPI00029702	Tax_Id=9606 Gene_Symbol=PTK2B Isoform 1 of Protein tyrosine kinase 2 beta|FERM central domain;Focal adhesion targeting region;Protein tyrosine _kinase_;	TRUE	1.28889	H292 Control	H292 Resistant	0.400415	33.8367	209163	117423	124962	147039	128011	75289.6	207575	106908	96308.8	162919	128011	90180.3
15165	141.399	2	982.952	1963.89	-0.000755468	-0.384679	81.24	FTELVCSLSDVYQMEK	[14] Oxidation (M)	IPI00029702	IPI00029702	Tax_Id=9606 Gene_Symbol=PTK2B Isoform 1 of Protein tyrosine kinase 2 beta|FERM central domain;Focal adhesion targeting region;Protein tyrosine _kinase_;	TRUE	2.7998	H292 Resistant	H292 Control	0.00124579	18.46	69496.7	80869.6	63369.1	168993	189037	240386	68968.9	73627.7	48838.9	187244	189037	287929
16571	136.387	3	936.445	2806.31	0.0045844	1.63361	53.19	RSHLSESCSIESDIYAEIPDETLR		IPI00029702	IPI00029702	Tax_Id=9606 Gene_Symbol=PTK2B Isoform 1 of Protein tyrosine kinase 2 beta|FERM central domain;Focal adhesion targeting region;Protein tyrosine _kinase_;	TRUE	2.80477	H292 Resistant	H292 Control	0.000521981	14.0001	60962.5	76068.3	59503.3	204003	163137	184094	60499.5	69256.4	45859.5	226035	163137	220503
16582	26.2966	2	474.238	946.461	0.000559215	0.590849	39.39	TEIEGTQK	[N-term] Acetyl (N-term)	IPI00029702	IPI00029702	Tax_Id=9606 Gene_Symbol=PTK2B Isoform 1 of Protein tyrosine kinase 2 beta|FERM central domain;Focal adhesion targeting region;Protein tyrosine _kinase_;	TRUE	2.12619	H292 Resistant	H292 Control	0.0123052	31.5736	6158.17	7893.63	11419	17479.8	19022.7	17653.2	6111.41	7186.75	8800.69	19367.6	19022.7	21144.6
17070	133.503	2	846.425	1690.84	-0.0017788	-1.05202	124.2	VSEGMALQLGCLELR	[5] Oxidation (M)	IPI00029702	IPI00029702	Tax_Id=9606 Gene_Symbol=PTK2B Isoform 1 of Protein tyrosine kinase 2 beta|FERM central domain;Focal adhesion targeting region;Protein tyrosine _kinase_;	TRUE	3.63491	H292 Resistant	H292 Control	0.0011724	26.9925	22633.6	20912.3	19591.5	67349.3	62006.8	100143	22461.7	19039.6	15099.3	74623	62006.8	119949
18776	132.55	2	846.426	1690.84	-0.000784474	-0.463956	106	VSEGMALQLGCLELR	[5] Oxidation (M)	IPI00029702	IPI00029702	Tax_Id=9606 Gene_Symbol=PTK2B Isoform 1 of Protein tyrosine kinase 2 beta|FERM central domain;Focal adhesion targeting region;Protein tyrosine _kinase_;	TRUE	3.21733	H292 Resistant	H292 Control	0.000265997	16.4812	25044.5	23429.9	22777.6	70241.7	68096.5	90903	24854.3	21331.7	17554.9	77827.7	68096.5	108882
17824	142.695	3	881.463	2641.37	-0.0151775	-5.74605	39.81	LIGSVDDLLPSLPSSSRTEIEGTQK		IPI00029702	IPI00029702	Tax_Id=9606 Gene_Symbol=PTK2B Isoform 1 of Protein tyrosine kinase 2 beta|FERM central domain;Focal adhesion targeting region;Protein tyrosine _kinase_;	TRUE	1.54601	H292 Resistant	H292 Control	0.0926155	31.8362	99300.7	61042.5	57641.5	138584	96238	102184	98546.5	55576.1	44424.7	153551	96238	122394
18054	84.4618	3	509.935	1526.78	0.00538241	3.52534	59.99	QMLTASHTLAVDAK	[N-term] Acetyl (N-term)	IPI00029702	IPI00029702	Tax_Id=9606 Gene_Symbol=PTK2B Isoform 1 of Protein tyrosine kinase 2 beta|FERM central domain;Focal adhesion targeting region;Protein tyrosine _kinase_;	TRUE	3.71582	H292 Resistant	H292 Control	0.0018678	22.9931	14362.9	9803.04	9883.67	33561.9	52250.2	40710.2	14253.9	8925.17	7617.4	37186.5	52250.2	48761.7
32526	80.7676	2	764.397	1526.78	0.0026897	1.76168	99.76	QMLTASHTLAVDAK	[N-term] Acetyl (N-term)	IPI00029702	IPI00029702	Tax_Id=9606 Gene_Symbol=PTK2B Isoform 1 of Protein tyrosine kinase 2 beta|FERM central domain;Focal adhesion targeting region;Protein tyrosine _kinase_;	TRUE	2.89998	H292 Resistant	H292 Control	0.000143227	11.2716	13480.8	14860.2	15407.1	40106.2	47756.9	39005.7	13378.5	13529.5	11874.4	44437.6	47756.9	46720.2
34616	84.5851	2	764.396	1526.78	0.00196538	1.28727	65.66	QMLTASHTLAVDAK	[N-term] Acetyl (N-term)	IPI00029702	IPI00029702	Tax_Id=9606 Gene_Symbol=PTK2B Isoform 1 of Protein tyrosine kinase 2 beta|FERM central domain;Focal adhesion targeting region;Protein tyrosine _kinase_;	TRUE	1.78524	H292 Resistant	H292 Control	0.00869962	19.8405	25782.1	33170	38643.7	53939.9	59710.3	60581.8	25586.3	30199.6	29783	59765.4	59710.3	72563.6
18840	213.324	3	723.049	2166.12	4.63982e-05	0.0214199	49.8	SNFELLEKEVGLDLFFPK	[N-term] Acetyl (N-term)	IPI00029702	IPI00029702	Tax_Id=9606 Gene_Symbol=PTK2B Isoform 1 of Protein tyrosine kinase 2 beta|FERM central domain;Focal adhesion targeting region;Protein tyrosine _kinase_;	TRUE	2.89261	H292 Resistant	H292 Control	0.0128062	40.1124	35094.9	34085.4	34792.4	143162	63431.2	94159.3	34828.4	31033	26814.7	158624	63431.2	112782
31234	213.881	2	1084.07	2166.12	-0.000169399	-0.0782039	55.37	SNFELLEKEVGLDLFFPK	[N-term] Acetyl (N-term)	IPI00029702	IPI00029702	Tax_Id=9606 Gene_Symbol=PTK2B Isoform 1 of Protein tyrosine kinase 2 beta|FERM central domain;Focal adhesion targeting region;Protein tyrosine _kinase_;	TRUE	4.68084	H292 Resistant	H292 Control	0.00204411	37.2997	21103.8	19132.7	18860.8	130762	64678.4	81184.3	20943.5	17419.3	14536.1	144884	64678.4	97240.8
18914	105.542	3	851.058	2550.15	-0.00213761	-0.838226	42.53	MIQQTFQQYASLREEECVMK	[1] Oxidation (M)|[19] Oxidation (M)	IPI00029702	IPI00029702	Tax_Id=9606 Gene_Symbol=PTK2B Isoform 1 of Protein tyrosine kinase 2 beta|FERM central domain;Focal adhesion targeting region;Protein tyrosine _kinase_;	TRUE	4.50979	H292 Resistant	H292 Control	0.0044593	45.9253	28456.4	32786.7	33364.1	101395	107713	217550	28240.3	29850.6	25713.9	112346	107713	260577
[truncated: 9,931 more rows]

## Sheet: Raw Protein Data
									Normalized abundance						Raw abundance
									H292 Control			H292 Resistant			H292 Control			H292 Resistant
[truncated: 702 more rows]

## Sheet: Non Kinase Proteins
			Normalized abundance						Raw abundance						Abundance relative to control
			H292 Control			H292 Resistant			H292 Control			H292 Resistant			Control			Resistant
[truncated: 473 more rows]

## Sheet: Kinases
			Normalized abundance						Raw abundance						Abundance relative to control
[truncated: 218 more rows]

[truncated: 1 more sheets: Significantly Altered Kinases]
