# Supplementary material for: A bead-based western for high-throughput cellular signal transduction analyses
Source: Nat Commun. 2016 Sep 23;7:12852. doi: 10.1038/ncomms12852 (PMC5036152; doi:10.1038/ncomms12852)
Supplement: Supplementary Data 3 — Protein expression values determined by DigiWest for the mucoepidermoid pulmonary carcinoma cell line H292 and its Lapatinibresistent derivative [file ncomms12852-s4.xlsx]

## Sheet: Tabelle1
	H292 Control Lysate			H292 Resistant Lysate			H292 Control Kinobead Pulldown			H292 Resistant Kinobead Pulldown
	Lysate Rep 1	Lysate Rep 2	Lysate Rep 3	Lysate Rep 1	Lysate Rep 2	Lysate Rep 3	KB PD Rep 1	KB PD Rep 2	KB PD Rep 3	KB PD Rep 1	KB PD Rep 2	KB PD Rep 3
Analyte	[AFI]	[AFI]	[AFI]	[AFI]	[AFI]	[AFI]	[AFI]	[AFI]	[AFI]	[AFI]	[AFI]	[AFI]
Abl2	504	556	469	468	404	452	2558	3184	2967	1941	2012	2198
ABL2 (phosphorylated)	257	288	325	161	117	119	3028	3287	3155	1866	2177	2154
AHR	1271	1191	1171	1256	862	1375
Akt	70890	72361	73044	75848	81811	75933	214019	218137	185963	205763	188962	180614
Akt - phospho Ser473	69	75	81	34	33	23	318	254	202	102	106	95
Akt - phospho Thr308	13	23	29	21	31	17	409	550	512	431	205	235
AMPK alpha	2457	2422	2181	1731	1833	1625	11069	11860	9692	6871	7669	6614
AMPK alpha - phospho Thr172	4832	4869	4392	2303	2202	2243	34161	35075	32039	19568	20926	18752
ASK1	85	94	86	79	53	68	724	759	658	243	222	219
ASK1 Phospho Thr845	51	46	49	30	16	17	1007	1051	977	316	296	284
ATF3	3083	3210	3183	2832	2757	2940
ATM	644	540	816	471	418	505	118	156	154	55	35	40
Aurora A - phospho Thr288	33	28	26	143	160	151
Aurora A (AIK)	321	330	334	102	91	79	5899	5808	3900	1315	1137	885
Aurora A/B/C - phospho Thr288/Thr232/Thr198	59	26	39	29	39	25	166	208	143	79	72	79
Aurora B (AIM1)	92	111	89	41	29	26	432	404	329	95	119	104
beta-Actin	271450	271186	254977	294429	277161	259552	5092	4017	2469	5281	3253	3293
beta-Catenin	46410	44486	37109	72109	68666	68062	2760	2785	1431	2208	2294	2506
beta-Catenin - phospho Ser675	10613	9696	8113	19291	17706	16892	550	489	259	462	493	538
beta-Catenin - phospho Thr41/Ser45	65	61	42	103	102	94
b-Raf	105	125	99	108	123	101	812	802	474	596	656	589
b-Raf - phospho Ser445	1531	1513	1294	1256	1171	1139	6913	7135	4707	5433	5659	5180
Caseinkinase 1 epsilon	1368	1655	1345	1298	1313	1135	979	640	589	364	293	220
Caspase 3	11367	11257	10470	12523	12419	13293	67	48	64	67	85	76
Caspase 7	5986	5809	5479	12356	11651	12039	95	98	77	193	234	254
Caspase 8	1998	1963	1725	840	808	871
Caspase 9	1032	902	816	3172	3210	3027
Caveolin-1	8381	9549	9836	2352	2494	2588	332	339	265	115	86	94
cdc2 - phospho Tyr15	961	899	828	619	640	642	1806	1748	1447	1321	1224	1287
cdc2 (CDK1)	8672	9746	7796	3646	3682	4052	1943	1444	1603	275	347	360
CDK6	95	79	80	375	398	425	23	8	15	69	90	77
CDK6 (phospho-Tyr13)	3277	2149	1846	3922	2568	2947	456	482	507	731	557	456
CDK6 (phospho-Tyr24)	468	278	207	404	205	221	764	627	628	346	289	243
CDKN2B (p15 INK4B, CDN2B, MTS2)	187330	180745	160777	207908	190461	205396
c-Jun	37	34	25	30	48	34
c-Jun - phospho Ser63	195	166	183	116	120	124
c-Jun - phospho Ser73	92	85	74	110	74	94
c-Kit
c-myc	1073	945	950	739	801	754
c-myc - phospho Thr58/Ser62	2665	2865	2935	2684	2262	2179
Crk (p38)	1096	1032	926	976	937	910
Crk (p38) - phospho Tyr221
Cyclin A2	125	167	139	143	147	122
Cyclin B1	801	692	691	182	137	156	3063	3005	2503	182	174	170
Cyclin B1 - phospho Ser133	196	224	203	167	197	162
Cyclin D1	420	341	319	288	219	285
Cytokeratin 7	71440	67790	74837	51024	44915	48292	20219	11158	9315	7943	7052	8601
Cytokeratin 8	4008	3940	4594	1145	897	1086	795	612	522	213	167	209
Cytokeratin 8 - phospho Ser23	432	437	543	264	246	262	551	539	293	200	267	256
DUSP1 - phospho - (MKP-1) Ser296/318	183	99	87	181	125	78
DUSP1 (MKP1)	4369	3250	2889	5261	3936	3784
DUSP10 (MKP-5)	302	244	205	158	142	154
DUSP5 (VH3)	197	196	169	191	186	187
DUSP6 (MKP3)	541	540	448	32	34	27
DUSP9 (MKP4, MKP-4)	986	571	533	5262	4857	5002	140	137	136	266	177	126
E-Cadherin	44784	50096	43821	72565	73979	72414	1778	2183	1247	1415	907	1053
E-Cadherin - phospho Ser838/Ser840	84059	93627	84345	105570	114051	105951	5336	6576	3718	3028	1963	2044
EGFR	12169	16160	12012	36640	53335	41327	63777	71488	57802	73	76	71
EGFR - phospho Tyr1068	2038	2384	2059	467	521	417	2815	2832	2585
EGFR - phospho Tyr845	472	532	497	182	170	188	677	861	705
EGFR - phospho Tyr992	1253	1502	1206	1864	2394	1810	4772	5204	4602
EphA2	2528	2901	2480	835	828	854	53089	55271	53066	16049	17402	15870
EphA2 Phospho Ser897	158	137	128				2762	2707	2690	170	196	176
EphA2 Phospho Tyr588	250	331	328	296	377	347	5419	5681	5386	5476	5978	5679
EphA2 Phospho Tyr594	119	124	123	139	114	101	2583	2693	2447	2454	2878	2519
EphA2 Phospho Tyr772	2422	2669	2621	2113	2035	1919	43197	45251	43454	27382	28379	27402
EphA4							31	23	22	113	152	128
EPHA4 (phospho-Tyr596)							269	293	231	314	281	267
EphB3							67	74	58	248	310	310
EphB4							844	874	820	234	235	210
EphB6							103	140	100	38	50	34
EphB6
Ephrin B Phospho Tyr324/329	89	90	93	118	113	127	6465	7520	5706	4592	2777	2832
Erk1/2	37139	35016	28686	36486	36381	34368	334116	327959	293328	349849	382168	378960
Erk1/2 (MAPK p44/42) - phospho Thr202/Tyr204	1515	1664	1495	569	581	577	15951	14333	12591	6020	5680	6068
FAK 1	573	620	505	634	543	579	24898	29941	31527	18860	24714	25256
FAK 1 - phospho Tyr576/Tyr577	154	170	137	221	222	225	2907	3323	3337	3463	3826	3779
FAK 1 - phospho Tyr861				153	197	158	122	118	108	115	139	150
Folate Binding Protein (Folate Receptor, FOLR1)
Fyn	461	491	434	1182	1112	1164	2964	2933	2534	11651	11869	11705
Fyn - phospho Tyr530	9169	8114	8526	6882	6531	6593	171340	165707	140987	150366	141554	125728
GSK3 beta	6833	6786	6779	4802	4738	4562	55376	49899	43613	36331	31169	28604
GSK3 beta - phospho Ser9	448	478	458	225	205	216	7492	6746	5359	3479	2900	2449
Her2	3933	4472	3934	9547	9754	9677	211	259	155	173	132	137
Her2 - phospho Tyr1248	2958	4247	3199	1110	1552	1379	1848	1632	2004
Her2 - phospho Tyr877
HIF1 alpha
HIF-1beta (ARNT)	3694	3279	3053	1808	1631	1528
IKKε	592	482	493	99	91	83	6222	6862	5195	827	837	703
IKKε Phospho Ser172
IRAK4	1614	1438	1534	2949	2041	2180	1023	1093	787	2748	2167	2251
IRAK4 Phospho Thr345/Ser346	35	40	29	191	207	206	165	169	114	787	783	753
JNK/SAPK	3253	3325	3114	2475	3348	3163	33010	31671	24305	31852	32565	29554
JNK/SAPK - phospho Thr183/Tyr185	214	193	170	228	237	231	448	420	368	67	62	56
LATS2	26	30	32	162	105	127	275	305	310	880	969	926
LIMK1	2376	2493	2321	1430	1322	1370	6128	6357	4787	2758	2812	2494
LIMK1 Phospho Thr508 / Thr505	77	71	65	59	48	59	1472	1199	940	1089	1145	940
LRRK2	79	67	100	77	79	103	290	311	421	97	112	82
LRRK2 Phospho Ser910							80	93	108	26	46	43
LRRK2 Phospho Ser935							108	121	131	20	19	27
MEK1	8026	8740	7873	3914	4076	4046	1139	1064	805	510	458	440
MEK1 - phospho Thr292	480	423	403	263	204	207	82	79	82	42	39	41
MEK1/2 - phospho Ser217/221	676	690	669	408	386	362	170	159	151	96	87	81
MKK3/6 - phospho Ser189/207	83	71	58	70	77	40	218	202	174	605	678	530
MKK3/MKK6 Phospho S218/T222 S207/T211	808	582	584	768	742	743	1714	1492	1467	3962	3809	3700
MKK6	1962	2001	1601	4217	4064	4137	19777	17232	15066	57832	55929	55694
MKK7	805	801	831	1060	1026	979
MKK7 - phospho Ser271/Thr275	234	254	158	305	172	235
MLK3 ( MAP3K11)	303	307	316	270	300	300	2879	2963	1933	1576	2215	1818
MLK3 -phospho ( MAP3K11) Thr277/Ser281
Mnk1	773	895	815	1491	1523	1488	206	187	155	218	218	213
Mnk1 - phospho Thr197/202	1139	1053	1047	831	719	744	600	555	537	228	262	265
NF-κB p100/p52	2423	3029	2776	1695	1618	1682	116	121	114	55	78	72
NF-κB p105/p50	21740	23331	21924	20659	21229	20087	1273	1078	758	675	696	635
NF-κB p65	4219	3820	3741	5734	5064	5115	306	348	170	266	232	243
NF-κB p65 - phospho Ser536	576	606	539	511	591	554
NIK	62	66	56	87	89	99	517	648	502	280	329	278
p21/Waf1/Cip1	2723	2746	2406	1107	1064	1204
p27(Kip1) - phospho - (CDKN1B) Ser10	2865	2735	2445	13684	12913	13358
p27(Kip1) (CDKN1B)	941	872	762	2947	2670	2772
p38/MAPK	3051	3511	2950	2717	3035	2629	107223	101467	91429	112247	122314	118966
p38/MAPK - phospho Thr180/Tyr182	100	85	74	97	45	55	2456	2242	2135	2100	2121	2038
p53	1801	1870	1755	580	494	539	130				55	73
p53
p53 - phospho Ser20			44
p53 - phospho Ser392	244	293	274	146	108	124
PI3-kinase p110 subunit alpha	205	258	213	207	237	208
PI3-kinase p85	204	210	215	379	384	348	38	57	48	53	58	46
PKCθ	126	125	116	29	27	20	1057	1385	806	100	109	107
PKCθ Phospho Thr538	129	114	114	25	32	26	1172	1472	919	117	109	110
PP1 alpha	6210	5671	4638	5550	6561	5482
PP1 alpha - phospho Thr320	3515	3263	2773	3175	3124	2764
PP2A C	11368	11346	10783	9232	8943	8959
PP2A C - phospho Tyr307	2227	2490	2213	1942	1884	1829
PTEN	6263	5907	5369	10726	10010	10279
PTEN - phospho Ser380	2223	1911	1855	3667	3405	3440
PTPN7 (LC-PTP, HEPTP)	4992	4135	4144	4252	3246	3401
PTP-PEST (PTPN12, PTN12)	946	1040	915	814	920	995
Pyk2 - phospho Tyr402	951	821	776	947	936	911	9897	10676	11167	12980	14934	14857
Pyk2 / FAK 2	813	1049	968	2474	2512	2744	19880	20336	22105	43334	45116	40518
RSK 1	3120	3332	3290	7920	8469	8466	25031	29735	20088	79645	74120	72776
RSK 1 - phospho Thr573							1811	1937	1480	1394	1614	1333
RSK 1 (p90RSK) - phospho Ser380							702	808	642	248	302	256
RSK 1/2/3	12221	12097	10718	32732	31238	32964	86063	96201	76349	200290	207071	201109
RSK 4							291	225	201	338	393	303
RSK 4 - phospho Ser235	666	795	689	1110	1169	1153	23880	28003	18783	66254	60846	56956
RXR	1144	1145	1066	1139	1222	1214
RXR alpha
SIK3	241	245	182	258	183	223	811	924	1051	486	426	520
SIK3 (KIAA0999)	2697	2266	2443	3258	3204	2847	296	327	200	269	223	263
Smad2 - phospho Ser245/250/255	76	62	92	34	38	31
Smad2 - phospho Ser465/467
Smad2/3	4245	3683	3793	4955	4495	4352	197	190	168	201	110	161
Smad3 - phospho Ser423/425
Src	7739	6908	6829	5484	4897	4704	76401	74750	63646	64814	61679	59917
Src - phospho Tyr416	3732	4102	3871	1530	1426	1326	30619	31795	27220	16500	14591	13897
Src - phospho Tyr527	30676	30661	31306	29540	27479	27323	198634	191105	169539	227147	215388	205945
STEP (PTPN5, PTN5)	48048	47641	54025	96846	85334	102418
TAK1	4594	4426	3936	5163	4698	4856
TAK1 - phospho Ser412	1264	1337	1174	1266	1137	1224
Thrombospondin 2
YAP	1507	1342	1216	2652	2743	2535
YAP - phospho Ser127	1723	1659	1414	4134	4257	4123
