# Supplementary material for: A bead-based western for high-throughput cellular signal transduction analyses
Source: Nat Commun. 2016 Sep 23;7:12852. doi: 10.1038/ncomms12852 (PMC5036152; doi:10.1038/ncomms12852)
Supplement: Supplementary Data 4 — Protein expression values for determined by DigiWest for primary IDC and DCIS cells [file ncomms12852-s5.xlsx]

## Sheet: Tabelle1
	T1161 DCIS	T1161 IDC	T1327 DCIS	T1327 IDC	T975 DCIS	T975 IDC			Ratio IDC/DCIS
Analyte	[AFI]	[AFI]	[AFI]	[AFI]	[AFI]	[AFI]		Analyte	T1161	T1327	T975
14-3-3 sigma	22704.1	26962.9	32326.2	24673.3	15635	11924.9		14-3-3 sigma	1.18758	0.76326	0.762707
14-3-3 zeta delta	4171.51	5340.05	7378.25	5978.7	2996.47	3343.2		14-3-3 zeta delta	1.28012	0.810315	1.11571
4E-BP1	876.954	910.425	3991.32	893.946	2553.43	1530.96		4E-BP1	1.03817	0.223973	0.599572
Akt	2732.51	3963.14	3685.66	5530.23	6655.11	5510.34		Akt	1.45037	1.50047	0.827986
Akt - phospho Ser473	688.608	396.902	408.529	166.549	597.864	547.447		Akt - phospho Ser473	0.576383	0.40768	0.915671
Akt - phospho Thr308	9437.22	468.442	5460.24	1199.95	12514.7	1525.3		Akt - phospho Thr308	0.0496378	0.219762	0.121881
AMPK alpha	333.84	316.542	713.195	1209.99	876.55	288.826		AMPK alpha	0.948182	1.69657	0.329503
AMPK alpha - phospho Thr172	855.03	1177.97	1621.26	5473.04	2596.3	1049.59		AMPK alpha - phospho Thr172	1.37769	3.3758	0.404263
Arginase-1	127.557	39.2002	156.29	66.2182				Arginase-1	0.307315	0.423689
ASL (argininosuccinate lyase)	2822.2	2161.89	3107.99	3827.62	4680.49	5170.54		ASL (argininosuccinate lyase)	0.766031	1.23154	1.1047
Aurora B (AIM1)	274.048	323.402	319.503	346.141	254.866	328.468		Aurora B (AIM1)	1.18009	1.08337	1.28879
Bax	2289.05	1464.13	1475.85	786.592	1233.84	853.262		Bax	0.639623	0.532977	0.69155
beta-Actin	193038	277592	276565	325797	446374	413628		beta-Actin	1.43802	1.17801	0.926642
beta-Catenin	11895.7	10805.5	9794.81	15983.7	12571.8	9821.96		beta-Catenin	0.908358	1.63185	0.781267
beta-Catenin - phospho Ser552	2583.03	2846.91	3198	1307.31	3918.27	1944.38		beta-Catenin - phospho Ser552	1.10216	0.408789	0.496234
beta-Catenin - phospho Ser675	1463.92	1176.99	1424.41	367.21	1781.68	1600.81		beta-Catenin - phospho Ser675	0.803999	0.257798	0.898482
beta-Catenin - phospho Thr41/Ser45	424.525	510.583	556.905	304.002	1138.56	855.15		beta-Catenin - phospho Thr41/Ser45	1.20271	0.545877	0.751079
Caseinkinase 1 alpha	380.678	373.382	523.273	496.637	421.602	428.519		Caseinkinase 1 alpha	0.980835	0.949096	1.01641
Caseinkinase 1 epsilon	158.45	116.621	138.484	154.509	214.374	101.938		Caseinkinase 1 epsilon	0.736011	1.11572	0.475517
Caspase 3	978.601	1034.89	1854.7	1086.58	1998.44	2119.94		Caspase 3	1.05752	0.585852	1.0608
Caveolin-1	756.373	1195.61	544.046	302.999	335.852	103.826		Caveolin-1	1.58071	0.556936	0.309143
cdc37 (p50Cdc37)	1153.99	1283.81	1879.43	2038.72	1121.89	1931.17		cdc37 (p50Cdc37)	1.11249	1.08475	1.72135
CDK6 (phospho-Tyr13) antibody	482.325	753.624	437.215	673.219	388.255	1899.08		CDK6 (phospho-Tyr13) antibody	1.56248	1.53979	4.89131
CDKN2B (p15 INK4B, CDN2B, MTS2)	5878.58	4795.16	3726.22	7649.21	3196.55	3131.77		CDKN2B (p15 INK4B, CDN2B, MTS2)	0.815701	2.05281	0.979736
c-Jun	419.543	513.523	532.176	1089.59	490.678	353.009		c-Jun	1.22401	2.04743	0.719432
c-Jun - phospho Ser63	210.27	127.401	149.365	23.0761	138.152	115.153		c-Jun - phospho Ser63	0.605892	0.154494	0.833522
c-Jun - phospho Ser73	395.626	166.601	207.727	37.1223	390.636	254.846		c-Jun - phospho Ser73	0.421107	0.178708	0.652387
c-myc	5421.17	6159.33	3497.72	5056.67	4085.01	972.19		c-myc	1.13616	1.4457	0.23799
c-myc - phospho Thr58/Ser62	45.8408	60.7603	89.0257	141.466	133.388	184.999		c-myc - phospho Thr58/Ser62	1.32546	1.58905	1.38693
Cofilin	23272.2	37446	50213.5	53471.2	23690.7	30460.7		Cofilin	1.60905	1.06488	1.28577
Cofilin - phospho Ser3	1177.91	678.164	3227.68	146.483	2474.83	2567.34		Cofilin - phospho Ser3	0.575735	0.0453834	1.03738
c-Raf	194.325	191.101	316.536	285.942	426.365	638.059		c-Raf	0.983409	0.903349	1.49651
c-Raf - phospho Ser259	721.494	773.224	1196.9	855.821	1743.57	1557.39		c-Raf - phospho Ser259	1.0717	0.71503	0.893219
CREB	140.512	112.701	242.348	174.575	276.304	241.632		CREB	0.802071	0.720351	0.874515
CREB - phospho Ser133	1636.32	1985.49	3671.82	544.796	2713.02	3749.07		CREB - phospho Ser133	1.21339	0.148372	1.38188
Crk (p38)	3943.3	5138.17	4531.41	6345.92	3634.82	4859.06		Crk (p38)	1.30301	1.40043	1.33681
Cyclin D1	708.539	490.003	107.82	98.3241	142.916	449.284		Cyclin D1	0.691568	0.911928	3.1437
Cytokeratin - Pan (5, 6, 8, 17, 19)	154760	145641	88730.9	39673.8	63075.9	554.998		Cytokeratin - Pan (5, 6, 8, 17, 19)	0.941071	0.447124	0.0087989
Cytokeratin 14	3595.51	4928.45	5798.54	1026.38	3358.52	83.0609		Cytokeratin 14	1.37072	0.177007	0.0247314
Cytokeratin 18	122585	139008	49943.4	107047	63878.6	66.0712		Cytokeratin 18	1.13397	2.14336	0.00103432
Cytokeratin 7	165812	165553	160133	277732	228934	86.8364		Cytokeratin 7	0.998439	1.73439	0.000379307
Cytokeratin 8	128761	150387	55716.2	118503	64895.7	120.816		Cytokeratin 8	1.16795	2.12689	0.00186169
Cytokeratin 8 - phospho Ser23	32823	34715.7	57492.8	20240.7	95622.6	22917.3		Cytokeratin 8 - phospho Ser23	1.05766	0.352056	0.239664
Cytokeratin 8/18	16566.5	20281.2	5026	14421.5	5335.52			Cytokeratin 8/18	1.22423	2.86939	0
DUSP1 (MKP1)	629.812	1504.31	1542.12	3250.71	1717.37	1933.05		DUSP1 (MKP1)	2.3885	2.10795	1.12559
E2F4	149345	168873	75122.9	153058	82962.6	2489.94		E2F4	1.13075	2.03744	0.0300128
E-Cadherin	11188.1	7908.64	7927.24	11269.1	17411.9	7260.28		E-Cadherin	0.706877	1.42157	0.416972
E-Cadherin - phospho Ser838/Ser840	14012.3	10772.2	11181.6	14707.5	22914.2	9701.14		E-Cadherin - phospho Ser838/Ser840	0.768767	1.31532	0.423369
eIF2 alpha	6762.51	8383.94	8014.29	10139.4	5954.82	7966.3		eIF2 alpha	1.23977	1.26517	1.33779
eIF2 alpha - phospho Ser51	575.003	612.503	206.737	351.157	204.846	145.357		eIF2 alpha - phospho Ser51	1.06522	1.69857	0.70959
eIF4E	1845.59	1457.27	2186.08	1582.21	1402.96	1521.53		eIF4E	0.789595	0.723769	1.08451
eIF4E - phospho Ser209	187.349	218.541	378.854	270.893	195.318	298.264		eIF4E - phospho Ser209	1.16649	0.715033	1.52707
ER (Estrogen Rezeptor)	1887.44	722.264	1438.26	980.231	1957.95	855.15		ER (Estrogen Rezeptor)	0.382668	0.681539	0.436759
Erk1/2	20596.5	21690.5	16504.4	20634	17145.1	32977.1		Erk1/2	1.05312	1.25021	1.92341
Erk1/2 (MAPK p44/42) - phospho Thr202/Tyr204	5640.41	11373.9	4180.25	2078.85	3370.43	12495		Erk1/2 (MAPK p44/42) - phospho Thr202/Tyr204	2.01651	0.497303	3.70724
ETS-1	34869.9	42449.9	53833.8	59265.3	88753.1	78592.6		ETS-1	1.21738	1.10089	0.88552
FTCD	22345.4	28089.9	10800.8	27156.5	13441.2	649.385		FTCD	1.25708	2.51431	0.048313
GAPDH	60099.3	56137.6	49138.2	76867.3	45170.9	209365		GAPDH	0.934082	1.56431	4.63494
GAPDH (FL335)	129444	157203	110381	144359	133841	318895		GAPDH (FL335)	1.21444	1.30782	2.38265
GDF3	453.425	421.402	450.074	1134.74	364.435	723.008		GDF3	0.929376	2.52123	1.98391
GLDC	2079.78	2118.77	1331.43	1446.77	421.602	804.181		GLDC	1.01875	1.08663	1.90744
Glucose 6 phosphatase alpha	358.754	359.662	387.756	433.429	423.983	1874.53		Glucose 6 phosphatase alpha	1.00253	1.11779	4.42124
Glutaminsynthetase	2381.73	2074.67	4779.69	12207.2	7464.97	2223.77		Glutaminsynthetase	0.871078	2.55398	0.297894
GSK3 alpha/beta - phospho Tyr279/Tyr216	897.881	768.324	829.917	724.387	1183.82	1017.5		GSK3 alpha/beta - phospho Tyr279/Tyr216	0.855708	0.872843	0.859503
GSK3 beta	3796.81	3656.4	3204.93	4364.38	4387.51	4594.78		GSK3 beta	0.963018	1.36177	1.04724
GSK3 beta - phospho Ser9	1308.46	1056.45	1291.86	262.866	1529.2	1238.36		GSK3 beta - phospho Ser9	0.807399	0.203479	0.809812
Ha-ras	1423.06	1548.41	1162.28	1803.95	697.905	526.682		Ha-ras	1.08809	1.55207	0.754661
HELLS	205.287	142.101	324.449	137.453	552.608	745.661		HELLS	0.692205	0.42365	1.34935
Her2	5539.76	4453.14	7610.71	2036.71	11652.4	870.252		Her2	0.803851	0.267611	0.0746844
IDH1 (Isocitrate dehydrogenase [NADP] cytoplasmic)	15882.8	25028.3	11718.7	23818.5	2627.27	62252.3		IDH1 (Isocitrate dehydrogenase [NADP] cytoplasmic)	1.57581	2.03251	23.6947
IDH2	9214	10589	26374.4	26971.9	28909.5	23249.5		IDH2	1.14922	1.02266	0.804218
IGF1 Receptor beta (CD221)	240.166	278.321	762.653	1115.68	926.571	802.293		IGF1 Receptor beta (CD221)	1.15887	1.46289	0.865874
IkappaB alpha	702.56	753.624	811.123	1972.5	700.287	1262.9		IkappaB alpha	1.07268	2.43181	1.80341
IKKε	172.401	151.901	103.863	134.443	78.6037	417.192		IKKε	0.881089	1.29442	5.30754
JNK/SAPK	15683.5	1984.51	8890.7	4393.48	19248.4	2118.05		JNK/SAPK	0.126535	0.494166	0.110038
LDHA	25236.3	39259	12301.4	31631.3	7169.61	14775.4		LDHA	1.55565	2.57136	2.06084
MEK1/2 - phospho Ser217/221	263.086	639.943	452.053	250.827	371.581	875.915		MEK1/2 - phospho Ser217/221	2.43245	0.554862	2.35727
MKK6	554.075	502.743	561.851	1113.67	493.059	1340.3		MKK6	0.907354	1.98215	2.71834
Mnk1	395.626	422.382	1296.81	943.108	1441.07	930.66		Mnk1	1.06763	0.727254	0.645813
mTOR	588.954	492.943	879.376	868.864	890.842	1151.53		mTOR	0.836979	0.988046	1.29263
mTOR - phospho Ser2448	137.522	71.5404	161.235	43.1422	269.158	184.999		mTOR - phospho Ser2448	0.520209	0.267573	0.687326
Nanog	76.7335	71.5404	70.2314	183.605				Nanog	0.932323	2.61429
NF-κB p65	465.384	434.142	951.586	1360.48	1048.05	806.069		NF-κB p65	0.93287	1.4297	0.769113
NF-κB p65 - phospho Ser536	50.8235	86.2404	231.467	252.833	452.567	366.223		NF-κB p65 - phospho Ser536	1.69686	1.09231	0.809214
p27(Kip1) - phospho - (CDKN1B) Ser10	355.764	200.901	163.214	52.1719	33.347	124.591		p27(Kip1) - phospho - (CDKN1B) Ser10	0.564703	0.319654	3.73621
p27(Kip1) (CDKN1B)	611.875	344.962	224.543	157.519	85.7495	160.459		p27(Kip1) (CDKN1B)	0.563778	0.701511	1.87125
p38/MAPK	1336.36	1264.21	1114.8	1266.17	1155.24	1400.71		p38/MAPK	0.946009	1.13579	1.21249
p38/MAPK - phospho Thr180/Tyr182	832.11	2131.51	2224.65	934.079	1843.61	2280.4		p38/MAPK - phospho Thr180/Tyr182	2.56157	0.419876	1.23692
p53 - phospho Ser392	71.7508	74.4804	79.134	78.2579	147.68	64.1835		p53 - phospho Ser392	1.03804	0.98893	0.434613
PAK 1/2/3	166.422	302.822	296.752	406.339	228.665	218.979		PAK 1/2/3	1.8196	1.36929	0.957639
PAK1/2 - phospho Ser144/Ser141	759.362	1169.15	1235.48	1719.67	1057.58	1238.36		PAK1/2 - phospho Ser144/Ser141	1.53964	1.3919	1.17094
PARP	2542.17	2738.13	852.668	2399.91	1705.46	2958.1		PARP	1.07709	2.81459	1.73449
Paxillin	172.401	129.361	152.333	219.724	200.082	73.6222		Paxillin	0.750347	1.4424	0.36796
PDGF Receptor beta	435.487	1139.75	716.162	1988.55	504.969	815.507		PDGF Receptor beta	2.61717	2.77668	1.61496
PDK1	734.449	632.103	460.955	696.295	559.753	581.427		PDK1	0.86065	1.51055	1.03872
PDK1 - phospho Ser241	1508.76	1480.79	1135.57	1683.55	1660.21	1823.57		PDK1 - phospho Ser241	0.98146	1.48256	1.0984
PI3-kinase p85	304.941	464.522	278.947	611.014	400.164	334.131		PI3-kinase p85	1.52332	2.19043	0.834986
PKA C alpha	1750.92	1536.65	1746.88	1692.58	1784.07	1357.29		PKA C alpha	0.877624	0.968914	0.760786
PKA C alpha/beta - phospho Thr197	1709.06	1597.41	2238.5	2044.74	2689.2	2108.62		PKA C alpha/beta - phospho Thr197	0.934669	0.913441	0.784105
PKC alpha/beta II - phospho Thr638/641	298.962	501.763	409.518	459.514	466.858	388.876		PKC alpha/beta II - phospho Thr638/641	1.67835	1.12209	0.832964
PLC gamma I	286.007	368.482	815.08	538.776	1245.75	1834.89		PLC gamma I	1.28837	0.66101	1.47292
PP1 alpha	1908.37	2620.53	1241.41	1442.76	909.897	1225.15		PP1 alpha	1.37318	1.16219	1.34647
PP1 alpha - phospho Thr320	1729.99	2382.39	3230.64	1748.76	3506.2	3667.9		PP1 alpha - phospho Thr320	1.37711	0.541305	1.04612
PP2A C	723.487	811.444	761.664	1019.36	359.671	386.988		PP2A C	1.12157	1.33833	1.07595
PP2A C - phospho Tyr307	752.387	607.603	493.598	1510.98	538.316	881.579		PP2A C - phospho Tyr307	0.807568	3.06115	1.63766
PTEN	1693.12	1803.21	2333.46	2562.45	3244.19	3620.7		PTEN	1.06502	1.09813	1.11606
PTEN - phospho Ser380	451.432	517.443	701.325	752.48	1126.65	1436.58		PTEN - phospho Ser380	1.14623	1.07294	1.27508
PTPN7 (LC-PTP, HEPTP)	123.571	171.501	160.246	52.1719	142.916	26.4285		PTPN7 (LC-PTP, HEPTP)	1.38788	0.325574	0.184923
RASSF2	437.48	1140.73	1529.26	1094.61	895.606	1151.53		RASSF2	2.60749	0.715774	1.28575
RKIP (PBP, PEBP, PEBP1)	4693.7	2635.23	666.704	1991.56	323.942	134.03		RKIP (PBP, PEBP, PEBP1)	0.561441	2.98718	0.413747
RPS6KB1	1003.51	958.445	983.239	858.831	976.591	874.028		RPS6KB1	0.955088	0.87347	0.894978
RPS6KB1 - phospho Thr421/Ser424	2019.98	1554.29	2565.92	2143.06	1862.67	1200.61		RPS6KB1 - phospho Thr421/Ser424	0.769456	0.835203	0.644563
RSK 1	539.127	318.502	646.92	576.901	381.109	1251.58		RSK 1	0.590773	0.891766	3.28404
RSK 1 - phospho Thr573	409.577	511.563	454.031	125.413	395.4	1540.4		RSK 1 - phospho Thr573	1.249	0.276222	3.89581
RSK 4 - phospho Ser235	383.667	430.222	703.303	759.503	550.226	1451.68		RSK 4 - phospho Ser235	1.12134	1.07991	2.63833
S6 Ribosomal Protein	95.6677	132.301	219.597	194.642	92.8953	269.948		S6 Ribosomal Protein	1.38292	0.886359	2.90594
S6 Ribosomal Protein - phospho Ser235/236	303.944	777.144	1078.2	476.571	262.012	2673.05		S6 Ribosomal Protein - phospho Ser235/236	2.55686	0.442006	10.202
SDS (serine dehydratase)	3115.18	6836.52	5331.65	9728.06	4092.16	4453.2		SDS (serine dehydratase)	2.19458	1.82459	1.08823
SHP-2	710.532	690.904	863.549	993.274	1164.76	664.487		SHP-2	0.972375	1.15022	0.570491
Smad1	1237.7	1184.83	1727.1	1463.82	2539.14	3258.25		Smad1	0.95728	0.847563	1.28321
Smad2 - phospho Ser245/250/255	398.615	385.142	383.8	137.453	292.977	685.253		Smad2 - phospho Ser245/250/255	0.966199	0.358137	2.33893
Smad2 - phospho Ser465/467	127.557	167.581	149.365	233.77	166.735	179.336		Smad2 - phospho Ser465/467	1.31377	1.56509	1.07558
Smad2/3	1568.55	1091.73	1258.23	848.797	2415.28	2082.19		Smad2/3	0.696009	0.674597	0.86209
SPRY2 (Protein sprouty homolog 2)	292.982	156.801	793.318	1298.28	531.17	689.028		SPRY2 (Protein sprouty homolog 2)	0.535189	1.63652	1.29719
Src	6130.71	6060.35	8013.3	11169.8	11938.2	9888.03		Src	0.988524	1.39391	0.828266
Src - phospho Tyr416	813.176	527.243	1095.02	356.174	1341.03	1833		Src - phospho Tyr416	0.648375	0.325268	1.36687
Src - phospho Tyr527	2698.63	2842.01	4237.62	1435.73	7560.25	8632.67		Src - phospho Tyr527	1.05313	0.338806	1.14185
SRC-3 (NCoA3, AIB1, TRAM1) - phospho Thr24	1361.27	1087.81	3808.32	1197.95	7040.98	3934.07		SRC-3 (NCoA3, AIB1, TRAM1) - phospho Thr24	0.79911	0.314561	0.558738
Stat 1	1828.65	2784.19	3610.49	3335.99	3217.99	3222.39		Stat 1	1.52254	0.923974	1.00137
STAT 3	8574.22	9221.85	7573.12	16341.9	8827.43	14311		STAT 3	1.07553	2.15788	1.6212
STAT 3 - phospho Ser727	693.591	722.264	490.631	446.471	402.546	1136.42		STAT 3 - phospho Ser727	1.04134	0.909995	2.82309
STEP (PTPN5, PTN5)	1631.33	902.585	684.509	79.2612				STEP (PTPN5, PTN5)	0.55328	0.115793
TAK1	1063.31	1499.41	1298.79	1873.17	1271.95	1087.34		TAK1	1.41014	1.44225	0.854863
TAK1 - phospho Ser412	232.194	300.862	220.586	151.499	719.343	407.754		TAK1 - phospho Ser412	1.29574	0.686804	0.566842
TCF4	871.971	601.723	1198.88	8067.59	1026.61	485.151		TCF4	0.690072	6.72928	0.472575
Thrombospondin-2	334.837	1417.09	476.782	1333.39	302.505	1729.18		Thrombospondin-2	4.23217	2.79665	5.71619
twist	587.958	635.043	695.39	1008.32	290.595	558.774		twist	1.08008	1.45001	1.92286
Vimentin	166803	347504	176285	299770	144252	222862		Vimentin	2.08332	1.70049	1.54495
Wnt3A	784.276	633.083	671.649	1149.79	745.544	419.08		Wnt3A	0.80722	1.71189	0.562113
YAP	43.8477	97.0205	71.2206	194.642				YAP	2.21267	2.73294
YAP - phospho Ser127	77.73	171.501	248.283	211.698	393.018	303.928		YAP - phospho Ser127	2.20637	0.852648	0.773316
Z Strep-PE	227486	226401	225725	228785	233348	227151		Z Strep-PE	0.99523	1.01356	0.973442
Z Strep-PE	232981	234086	234775	231658	227010	233322		Z Strep-PE	1.00474	0.986723	1.02781
